# Supplementary material for: Mining and characterization of novel EST-SSR markers of Parrotia subaequalis (Hamamelidaceae) from the first Illumina-based transcriptome datasets
Source: PLoS One. 2019 May 6;14(5):e0215874. doi: 10.1371/journal.pone.0215874 (PMC6502335; doi:10.1371/journal.pone.0215874)
Supplement: S2 Table — (XLS) [file pone.0215874.s002.xls]

Table S2. Go classification of Parrotia subaequalis (TX) unigenes.
Gene Ontoloty	GO term	Number of Genes	Gene members
biological_process	biological adhesion	4	Unigene38348_YLM_TX;Unigene40734_YLM_TX;Unigene44559_YLM_TX;Unigene8412_YLM_TX
biological_process	biological regulation	2808	CL1013.Contig4_YLM_TX;CL1018.Contig1_YLM_TX;CL1018.Contig2_YLM_TX;CL1031.Contig1_YLM_TX;CL1031.Contig2_YLM_TX;CL104.Contig10_YLM_TX;CL104.Contig1_YLM_TX;CL104.Contig2_YLM_TX;CL104.Contig3_YLM_TX;CL104.Contig4_YLM_TX;CL104.Contig5_YLM_TX;CL104.Contig6_YLM_TX;CL104.Contig7_YLM_TX;CL104.Contig8_YLM_TX;CL104.Contig9_YLM_TX;CL1048.Contig1_YLM_TX;CL1048.Contig2_YLM_TX;CL1051.Contig1_YLM_TX;CL1051.Conti…
537_YLM_TX;Unigene16548_YLM_TX;Unigene16561_YLM_TX;Unigene16572_YLM_TX;Unigene16573_YLM_TX;Unigene16605_YLM_TX;Unigene16607_YLM_TX;Unigene16648_YLM_TX;Unigene16650_YLM_TX;Unigene16663_YLM_TX;Unigene16686_YLM_TX;Unigene16708_YLM_TX;Unigene1673_YLM_TX;Unigene1675_YLM_TX;Unigene1677_YLM_TX;Unigene167_YLM_TX;Unigene1680_YLM_TX;Unigene16821_YLM_TX;Unigene16837_YLM_TX;Unigene17036_YLM_TX;Unigene17056_Y…
biological_process	cell killing	6	CL113.Contig1_YLM_TX;CL113.Contig2_YLM_TX;Unigene19635_YLM_TX;Unigene34481_YLM_TX;Unigene40998_YLM_TX;Unigene44939_YLM_TX
biological_process	cellular component organization or biogenesis	1787	CL104.Contig1_YLM_TX;CL104.Contig5_YLM_TX;CL1049.Contig1_YLM_TX;CL1077.Contig1_YLM_TX;CL1077.Contig2_YLM_TX;CL1078.Contig1_YLM_TX;CL1087.Contig1_YLM_TX;CL1087.Contig2_YLM_TX;CL1087.Contig3_YLM_TX;CL1088.Contig1_YLM_TX;CL1088.Contig2_YLM_TX;CL1123.Contig2_YLM_TX;CL1129.Contig1_YLM_TX;CL1191.Contig2_YLM_TX;CL1191.Contig3_YLM_TX;CL1197.Contig1_YLM_TX;CL1197.Contig2_YLM_TX;CL1197.Contig3_YLM_TX;CL124…
698_YLM_TX;Unigene45726_YLM_TX;Unigene45766_YLM_TX;Unigene45832_YLM_TX;Unigene45841_YLM_TX;Unigene45872_YLM_TX;Unigene45876_YLM_TX;Unigene45877_YLM_TX;Unigene45881_YLM_TX;Unigene45896_YLM_TX;Unigene45897_YLM_TX;Unigene45902_YLM_TX;Unigene46015_YLM_TX;Unigene4606_YLM_TX;Unigene46097_YLM_TX;Unigene46218_YLM_TX;Unigene46226_YLM_TX;Unigene4642_YLM_TX;Unigene46556_YLM_TX;Unigene46673_YLM_TX;Unigene467…
biological_process	cellular process	11230	CL1009.Contig2_YLM_TX;CL1013.Contig1_YLM_TX;CL1013.Contig2_YLM_TX;CL1013.Contig3_YLM_TX;CL1013.Contig4_YLM_TX;CL1018.Contig1_YLM_TX;CL1018.Contig2_YLM_TX;CL1019.Contig1_YLM_TX;CL102.Contig2_YLM_TX;CL1020.Contig1_YLM_TX;CL1020.Contig2_YLM_TX;CL1021.Contig1_YLM_TX;CL1021.Contig2_YLM_TX;CL1025.Contig3_YLM_TX;CL1026.Contig1_YLM_TX;CL1026.Contig2_YLM_TX;CL103.Contig1_YLM_TX;CL103.Contig2_YLM_TX;CL1031…
M_TX;CL2706.Contig1_YLM_TX;CL2709.Contig1_YLM_TX;CL2709.Contig2_YLM_TX;CL2709.Contig3_YLM_TX;CL2714.Contig1_YLM_TX;CL2714.Contig2_YLM_TX;CL2714.Contig3_YLM_TX;CL2714.Contig4_YLM_TX;CL2714.Contig5_YLM_TX;CL2717.Contig1_YLM_TX;CL2717.Contig2_YLM_TX;CL2717.Contig3_YLM_TX;CL2717.Contig4_YLM_TX;CL2718.Contig3_YLM_TX;CL2719.Contig4_YLM_TX;CL272.Contig2_YLM_TX;CL2720.Contig1_YLM_TX;CL2720.Contig2_YLM_TX…
39.Contig1_YLM_TX;CL4639.Contig2_YLM_TX;CL464.Contig1_YLM_TX;CL464.Contig2_YLM_TX;CL464.Contig3_YLM_TX;CL4640.Contig1_YLM_TX;CL4640.Contig2_YLM_TX;CL4640.Contig4_YLM_TX;CL4640.Contig5_YLM_TX;CL4640.Contig6_YLM_TX;CL4644.Contig1_YLM_TX;CL4644.Contig2_YLM_TX;CL4644.Contig4_YLM_TX;CL4645.Contig1_YLM_TX;CL4648.Contig1_YLM_TX;CL4648.Contig2_YLM_TX;CL4652.Contig1_YLM_TX;CL4652.Contig2_YLM_TX;CL4652.Con…
;CL6695.Contig1_YLM_TX;CL6695.Contig2_YLM_TX;CL6696.Contig1_YLM_TX;CL6696.Contig3_YLM_TX;CL6698.Contig1_YLM_TX;CL67.Contig1_YLM_TX;CL67.Contig2_YLM_TX;CL67.Contig3_YLM_TX;CL670.Contig1_YLM_TX;CL670.Contig2_YLM_TX;CL6703.Contig1_YLM_TX;CL6703.Contig2_YLM_TX;CL6705.Contig1_YLM_TX;CL6705.Contig2_YLM_TX;CL6705.Contig3_YLM_TX;CL6706.Contig1_YLM_TX;CL6706.Contig2_YLM_TX;CL6708.Contig4_YLM_TX;CL6709.Con…
M_TX;Unigene15625_YLM_TX;Unigene15627_YLM_TX;Unigene15630_YLM_TX;Unigene15637_YLM_TX;Unigene15638_YLM_TX;Unigene15650_YLM_TX;Unigene15656_YLM_TX;Unigene15657_YLM_TX;Unigene15658_YLM_TX;Unigene15662_YLM_TX;Unigene15670_YLM_TX;Unigene15693_YLM_TX;Unigene15699_YLM_TX;Unigene15721_YLM_TX;Unigene15722_YLM_TX;Unigene15751_YLM_TX;Unigene15773_YLM_TX;Unigene15776_YLM_TX;Unigene15784_YLM_TX;Unigene15799_Y…
28942_YLM_TX;Unigene28957_YLM_TX;Unigene28968_YLM_TX;Unigene28970_YLM_TX;Unigene28990_YLM_TX;Unigene28995_YLM_TX;Unigene29048_YLM_TX;Unigene29053_YLM_TX;Unigene29064_YLM_TX;Unigene29073_YLM_TX;Unigene29074_YLM_TX;Unigene29079_YLM_TX;Unigene29084_YLM_TX;Unigene29095_YLM_TX;Unigene290_YLM_TX;Unigene29109_YLM_TX;Unigene29116_YLM_TX;Unigene29122_YLM_TX;Unigene29137_YLM_TX;Unigene2913_YLM_TX;Unigene29…
LM_TX;Unigene41075_YLM_TX;Unigene4109_YLM_TX;Unigene410_YLM_TX;Unigene41114_YLM_TX;Unigene4113_YLM_TX;Unigene41146_YLM_TX;Unigene41148_YLM_TX;Unigene41149_YLM_TX;Unigene41150_YLM_TX;Unigene41151_YLM_TX;Unigene41155_YLM_TX;Unigene41156_YLM_TX;Unigene41157_YLM_TX;Unigene41165_YLM_TX;Unigene41181_YLM_TX;Unigene41184_YLM_TX;Unigene41185_YLM_TX;Unigene41192_YLM_TX;Unigene41196_YLM_TX;Unigene41197_YLM_…
TX;Unigene8961_YLM_TX;Unigene8965_YLM_TX;Unigene8966_YLM_TX;Unigene8968_YLM_TX;Unigene8971_YLM_TX;Unigene8972_YLM_TX;Unigene8974_YLM_TX;Unigene8976_YLM_TX;Unigene8977_YLM_TX;Unigene8983_YLM_TX;Unigene8992_YLM_TX;Unigene8993_YLM_TX;Unigene8996_YLM_TX;Unigene9003_YLM_TX;Unigene9004_YLM_TX;Unigene9011_YLM_TX;Unigene9025_YLM_TX;Unigene9031_YLM_TX;Unigene9036_YLM_TX;Unigene903_YLM_TX;Unigene9048_YLM_T…
biological_process	detoxification	128	CL1035.Contig1_YLM_TX;CL1035.Contig2_YLM_TX;CL1082.Contig1_YLM_TX;CL1082.Contig2_YLM_TX;CL1082.Contig3_YLM_TX;CL1082.Contig4_YLM_TX;CL1082.Contig5_YLM_TX;CL1082.Contig6_YLM_TX;CL1158.Contig1_YLM_TX;CL1158.Contig2_YLM_TX;CL1334.Contig2_YLM_TX;CL1564.Contig1_YLM_TX;CL1564.Contig2_YLM_TX;CL1574.Contig2_YLM_TX;CL1574.Contig5_YLM_TX;CL1647.Contig2_YLM_TX;CL1736.Contig1_YLM_TX;CL1736.Contig2_YLM_TX;CL1…
biological_process	developmental process	905	CL1049.Contig1_YLM_TX;CL1060.Contig2_YLM_TX;CL1129.Contig1_YLM_TX;CL1133.Contig1_YLM_TX;CL1150.Contig4_YLM_TX;CL1155.Contig1_YLM_TX;CL1155.Contig2_YLM_TX;CL1155.Contig3_YLM_TX;CL1155.Contig4_YLM_TX;CL1179.Contig1_YLM_TX;CL1179.Contig2_YLM_TX;CL1179.Contig3_YLM_TX;CL1197.Contig1_YLM_TX;CL1248.Contig2_YLM_TX;CL1248.Contig3_YLM_TX;CL1253.Contig1_YLM_TX;CL1253.Contig3_YLM_TX;CL1253.Contig4_YLM_TX;CL1…
biological_process	growth	155	CL1049.Contig1_YLM_TX;CL1129.Contig1_YLM_TX;CL1155.Contig1_YLM_TX;CL1155.Contig2_YLM_TX;CL1155.Contig3_YLM_TX;CL1155.Contig4_YLM_TX;CL1612.Contig1_YLM_TX;CL1665.Contig4_YLM_TX;CL1674.Contig1_YLM_TX;CL1674.Contig2_YLM_TX;CL179.Contig1_YLM_TX;CL179.Contig2_YLM_TX;CL1963.Contig1_YLM_TX;CL1963.Contig2_YLM_TX;CL1963.Contig3_YLM_TX;CL1963.Contig4_YLM_TX;CL1963.Contig5_YLM_TX;CL1963.Contig6_YLM_TX;CL196…
biological_process	immune system process	97	CL1114.Contig1_YLM_TX;CL1657.Contig1_YLM_TX;CL1657.Contig2_YLM_TX;CL1661.Contig1_YLM_TX;CL2223.Contig1_YLM_TX;CL2223.Contig2_YLM_TX;CL2223.Contig3_YLM_TX;CL2542.Contig1_YLM_TX;CL2542.Contig2_YLM_TX;CL2835.Contig1_YLM_TX;CL2984.Contig2_YLM_TX;CL3149.Contig1_YLM_TX;CL3149.Contig2_YLM_TX;CL3175.Contig3_YLM_TX;CL3851.Contig1_YLM_TX;CL3851.Contig2_YLM_TX;CL3851.Contig3_YLM_TX;CL3851.Contig4_YLM_TX;CL3…
biological_process	localization	2471	CL102.Contig1_YLM_TX;CL102.Contig2_YLM_TX;CL1041.Contig1_YLM_TX;CL1041.Contig2_YLM_TX;CL1041.Contig3_YLM_TX;CL1041.Contig4_YLM_TX;CL1048.Contig1_YLM_TX;CL1048.Contig2_YLM_TX;CL107.Contig1_YLM_TX;CL107.Contig2_YLM_TX;CL1072.Contig2_YLM_TX;CL1072.Contig3_YLM_TX;CL1072.Contig4_YLM_TX;CL1072.Contig5_YLM_TX;CL1076.Contig1_YLM_TX;CL1076.Contig2_YLM_TX;CL1076.Contig3_YLM_TX;CL1079.Contig1_YLM_TX;CL1079.…
ne23425_YLM_TX;Unigene23439_YLM_TX;Unigene23456_YLM_TX;Unigene23495_YLM_TX;Unigene23496_YLM_TX;Unigene23537_YLM_TX;Unigene23548_YLM_TX;Unigene23557_YLM_TX;Unigene235_YLM_TX;Unigene23629_YLM_TX;Unigene2362_YLM_TX;Unigene23632_YLM_TX;Unigene23650_YLM_TX;Unigene23687_YLM_TX;Unigene23755_YLM_TX;Unigene2380_YLM_TX;Unigene2385_YLM_TX;Unigene23915_YLM_TX;Unigene23920_YLM_TX;Unigene23932_YLM_TX;Unigene23…
biological_process	locomotion	4	CL3782.Contig2_YLM_TX;CL3782.Contig3_YLM_TX;Unigene21069_YLM_TX;Unigene5937_YLM_TX
biological_process	metabolic process	11267	CL1009.Contig2_YLM_TX;CL1013.Contig1_YLM_TX;CL1013.Contig2_YLM_TX;CL1013.Contig3_YLM_TX;CL1013.Contig4_YLM_TX;CL1018.Contig1_YLM_TX;CL1018.Contig2_YLM_TX;CL1019.Contig1_YLM_TX;CL102.Contig2_YLM_TX;CL1020.Contig1_YLM_TX;CL1020.Contig2_YLM_TX;CL1021.Contig1_YLM_TX;CL1021.Contig2_YLM_TX;CL1025.Contig3_YLM_TX;CL1026.Contig1_YLM_TX;CL1026.Contig2_YLM_TX;CL103.Contig1_YLM_TX;CL103.Contig2_YLM_TX;CL1031…
M_TX;CL2783.Contig2_YLM_TX;CL2788.Contig1_YLM_TX;CL2788.Contig2_YLM_TX;CL2788.Contig3_YLM_TX;CL2788.Contig4_YLM_TX;CL2789.Contig1_YLM_TX;CL2789.Contig2_YLM_TX;CL2789.Contig3_YLM_TX;CL2793.Contig1_YLM_TX;CL2793.Contig2_YLM_TX;CL2793.Contig3_YLM_TX;CL2793.Contig4_YLM_TX;CL2794.Contig1_YLM_TX;CL2794.Contig2_YLM_TX;CL2795.Contig2_YLM_TX;CL2795.Contig3_YLM_TX;CL2797.Contig1_YLM_TX;CL2797.Contig2_YLM_T…
_YLM_TX;CL4670.Contig4_YLM_TX;CL4670.Contig5_YLM_TX;CL4671.Contig1_YLM_TX;CL4678.Contig1_YLM_TX;CL4678.Contig3_YLM_TX;CL4681.Contig1_YLM_TX;CL4683.Contig2_YLM_TX;CL4686.Contig1_YLM_TX;CL4686.Contig2_YLM_TX;CL4686.Contig3_YLM_TX;CL4687.Contig1_YLM_TX;CL4687.Contig2_YLM_TX;CL4687.Contig3_YLM_TX;CL4687.Contig4_YLM_TX;CL4690.Contig2_YLM_TX;CL4694.Contig1_YLM_TX;CL4694.Contig2_YLM_TX;CL47.Contig3_YLM_…
ontig2_YLM_TX;CL6780.Contig1_YLM_TX;CL6780.Contig2_YLM_TX;CL6780.Contig3_YLM_TX;CL6787.Contig1_YLM_TX;CL6787.Contig3_YLM_TX;CL6791.Contig2_YLM_TX;CL6792.Contig1_YLM_TX;CL6792.Contig2_YLM_TX;CL6793.Contig1_YLM_TX;CL6794.Contig1_YLM_TX;CL68.Contig4_YLM_TX;CL6804.Contig1_YLM_TX;CL6807.Contig2_YLM_TX;CL6811.Contig1_YLM_TX;CL6811.Contig3_YLM_TX;CL6819.Contig1_YLM_TX;CL682.Contig1_YLM_TX;CL682.Contig2_…
LM_TX;Unigene1617_YLM_TX;Unigene16186_YLM_TX;Unigene16187_YLM_TX;Unigene16196_YLM_TX;Unigene16197_YLM_TX;Unigene161_YLM_TX;Unigene1622_YLM_TX;Unigene16242_YLM_TX;Unigene16256_YLM_TX;Unigene1625_YLM_TX;Unigene16265_YLM_TX;Unigene16284_YLM_TX;Unigene16287_YLM_TX;Unigene16291_YLM_TX;Unigene16308_YLM_TX;Unigene1630_YLM_TX;Unigene16315_YLM_TX;Unigene16323_YLM_TX;Unigene16326_YLM_TX;Unigene16332_YLM_TX…
75_YLM_TX;Unigene29178_YLM_TX;Unigene29181_YLM_TX;Unigene29182_YLM_TX;Unigene29184_YLM_TX;Unigene29186_YLM_TX;Unigene29187_YLM_TX;Unigene29189_YLM_TX;Unigene29195_YLM_TX;Unigene29197_YLM_TX;Unigene29198_YLM_TX;Unigene291_YLM_TX;Unigene29202_YLM_TX;Unigene29210_YLM_TX;Unigene29212_YLM_TX;Unigene29215_YLM_TX;Unigene29218_YLM_TX;Unigene29220_YLM_TX;Unigene29221_YLM_TX;Unigene29225_YLM_TX;Unigene2922…
049_YLM_TX;Unigene41051_YLM_TX;Unigene41053_YLM_TX;Unigene41059_YLM_TX;Unigene41065_YLM_TX;Unigene41075_YLM_TX;Unigene4109_YLM_TX;Unigene410_YLM_TX;Unigene41114_YLM_TX;Unigene4113_YLM_TX;Unigene41146_YLM_TX;Unigene41148_YLM_TX;Unigene41150_YLM_TX;Unigene41151_YLM_TX;Unigene41152_YLM_TX;Unigene41154_YLM_TX;Unigene41155_YLM_TX;Unigene41156_YLM_TX;Unigene41157_YLM_TX;Unigene41163_YLM_TX;Unigene41166…
_YLM_TX;Unigene8777_YLM_TX;Unigene8780_YLM_TX;Unigene8781_YLM_TX;Unigene8790_YLM_TX;Unigene8792_YLM_TX;Unigene8794_YLM_TX;Unigene8795_YLM_TX;Unigene8797_YLM_TX;Unigene8798_YLM_TX;Unigene8799_YLM_TX;Unigene8811_YLM_TX;Unigene8812_YLM_TX;Unigene8816_YLM_TX;Unigene8819_YLM_TX;Unigene8823_YLM_TX;Unigene8825_YLM_TX;Unigene8829_YLM_TX;Unigene8833_YLM_TX;Unigene8834_YLM_TX;Unigene8845_YLM_TX;Unigene8853…
biological_process	multi-organism process	324	CL103.Contig1_YLM_TX;CL103.Contig2_YLM_TX;CL1038.Contig1_YLM_TX;CL1066.Contig1_YLM_TX;CL1066.Contig2_YLM_TX;CL1114.Contig1_YLM_TX;CL113.Contig1_YLM_TX;CL113.Contig2_YLM_TX;CL115.Contig1_YLM_TX;CL115.Contig2_YLM_TX;CL115.Contig3_YLM_TX;CL1179.Contig2_YLM_TX;CL1290.Contig1_YLM_TX;CL1290.Contig2_YLM_TX;CL1290.Contig3_YLM_TX;CL1647.Contig2_YLM_TX;CL2042.Contig1_YLM_TX;CL2042.Contig2_YLM_TX;CL2401.Con…
biological_process	multicellular organismal process	877	CL1049.Contig1_YLM_TX;CL1060.Contig2_YLM_TX;CL1129.Contig1_YLM_TX;CL1133.Contig1_YLM_TX;CL115.Contig1_YLM_TX;CL115.Contig2_YLM_TX;CL115.Contig3_YLM_TX;CL1150.Contig4_YLM_TX;CL1155.Contig1_YLM_TX;CL1155.Contig2_YLM_TX;CL1155.Contig3_YLM_TX;CL1155.Contig4_YLM_TX;CL1179.Contig1_YLM_TX;CL1179.Contig2_YLM_TX;CL1179.Contig3_YLM_TX;CL1197.Contig1_YLM_TX;CL1248.Contig2_YLM_TX;CL1248.Contig3_YLM_TX;CL1253…
biological_process	negative regulation of biological process	379	CL1031.Contig1_YLM_TX;CL1031.Contig2_YLM_TX;CL1078.Contig1_YLM_TX;CL1087.Contig1_YLM_TX;CL1087.Contig2_YLM_TX;CL1087.Contig3_YLM_TX;CL1419.Contig1_YLM_TX;CL1419.Contig2_YLM_TX;CL1500.Contig1_YLM_TX;CL1500.Contig2_YLM_TX;CL1531.Contig2_YLM_TX;CL1574.Contig13_YLM_TX;CL1574.Contig15_YLM_TX;CL1574.Contig16_YLM_TX;CL1574.Contig6_YLM_TX;CL1574.Contig9_YLM_TX;CL1600.Contig1_YLM_TX;CL1600.Contig2_YLM_TX;…
biological_process	positive regulation of biological process	374	CL104.Contig1_YLM_TX;CL104.Contig5_YLM_TX;CL1063.Contig3_YLM_TX;CL1063.Contig4_YLM_TX;CL1131.Contig1_YLM_TX;CL1212.Contig1_YLM_TX;CL1356.Contig1_YLM_TX;CL1356.Contig2_YLM_TX;CL1378.Contig1_YLM_TX;CL1378.Contig2_YLM_TX;CL1496.Contig2_YLM_TX;CL1496.Contig3_YLM_TX;CL1500.Contig1_YLM_TX;CL1500.Contig2_YLM_TX;CL1574.Contig13_YLM_TX;CL1574.Contig15_YLM_TX;CL1574.Contig16_YLM_TX;CL1574.Contig6_YLM_TX;CL…
biological_process	regulation of biological process	2520	CL1013.Contig4_YLM_TX;CL1018.Contig1_YLM_TX;CL1018.Contig2_YLM_TX;CL1031.Contig1_YLM_TX;CL1031.Contig2_YLM_TX;CL104.Contig10_YLM_TX;CL104.Contig1_YLM_TX;CL104.Contig2_YLM_TX;CL104.Contig3_YLM_TX;CL104.Contig4_YLM_TX;CL104.Contig5_YLM_TX;CL104.Contig6_YLM_TX;CL104.Contig7_YLM_TX;CL104.Contig8_YLM_TX;CL104.Contig9_YLM_TX;CL1048.Contig1_YLM_TX;CL1048.Contig2_YLM_TX;CL1051.Contig1_YLM_TX;CL1051.Conti…
e21644_YLM_TX;Unigene21652_YLM_TX;Unigene21677_YLM_TX;Unigene21712_YLM_TX;Unigene2172_YLM_TX;Unigene2184_YLM_TX;Unigene21876_YLM_TX;Unigene21888_YLM_TX;Unigene21917_YLM_TX;Unigene2197_YLM_TX;Unigene21980_YLM_TX;Unigene22000_YLM_TX;Unigene22057_YLM_TX;Unigene22222_YLM_TX;Unigene22257_YLM_TX;Unigene22304_YLM_TX;Unigene22331_YLM_TX;Unigene22372_YLM_TX;Unigene2237_YLM_TX;Unigene22384_YLM_TX;Unigene22…
biological_process	reproduction	538	CL1049.Contig1_YLM_TX;CL1066.Contig1_YLM_TX;CL1066.Contig2_YLM_TX;CL1133.Contig1_YLM_TX;CL115.Contig1_YLM_TX;CL115.Contig2_YLM_TX;CL115.Contig3_YLM_TX;CL1155.Contig1_YLM_TX;CL1155.Contig2_YLM_TX;CL1155.Contig3_YLM_TX;CL1155.Contig4_YLM_TX;CL1179.Contig1_YLM_TX;CL1179.Contig2_YLM_TX;CL1179.Contig3_YLM_TX;CL1197.Contig1_YLM_TX;CL1248.Contig2_YLM_TX;CL1248.Contig3_YLM_TX;CL1285.Contig2_YLM_TX;CL1285…
biological_process	reproductive process	537	CL1049.Contig1_YLM_TX;CL1066.Contig1_YLM_TX;CL1066.Contig2_YLM_TX;CL1133.Contig1_YLM_TX;CL115.Contig1_YLM_TX;CL115.Contig2_YLM_TX;CL115.Contig3_YLM_TX;CL1155.Contig1_YLM_TX;CL1155.Contig2_YLM_TX;CL1155.Contig3_YLM_TX;CL1155.Contig4_YLM_TX;CL1179.Contig1_YLM_TX;CL1179.Contig2_YLM_TX;CL1179.Contig3_YLM_TX;CL1197.Contig1_YLM_TX;CL1248.Contig2_YLM_TX;CL1248.Contig3_YLM_TX;CL1285.Contig2_YLM_TX;CL1285…
biological_process	response to stimulus	2229	CL1005.Contig1_YLM_TX;CL1005.Contig2_YLM_TX;CL1013.Contig1_YLM_TX;CL1026.Contig1_YLM_TX;CL1026.Contig2_YLM_TX;CL103.Contig1_YLM_TX;CL103.Contig2_YLM_TX;CL1031.Contig1_YLM_TX;CL1031.Contig2_YLM_TX;CL1035.Contig1_YLM_TX;CL1035.Contig2_YLM_TX;CL1038.Contig1_YLM_TX;CL1049.Contig1_YLM_TX;CL1051.Contig1_YLM_TX;CL1051.Contig2_YLM_TX;CL1051.Contig3_YLM_TX;CL1051.Contig4_YLM_TX;CL1051.Contig5_YLM_TX;CL108…
Z;Unigene29208_YLM_TX;Unigene29215_YLM_TX;Unigene29227_YLM_TX;Unigene29308_YLM_TX;Unigene29315_YLM_TX;Unigene2933_YLM_TX;Unigene2934_YLM_TX;Unigene2935_YLM_TX;Unigene2939_YLM_TX;Unigene2940_YLM_TX;Unigene29445_YLM_TX;Unigene29446_YLM_TX;Unigene29447_YLM_TX;Unigene29500_YLM_TX;Unigene29693_YLM_TX;Unigene29719_YLM_TX;Unigene29759_YLM_TX;Unigene2976_YLM_TX;Unigene2981_YLM_TX;Unigene29867_YLM_TX;Unig…
biological_process	rhythmic process	31	CL286.Contig1_YLM_TX;CL286.Contig2_YLM_TX;CL286.Contig3_YLM_TX;CL286.Contig4_YLM_TX;CL286.Contig5_YLM_TX;CL323.Contig1_YLM_TX;CL3555.Contig1_YLM_TX;CL3555.Contig2_YLM_TX;CL3559.Contig3_YLM_TX;CL6550.Contig1_YLM_TX;CL6550.Contig2_YLM_TX;CL6550.Contig3_YLM_TX;CL7172.Contig1_YLM_TX;CL7172.Contig2_YLM_TX;CL7397.Contig1_YLM_TX;CL7397.Contig2_YLM_TX;CL999.Contig1_YLM_TX;CL999.Contig2_YLM_TX;Unigene1236…
biological_process	signaling	750	CL1051.Contig1_YLM_TX;CL1051.Contig2_YLM_TX;CL1051.Contig3_YLM_TX;CL1051.Contig4_YLM_TX;CL1051.Contig5_YLM_TX;CL1095.Contig1_YLM_TX;CL1095.Contig2_YLM_TX;CL1095.Contig3_YLM_TX;CL1095.Contig4_YLM_TX;CL1095.Contig5_YLM_TX;CL1114.Contig1_YLM_TX;CL1141.Contig1_YLM_TX;CL1141.Contig2_YLM_TX;CL1155.Contig1_YLM_TX;CL1155.Contig2_YLM_TX;CL1155.Contig3_YLM_TX;CL1155.Contig4_YLM_TX;CL1212.Contig1_YLM_TX;CL1…
biological_process	single-organism process	7792	CL1009.Contig2_YLM_TX;CL1025.Contig3_YLM_TX;CL1026.Contig1_YLM_TX;CL1026.Contig2_YLM_TX;CL103.Contig1_YLM_TX;CL103.Contig2_YLM_TX;CL1031.Contig1_YLM_TX;CL1031.Contig2_YLM_TX;CL1034.Contig2_YLM_TX;CL1034.Contig3_YLM_TX;CL1038.Contig1_YLM_TX;CL1041.Contig1_YLM_TX;CL1041.Contig2_YLM_TX;CL1041.Contig3_YLM_TX;CL1041.Contig4_YLM_TX;CL1048.Contig1_YLM_TX;CL1048.Contig2_YLM_TX;CL1049.Contig1_YLM_TX;CL105…
3.Contig2_YLM_TX;CL3513.Contig4_YLM_TX;CL3514.Contig1_YLM_TX;CL3514.Contig2_YLM_TX;CL3515.Contig1_YLM_TX;CL3515.Contig2_YLM_TX;CL3521.Contig1_YLM_TX;CL3521.Contig2_YLM_TX;CL3521.Contig3_YLM_TX;CL3528.Contig1_YLM_TX;CL3528.Contig2_YLM_TX;CL353.Contig1_YLM_TX;CL353.Contig2_YLM_TX;CL353.Contig3_YLM_TX;CL353.Contig4_YLM_TX;CL3532.Contig1_YLM_TX;CL3532.Contig2_YLM_TX;CL3535.Contig1_YLM_TX;CL3535.Conti…
.Contig3_YLM_TX;CL6494.Contig1_YLM_TX;CL6494.Contig2_YLM_TX;CL6496.Contig2_YLM_TX;CL6496.Contig3_YLM_TX;CL6502.Contig1_YLM_TX;CL6502.Contig2_YLM_TX;CL6504.Contig1_YLM_TX;CL6504.Contig2_YLM_TX;CL6505.Contig1_YLM_TX;CL6509.Contig1_YLM_TX;CL6509.Contig2_YLM_TX;CL651.Contig1_YLM_TX;CL651.Contig2_YLM_TX;CL6517.Contig2_YLM_TX;CL6517.Contig3_YLM_TX;CL6518.Contig1_YLM_TX;CL6518.Contig2_YLM_TX;CL652.Conti…
igene19952_YLM_TX;Unigene19953_YLM_TX;Unigene19954_YLM_TX;Unigene19960_YLM_TX;Unigene19962_YLM_TX;Unigene19963_YLM_TX;Unigene19965_YLM_TX;Unigene19966_YLM_TX;Unigene20006_YLM_TX;Unigene20015_YLM_TX;Unigene20035_YLM_TX;Unigene20037_YLM_TX;Unigene20039_YLM_TX;Unigene2003_YLM_TX;Unigene20043_YLM_TX;Unigene20053_YLM_TX;Unigene20054_YLM_TX;Unigene20060_YLM_TX;Unigene20073_YLM_TX;Unigene20078_YLM_TX;Un…
690_YLM_TX;Unigene3771_YLM_TX;Unigene37724_YLM_TX;Unigene37726_YLM_TX;Unigene37761_YLM_TX;Unigene37765_YLM_TX;Unigene37779_YLM_TX;Unigene37784_YLM_TX;Unigene37855_YLM_TX;Unigene37863_YLM_TX;Unigene37866_YLM_TX;Unigene37874_YLM_TX;Unigene37889_YLM_TX;Unigene37891_YLM_TX;Unigene37896_YLM_TX;Unigene37901_YLM_TX;Unigene3790_YLM_TX;Unigene37910_YLM_TX;Unigene37921_YLM_TX;Unigene37944_YLM_TX;Unigene379…
cellular_component	cell	8650	CL1003.Contig1_YLM_TX;CL1003.Contig2_YLM_TX;CL1009.Contig2_YLM_TX;CL1013.Contig1_YLM_TX;CL1013.Contig2_YLM_TX;CL1013.Contig3_YLM_TX;CL1013.Contig4_YLM_TX;CL1021.Contig1_YLM_TX;CL1021.Contig2_YLM_TX;CL103.Contig1_YLM_TX;CL103.Contig2_YLM_TX;CL1031.Contig1_YLM_TX;CL1031.Contig2_YLM_TX;CL1034.Contig2_YLM_TX;CL1034.Contig3_YLM_TX;CL104.Contig10_YLM_TX;CL104.Contig1_YLM_TX;CL104.Contig2_YLM_TX;CL104.C…
.Contig5_YLM_TX;CL3291.Contig1_YLM_TX;CL3291.Contig2_YLM_TX;CL3299.Contig1_YLM_TX;CL33.Contig3_YLM_TX;CL3305.Contig2_YLM_TX;CL3306.Contig1_YLM_TX;CL3309.Contig1_YLM_TX;CL3309.Contig2_YLM_TX;CL3309.Contig3_YLM_TX;CL3309.Contig4_YLM_TX;CL3310.Contig1_YLM_TX;CL3310.Contig2_YLM_TX;CL3311.Contig1_YLM_TX;CL3311.Contig2_YLM_TX;CL3314.Contig1_YLM_TX;CL3314.Contig4_YLM_TX;CL3322.Contig1_YLM_TX;CL3322.Cont…
75.Contig1_YLM_TX;CL5975.Contig2_YLM_TX;CL5976.Contig2_YLM_TX;CL5977.Contig1_YLM_TX;CL5977.Contig2_YLM_TX;CL5978.Contig1_YLM_TX;CL5978.Contig2_YLM_TX;CL5980.Contig1_YLM_TX;CL5980.Contig3_YLM_TX;CL5980.Contig4_YLM_TX;CL5984.Contig2_YLM_TX;CL5989.Contig1_YLM_TX;CL5990.Contig1_YLM_TX;CL5990.Contig2_YLM_TX;CL5994.Contig2_YLM_TX;CL5997.Contig1_YLM_TX;CL5997.Contig2_YLM_TX;CL5998.Contig1_YLM_TX;CL5998.…
Unigene15501_YLM_TX;Unigene15502_YLM_TX;Unigene15505_YLM_TX;Unigene15566_YLM_TX;Unigene1556_YLM_TX;Unigene15571_YLM_TX;Unigene15627_YLM_TX;Unigene15630_YLM_TX;Unigene15632_YLM_TX;Unigene15637_YLM_TX;Unigene15638_YLM_TX;Unigene15640_YLM_TX;Unigene15643_YLM_TX;Unigene15644_YLM_TX;Unigene1564_YLM_TX;Unigene15650_YLM_TX;Unigene15656_YLM_TX;Unigene15657_YLM_TX;Unigene15658_YLM_TX;Unigene15661_YLM_TX;U…
TX;Unigene31650_YLM_TX;Unigene31652_YLM_TX;Unigene31667_YLM_TX;Unigene3168_YLM_TX;Unigene31695_YLM_TX;Unigene3171_YLM_TX;Unigene31735_YLM_TX;Unigene31745_YLM_TX;Unigene31748_YLM_TX;Unigene31762_YLM_TX;Unigene31768_YLM_TX;Unigene31774_YLM_TX;Unigene31775_YLM_TX;Unigene31785_YLM_TX;Unigene31786_YLM_TX;Unigene31791_YLM_TX;Unigene31798_YLM_TX;Unigene317_YLM_TX;Unigene31802_YLM_TX;Unigene31807_YLM_TX;…
ene47983_YLM_TX;Unigene48009_YLM_TX;Unigene48019_YLM_TX;Unigene48029_YLM_TX;Unigene48036_YLM_TX;Unigene48070_YLM_TX;Unigene48077_YLM_TX;Unigene48080_YLM_TX;Unigene48081_YLM_TX;Unigene48089_YLM_TX;Unigene4808_YLM_TX;Unigene48096_YLM_TX;Unigene48097_YLM_TX;Unigene4810_YLM_TX;Unigene48129_YLM_TX;Unigene4812_YLM_TX;Unigene48131_YLM_TX;Unigene48141_YLM_TX;Unigene48149_YLM_TX;Unigene48151_YLM_TX;Unigen…
cellular_component	cell junction	284	CL1066.Contig2_YLM_TX;CL1248.Contig2_YLM_TX;CL1248.Contig3_YLM_TX;CL1498.Contig1_YLM_TX;CL1657.Contig1_YLM_TX;CL1657.Contig2_YLM_TX;CL1665.Contig4_YLM_TX;CL1724.Contig2_YLM_TX;CL1793.Contig1_YLM_TX;CL1793.Contig2_YLM_TX;CL1824.Contig2_YLM_TX;CL2099.Contig2_YLM_TX;CL2123.Contig3_YLM_TX;CL2163.Contig3_YLM_TX;CL2349.Contig2_YLM_TX;CL2368.Contig1_YLM_TX;CL2373.Contig1_YLM_TX;CL2373.Contig2_YLM_TX;CL2…
cellular_component	cell part	8569	CL1003.Contig1_YLM_TX;CL1003.Contig2_YLM_TX;CL1009.Contig2_YLM_TX;CL1013.Contig1_YLM_TX;CL1013.Contig2_YLM_TX;CL1013.Contig3_YLM_TX;CL1013.Contig4_YLM_TX;CL1021.Contig1_YLM_TX;CL1021.Contig2_YLM_TX;CL103.Contig1_YLM_TX;CL103.Contig2_YLM_TX;CL1031.Contig1_YLM_TX;CL1031.Contig2_YLM_TX;CL1034.Contig2_YLM_TX;CL1034.Contig3_YLM_TX;CL104.Contig10_YLM_TX;CL104.Contig1_YLM_TX;CL104.Contig2_YLM_TX;CL104.C…
ontig1_YLM_TX;CL3309.Contig2_YLM_TX;CL3309.Contig3_YLM_TX;CL3309.Contig4_YLM_TX;CL3310.Contig1_YLM_TX;CL3310.Contig2_YLM_TX;CL3311.Contig1_YLM_TX;CL3311.Contig2_YLM_TX;CL3314.Contig1_YLM_TX;CL3314.Contig4_YLM_TX;CL3322.Contig1_YLM_TX;CL3322.Contig2_YLM_TX;CL3322.Contig3_YLM_TX;CL3326.Contig2_YLM_TX;CL3329.Contig1_YLM_TX;CL3329.Contig2_YLM_TX;CL3329.Contig3_YLM_TX;CL3329.Contig4_YLM_TX;CL3335.Cont…
CL5994.Contig2_YLM_TX;CL5997.Contig1_YLM_TX;CL5997.Contig2_YLM_TX;CL5998.Contig1_YLM_TX;CL5998.Contig2_YLM_TX;CL5999.Contig1_YLM_TX;CL5999.Contig2_YLM_TX;CL60.Contig1_YLM_TX;CL60.Contig2_YLM_TX;CL60.Contig3_YLM_TX;CL6004.Contig1_YLM_TX;CL6004.Contig2_YLM_TX;CL6004.Contig3_YLM_TX;CL6011.Contig1_YLM_TX;CL6011.Contig2_YLM_TX;CL6011.Contig3_YLM_TX;CL6014.Contig1_YLM_TX;CL6016.Contig1_YLM_TX;CL6016.Co…
01_YLM_TX;Unigene15911_YLM_TX;Unigene1591_YLM_TX;Unigene15928_YLM_TX;Unigene15935_YLM_TX;Unigene15937_YLM_TX;Unigene15946_YLM_TX;Unigene15947_YLM_TX;Unigene15948_YLM_TX;Unigene15960_YLM_TX;Unigene15961_YLM_TX;Unigene15963_YLM_TX;Unigene15967_YLM_TX;Unigene15968_YLM_TX;Unigene15971_YLM_TX;Unigene15972_YLM_TX;Unigene16042_YLM_TX;Unigene16095_YLM_TX;Unigene16112_YLM_TX;Unigene16113_YLM_TX;Unigene161…
125_YLM_TX;Unigene32134_YLM_TX;Unigene3213_YLM_TX;Unigene32149_YLM_TX;Unigene32154_YLM_TX;Unigene32155_YLM_TX;Unigene32157_YLM_TX;Unigene32159_YLM_TX;Unigene3215_YLM_TX;Unigene32167_YLM_TX;Unigene32168_YLM_TX;Unigene32169_YLM_TX;Unigene32201_YLM_TX;Unigene32223_YLM_TX;Unigene32235_YLM_TX;Unigene32237_YLM_TX;Unigene32239_YLM_TX;Unigene32248_YLM_TX;Unigene32250_YLM_TX;Unigene32251_YLM_TX;Unigene322…
YLM_TX;Unigene4851_YLM_TX;Unigene4854_YLM_TX;Unigene48551_YLM_TX;Unigene48563_YLM_TX;Unigene48567_YLM_TX;Unigene48572_YLM_TX;Unigene4858_YLM_TX;Unigene485_YLM_TX;Unigene4862_YLM_TX;Unigene4864_YLM_TX;Unigene4868_YLM_TX;Unigene4879_YLM_TX;Unigene4880_YLM_TX;Unigene4890_YLM_TX;Unigene4891_YLM_TX;Unigene4897_YLM_TX;Unigene4915_YLM_TX;Unigene4918_YLM_TX;Unigene4919_YLM_TX;Unigene4926_YLM_TX;Unigene49…
cellular_component	extracellular matrix	4	CL4633.Contig1_YLM_TX;CL4633.Contig2_YLM_TX;Unigene19505_YLM_TX;Unigene2976_YLM_TX
cellular_component	extracellular matrix component	2	CL4633.Contig1_YLM_TX;CL4633.Contig2_YLM_TX
cellular_component	extracellular region	304	CL1010.Contig2_YLM_TX;CL1010.Contig3_YLM_TX;CL1066.Contig1_YLM_TX;CL1066.Contig2_YLM_TX;CL1095.Contig1_YLM_TX;CL1095.Contig2_YLM_TX;CL1095.Contig3_YLM_TX;CL1095.Contig4_YLM_TX;CL1095.Contig5_YLM_TX;CL1129.Contig1_YLM_TX;CL1294.Contig1_YLM_TX;CL1294.Contig2_YLM_TX;CL1314.Contig1_YLM_TX;CL1314.Contig2_YLM_TX;CL1350.Contig2_YLM_TX;CL1564.Contig1_YLM_TX;CL1564.Contig2_YLM_TX;CL1612.Contig1_YLM_TX;CL1…
cellular_component	extracellular region part	39	CL164.Contig2_YLM_TX;CL2284.Contig1_YLM_TX;CL2284.Contig2_YLM_TX;CL3512.Contig1_YLM_TX;CL3512.Contig2_YLM_TX;CL3512.Contig3_YLM_TX;CL367.Contig1_YLM_TX;CL367.Contig4_YLM_TX;CL38.Contig1_YLM_TX;CL38.Contig2_YLM_TX;CL38.Contig3_YLM_TX;CL38.Contig4_YLM_TX;CL4080.Contig1_YLM_TX;CL4633.Contig1_YLM_TX;CL4633.Contig2_YLM_TX;CL5504.Contig1_YLM_TX;CL5504.Contig2_YLM_TX;CL5793.Contig1_YLM_TX;CL6391.Contig1…
cellular_component	macromolecular complex	2224	CL1013.Contig1_YLM_TX;CL1013.Contig2_YLM_TX;CL1013.Contig3_YLM_TX;CL1031.Contig1_YLM_TX;CL1031.Contig2_YLM_TX;CL104.Contig10_YLM_TX;CL104.Contig1_YLM_TX;CL104.Contig2_YLM_TX;CL104.Contig3_YLM_TX;CL104.Contig4_YLM_TX;CL104.Contig5_YLM_TX;CL104.Contig6_YLM_TX;CL104.Contig7_YLM_TX;CL104.Contig8_YLM_TX;CL104.Contig9_YLM_TX;CL1051.Contig1_YLM_TX;CL1051.Contig2_YLM_TX;CL1051.Contig3_YLM_TX;CL1051.Conti…
nigene30136_YLM_TX;Unigene30143_YLM_TX;Unigene3017_YLM_TX;Unigene30195_YLM_TX;Unigene30227_YLM_TX;Unigene3027_YLM_TX;Unigene30317_YLM_TX;Unigene30320_YLM_TX;Unigene30341_YLM_TX;Unigene30378_YLM_TX;Unigene30440_YLM_TX;Unigene30580_YLM_TX;Unigene30605_YLM_TX;Unigene30615_YLM_TX;Unigene30623_YLM_TX;Unigene30638_YLM_TX;Unigene306_YLM_TX;Unigene30830_YLM_TX;Unigene30848_YLM_TX;Unigene30855_YLM_TX;Unig…
cellular_component	membrane	7494	CL1.Contig1_YLM_TX;CL1003.Contig1_YLM_TX;CL1003.Contig2_YLM_TX;CL1009.Contig2_YLM_TX;CL101.Contig1_YLM_TX;CL101.Contig2_YLM_TX;CL1013.Contig1_YLM_TX;CL1013.Contig2_YLM_TX;CL1013.Contig3_YLM_TX;CL1017.Contig2_YLM_TX;CL102.Contig1_YLM_TX;CL102.Contig2_YLM_TX;CL1027.Contig1_YLM_TX;CL1034.Contig2_YLM_TX;CL1034.Contig3_YLM_TX;CL1035.Contig1_YLM_TX;CL1035.Contig2_YLM_TX;CL1036.Contig1_YLM_TX;CL1036.Con…
ntig1_YLM_TX;CL3611.Contig2_YLM_TX;CL3617.Contig1_YLM_TX;CL3617.Contig2_YLM_TX;CL3619.Contig1_YLM_TX;CL3619.Contig2_YLM_TX;CL3619.Contig3_YLM_TX;CL3623.Contig1_YLM_TX;CL3623.Contig2_YLM_TX;CL3623.Contig3_YLM_TX;CL3623.Contig4_YLM_TX;CL3625.Contig1_YLM_TX;CL3625.Contig2_YLM_TX;CL3626.Contig1_YLM_TX;CL3626.Contig2_YLM_TX;CL3629.Contig1_YLM_TX;CL3629.Contig4_YLM_TX;CL3631.Contig1_YLM_TX;CL3631.Conti…
ntig1_YLM_TX;CL701.Contig2_YLM_TX;CL7011.Contig1_YLM_TX;CL7011.Contig2_YLM_TX;CL7013.Contig1_YLM_TX;CL7013.Contig2_YLM_TX;CL7017.Contig1_YLM_TX;CL7017.Contig2_YLM_TX;CL7017.Contig3_YLM_TX;CL7020.Contig1_YLM_TX;CL7020.Contig2_YLM_TX;CL7029.Contig1_YLM_TX;CL7029.Contig2_YLM_TX;CL7033.Contig1_YLM_TX;CL7033.Contig2_YLM_TX;CL7038.Contig1_YLM_TX;CL7038.Contig2_YLM_TX;CL7045.Contig1_YLM_TX;CL7045.Contig…
LM_TX;Unigene24005_YLM_TX;Unigene2403_YLM_TX;Unigene24073_YLM_TX;Unigene24087_YLM_TX;Unigene24091_YLM_TX;Unigene24097_YLM_TX;Unigene24147_YLM_TX;Unigene2414_YLM_TX;Unigene24153_YLM_TX;Unigene24168_YLM_TX;Unigene24170_YLM_TX;Unigene24172_YLM_TX;Unigene24173_YLM_TX;Unigene24177_YLM_TX;Unigene24182_YLM_TX;Unigene24183_YLM_TX;Unigene24187_YLM_TX;Unigene24198_YLM_TX;Unigene24204_YLM_TX;Unigene24211_YL…
;Unigene41587_YLM_TX;Unigene4159_YLM_TX;Unigene4160_YLM_TX;Unigene41614_YLM_TX;Unigene41615_YLM_TX;Unigene41617_YLM_TX;Unigene41618_YLM_TX;Unigene41622_YLM_TX;Unigene4164_YLM_TX;Unigene41702_YLM_TX;Unigene41704_YLM_TX;Unigene41705_YLM_TX;Unigene41728_YLM_TX;Unigene41735_YLM_TX;Unigene41737_YLM_TX;Unigene4173_YLM_TX;Unigene41752_YLM_TX;Unigene41753_YLM_TX;Unigene41756_YLM_TX;Unigene41757_YLM_TX;Un…
cellular_component	membrane part	5868	CL1003.Contig1_YLM_TX;CL1003.Contig2_YLM_TX;CL1009.Contig2_YLM_TX;CL101.Contig1_YLM_TX;CL101.Contig2_YLM_TX;CL1013.Contig1_YLM_TX;CL1013.Contig2_YLM_TX;CL1013.Contig3_YLM_TX;CL1017.Contig2_YLM_TX;CL102.Contig1_YLM_TX;CL102.Contig2_YLM_TX;CL1027.Contig1_YLM_TX;CL1035.Contig1_YLM_TX;CL1035.Contig2_YLM_TX;CL1037.Contig2_YLM_TX;CL1037.Contig3_YLM_TX;CL1037.Contig4_YLM_TX;CL1037.Contig5_YLM_TX;CL1037.…
ig2_YLM_TX;CL4708.Contig1_YLM_TX;CL4708.Contig2_YLM_TX;CL4708.Contig3_YLM_TX;CL4714.Contig2_YLM_TX;CL4718.Contig1_YLM_TX;CL4718.Contig2_YLM_TX;CL4723.Contig1_YLM_TX;CL474.Contig1_YLM_TX;CL474.Contig2_YLM_TX;CL474.Contig3_YLM_TX;CL474.Contig5_YLM_TX;CL474.Contig6_YLM_TX;CL474.Contig7_YLM_TX;CL4745.Contig2_YLM_TX;CL4760.Contig1_YLM_TX;CL4775.Contig2_YLM_TX;CL478.Contig1_YLM_TX;CL478.Contig2_YLM_TX;…
M_TX;Unigene15995_YLM_TX;Unigene16002_YLM_TX;Unigene16003_YLM_TX;Unigene16017_YLM_TX;Unigene16020_YLM_TX;Unigene16031_YLM_TX;Unigene16112_YLM_TX;Unigene16113_YLM_TX;Unigene16114_YLM_TX;Unigene16121_YLM_TX;Unigene16127_YLM_TX;Unigene16133_YLM_TX;Unigene16134_YLM_TX;Unigene16149_YLM_TX;Unigene1614_YLM_TX;Unigene16159_YLM_TX;Unigene16211_YLM_TX;Unigene16215_YLM_TX;Unigene16227_YLM_TX;Unigene1622_YLM…
098_YLM_TX;Unigene39106_YLM_TX;Unigene39107_YLM_TX;Unigene39111_YLM_TX;Unigene39114_YLM_TX;Unigene39119_YLM_TX;Unigene39126_YLM_TX;Unigene39129_YLM_TX;Unigene39130_YLM_TX;Unigene39232_YLM_TX;Unigene3923_YLM_TX;Unigene39249_YLM_TX;Unigene39264_YLM_TX;Unigene39268_YLM_TX;Unigene39269_YLM_TX;Unigene3926_YLM_TX;Unigene39271_YLM_TX;Unigene3930_YLM_TX;Unigene39343_YLM_TX;Unigene39383_YLM_TX;Unigene3938…
cellular_component	membrane-enclosed lumen	520	CL1031.Contig1_YLM_TX;CL1031.Contig2_YLM_TX;CL104.Contig1_YLM_TX;CL104.Contig5_YLM_TX;CL1041.Contig1_YLM_TX;CL1041.Contig2_YLM_TX;CL1041.Contig3_YLM_TX;CL1041.Contig4_YLM_TX;CL1087.Contig1_YLM_TX;CL1191.Contig2_YLM_TX;CL1191.Contig3_YLM_TX;CL136.Contig1_YLM_TX;CL136.Contig2_YLM_TX;CL1428.Contig1_YLM_TX;CL1428.Contig2_YLM_TX;CL1428.Contig3_YLM_TX;CL1428.Contig4_YLM_TX;CL1450.Contig1_YLM_TX;CL1450.…
cellular_component	nucleoid	19	CL1685.Contig1_YLM_TX;CL1685.Contig4_YLM_TX;CL2331.Contig1_YLM_TX;CL6498.Contig2_YLM_TX;CL7443.Contig1_YLM_TX;CL7601.Contig1_YLM_TX;CL7601.Contig2_YLM_TX;Unigene14481_YLM_TX;Unigene23440_YLM_TX;Unigene26485_YLM_TX;Unigene26674_YLM_TX;Unigene29173_YLM_TX;Unigene299_YLM_TX;Unigene31168_YLM_TX;Unigene34623_YLM_TX;Unigene36603_YLM_TX;Unigene41229_YLM_TX;Unigene7154_YLM_TX;Unigene8077_YLM_TX
cellular_component	organelle	5922	CL1003.Contig1_YLM_TX;CL1003.Contig2_YLM_TX;CL1009.Contig2_YLM_TX;CL1013.Contig1_YLM_TX;CL1013.Contig2_YLM_TX;CL1013.Contig3_YLM_TX;CL1013.Contig4_YLM_TX;CL1021.Contig1_YLM_TX;CL1021.Contig2_YLM_TX;CL103.Contig1_YLM_TX;CL103.Contig2_YLM_TX;CL1031.Contig1_YLM_TX;CL1031.Contig2_YLM_TX;CL104.Contig1_YLM_TX;CL104.Contig5_YLM_TX;CL1041.Contig1_YLM_TX;CL1041.Contig2_YLM_TX;CL1041.Contig3_YLM_TX;CL1041.…
ig1_YLM_TX;CL4563.Contig2_YLM_TX;CL4564.Contig1_YLM_TX;CL4564.Contig2_YLM_TX;CL4569.Contig2_YLM_TX;CL4571.Contig1_YLM_TX;CL4581.Contig3_YLM_TX;CL4586.Contig2_YLM_TX;CL4593.Contig2_YLM_TX;CL4593.Contig3_YLM_TX;CL4595.Contig1_YLM_TX;CL4595.Contig2_YLM_TX;CL46.Contig2_YLM_TX;CL4613.Contig1_YLM_TX;CL4613.Contig2_YLM_TX;CL4614.Contig1_YLM_TX;CL4614.Contig2_YLM_TX;CL4614.Contig3_YLM_TX;CL4621.Contig5_Y…
04_YLM_TX;Unigene13521_YLM_TX;Unigene13525_YLM_TX;Unigene13535_YLM_TX;Unigene13564_YLM_TX;Unigene13626_YLM_TX;Unigene1368_YLM_TX;Unigene13716_YLM_TX;Unigene13731_YLM_TX;Unigene13744_YLM_TX;Unigene13745_YLM_TX;Unigene13746_YLM_TX;Unigene1374_YLM_TX;Unigene13767_YLM_TX;Unigene13771_YLM_TX;Unigene13781_YLM_TX;Unigene13784_YLM_TX;Unigene13785_YLM_TX;Unigene13796_YLM_TX;Unigene13802_YLM_TX;Unigene1380…
Z;Unigene36840_YLM_TX;Unigene36846_YLM_TX;Unigene36854_YLM_TX;Unigene36858_YLM_TX;Unigene36862_YLM_TX;Unigene36883_YLM_TX;Unigene36885_YLM_TX;Unigene3688_YLM_TX;Unigene36891_YLM_TX;Unigene36922_YLM_TX;Unigene36930_YLM_TX;Unigene36969_YLM_TX;Unigene36987_YLM_TX;Unigene369_YLM_TX;Unigene36_YLM_TX;Unigene37050_YLM_TX;Unigene37088_YLM_TX;Unigene37109_YLM_TX;Unigene37174_YLM_TX;Unigene37205_YLM_TX;Uni…
cellular_component	organelle part	2758	CL1009.Contig2_YLM_TX;CL1013.Contig1_YLM_TX;CL1013.Contig2_YLM_TX;CL1013.Contig3_YLM_TX;CL1021.Contig1_YLM_TX;CL1021.Contig2_YLM_TX;CL103.Contig1_YLM_TX;CL1031.Contig1_YLM_TX;CL1031.Contig2_YLM_TX;CL104.Contig1_YLM_TX;CL104.Contig5_YLM_TX;CL1041.Contig1_YLM_TX;CL1041.Contig2_YLM_TX;CL1041.Contig3_YLM_TX;CL1041.Contig4_YLM_TX;CL1048.Contig1_YLM_TX;CL1048.Contig2_YLM_TX;CL1049.Contig1_YLM_TX;CL1057…
M_TX;Unigene1622_YLM_TX;Unigene16265_YLM_TX;Unigene16326_YLM_TX;Unigene16366_YLM_TX;Unigene16376_YLM_TX;Unigene16433_YLM_TX;Unigene16497_YLM_TX;Unigene16498_YLM_TX;Unigene16560_YLM_TX;Unigene16561_YLM_TX;Unigene16579_YLM_TX;Unigene16593_YLM_TX;Unigene16618_YLM_TX;Unigene16698_YLM_TX;Unigene16757_YLM_TX;Unigene1675_YLM_TX;Unigene16893_YLM_TX;Unigene16915_YLM_TX;Unigene16942_YLM_TX;Unigene16957_YLM…
cellular_component	supramolecular fiber	129	CL1248.Contig2_YLM_TX;CL1248.Contig3_YLM_TX;CL1574.Contig13_YLM_TX;CL1574.Contig15_YLM_TX;CL1574.Contig16_YLM_TX;CL1574.Contig6_YLM_TX;CL1574.Contig9_YLM_TX;CL1665.Contig4_YLM_TX;CL1818.Contig2_YLM_TX;CL1818.Contig3_YLM_TX;CL2099.Contig1_YLM_TX;CL2099.Contig2_YLM_TX;CL2099.Contig3_YLM_TX;CL2483.Contig2_YLM_TX;CL2505.Contig2_YLM_TX;CL2505.Contig4_YLM_TX;CL2505.Contig5_YLM_TX;CL2621.Contig1_YLM_TX;…
cellular_component	symplast	284	CL1066.Contig2_YLM_TX;CL1248.Contig2_YLM_TX;CL1248.Contig3_YLM_TX;CL1498.Contig1_YLM_TX;CL1657.Contig1_YLM_TX;CL1657.Contig2_YLM_TX;CL1665.Contig4_YLM_TX;CL1724.Contig2_YLM_TX;CL1793.Contig1_YLM_TX;CL1793.Contig2_YLM_TX;CL1824.Contig2_YLM_TX;CL2099.Contig2_YLM_TX;CL2123.Contig3_YLM_TX;CL2163.Contig3_YLM_TX;CL2349.Contig2_YLM_TX;CL2368.Contig1_YLM_TX;CL2373.Contig1_YLM_TX;CL2373.Contig2_YLM_TX;CL2…
cellular_component	virion	32	CL143.Contig1_YLM_TX;CL1538.Contig1_YLM_TX;CL1538.Contig2_YLM_TX;CL1927.Contig1_YLM_TX;CL4742.Contig2_YLM_TX;CL5206.Contig1_YLM_TX;CL5206.Contig2_YLM_TX;CL6866.Contig1_YLM_TX;Unigene12434_YLM_TX;Unigene13802_YLM_TX;Unigene15479_YLM_TX;Unigene1751_YLM_TX;Unigene19062_YLM_TX;Unigene21628_YLM_TX;Unigene22420_YLM_TX;Unigene26637_YLM_TX;Unigene28561_YLM_TX;Unigene29896_YLM_TX;Unigene31067_YLM_TX;Unige…
cellular_component	virion part	32	CL143.Contig1_YLM_TX;CL1538.Contig1_YLM_TX;CL1538.Contig2_YLM_TX;CL1927.Contig1_YLM_TX;CL4742.Contig2_YLM_TX;CL5206.Contig1_YLM_TX;CL5206.Contig2_YLM_TX;CL6866.Contig1_YLM_TX;Unigene12434_YLM_TX;Unigene13802_YLM_TX;Unigene15479_YLM_TX;Unigene1751_YLM_TX;Unigene19062_YLM_TX;Unigene21628_YLM_TX;Unigene22420_YLM_TX;Unigene26637_YLM_TX;Unigene28561_YLM_TX;Unigene29896_YLM_TX;Unigene31067_YLM_TX;Unige…
molecular_function	antioxidant activity	130	CL1035.Contig1_YLM_TX;CL1035.Contig2_YLM_TX;CL1082.Contig1_YLM_TX;CL1082.Contig2_YLM_TX;CL1082.Contig3_YLM_TX;CL1082.Contig4_YLM_TX;CL1082.Contig5_YLM_TX;CL1082.Contig6_YLM_TX;CL1158.Contig1_YLM_TX;CL1158.Contig2_YLM_TX;CL1334.Contig2_YLM_TX;CL1564.Contig1_YLM_TX;CL1564.Contig2_YLM_TX;CL1574.Contig2_YLM_TX;CL1574.Contig5_YLM_TX;CL1647.Contig2_YLM_TX;CL1736.Contig1_YLM_TX;CL1736.Contig2_YLM_TX;CL2…
molecular_function	binding	9846	CL1013.Contig1_YLM_TX;CL1013.Contig2_YLM_TX;CL1013.Contig3_YLM_TX;CL1013.Contig4_YLM_TX;CL1016.Contig1_YLM_TX;CL1016.Contig2_YLM_TX;CL1019.Contig1_YLM_TX;CL1020.Contig1_YLM_TX;CL1020.Contig2_YLM_TX;CL1038.Contig1_YLM_TX;CL104.Contig1_YLM_TX;CL104.Contig5_YLM_TX;CL1041.Contig1_YLM_TX;CL1041.Contig2_YLM_TX;CL1041.Contig3_YLM_TX;CL1041.Contig4_YLM_TX;CL1049.Contig1_YLM_TX;CL1054.Contig1_YLM_TX;CL105…
LM_TX;CL3115.Contig2_YLM_TX;CL3117.Contig1_YLM_TX;CL312.Contig1_YLM_TX;CL312.Contig2_YLM_TX;CL3129.Contig1_YLM_TX;CL3129.Contig2_YLM_TX;CL3132.Contig1_YLM_TX;CL3132.Contig2_YLM_TX;CL3137.Contig1_YLM_TX;CL3137.Contig2_YLM_TX;CL3138.Contig3_YLM_TX;CL3139.Contig1_YLM_TX;CL3139.Contig2_YLM_TX;CL3141.Contig2_YLM_TX;CL3143.Contig1_YLM_TX;CL3143.Contig2_YLM_TX;CL3158.Contig2_YLM_TX;CL316.Contig11_YLM_TX…
ntig2_YLM_TX;CL5353.Contig3_YLM_TX;CL5354.Contig1_YLM_TX;CL5354.Contig2_YLM_TX;CL5355.Contig1_YLM_TX;CL5355.Contig2_YLM_TX;CL5355.Contig3_YLM_TX;CL5360.Contig1_YLM_TX;CL5360.Contig2_YLM_TX;CL5360.Contig3_YLM_TX;CL5368.Contig1_YLM_TX;CL5368.Contig2_YLM_TX;CL5369.Contig1_YLM_TX;CL537.Contig10_YLM_TX;CL537.Contig13_YLM_TX;CL537.Contig14_YLM_TX;CL537.Contig15_YLM_TX;CL537.Contig16_YLM_TX;CL537.Contig…
87.Contig2_YLM_TX;CL89.Contig2_YLM_TX;CL890.Contig2_YLM_TX;CL890.Contig3_YLM_TX;CL895.Contig1_YLM_TX;CL895.Contig2_YLM_TX;CL895.Contig3_YLM_TX;CL895.Contig4_YLM_TX;CL903.Contig1_YLM_TX;CL903.Contig2_YLM_TX;CL909.Contig1_YLM_TX;CL92.Contig1_YLM_TX;CL92.Contig2_YLM_TX;CL92.Contig3_YLM_TX;CL92.Contig4_YLM_TX;CL920.Contig4_YLM_TX;CL920.Contig5_YLM_TX;CL923.Contig2_YLM_TX;CL923.Contig3_YLM_TX;CL923.Co…
igene23944_YLM_TX;Unigene23947_YLM_TX;Unigene23952_YLM_TX;Unigene23953_YLM_TX;Unigene2395_YLM_TX;Unigene23961_YLM_TX;Unigene23967_YLM_TX;Unigene2396_YLM_TX;Unigene2397_YLM_TX;Unigene23981_YLM_TX;Unigene23997_YLM_TX;Unigene239_YLM_TX;Unigene24026_YLM_TX;Unigene2403_YLM_TX;Unigene24045_YLM_TX;Unigene24065_YLM_TX;Unigene2406_YLM_TX;Unigene24087_YLM_TX;Unigene2408_YLM_TX;Unigene24091_YLM_TX;Unigene24…
;Unigene38256_YLM_TX;Unigene38266_YLM_TX;Unigene38267_YLM_TX;Unigene38272_YLM_TX;Unigene38301_YLM_TX;Unigene38313_YLM_TX;Unigene38323_YLM_TX;Unigene38324_YLM_TX;Unigene38325_YLM_TX;Unigene38337_YLM_TX;Unigene38348_YLM_TX;Unigene38356_YLM_TX;Unigene38357_YLM_TX;Unigene38358_YLM_TX;Unigene38359_YLM_TX;Unigene3835_YLM_TX;Unigene38361_YLM_TX;Unigene3836_YLM_TX;Unigene38385_YLM_TX;Unigene38386_YLM_TX;…
M_TX;Unigene7743_YLM_TX;Unigene7744_YLM_TX;Unigene7751_YLM_TX;Unigene7754_YLM_TX;Unigene7763_YLM_TX;Unigene7764_YLM_TX;Unigene7766_YLM_TX;Unigene7767_YLM_TX;Unigene7768_YLM_TX;Unigene7782_YLM_TX;Unigene7783_YLM_TX;Unigene7784_YLM_TX;Unigene7786_YLM_TX;Unigene7792_YLM_TX;Unigene7800_YLM_TX;Unigene7801_YLM_TX;Unigene7804_YLM_TX;Unigene7814_YLM_TX;Unigene7820_YLM_TX;Unigene7823_YLM_TX;Unigene7828_YL…
molecular_function	catalytic activity	10546	CL1.Contig1_YLM_TX;CL1.Contig2_YLM_TX;CL1004.Contig1_YLM_TX;CL1004.Contig2_YLM_TX;CL1007.Contig1_YLM_TX;CL1009.Contig2_YLM_TX;CL1010.Contig1_YLM_TX;CL1010.Contig2_YLM_TX;CL1010.Contig3_YLM_TX;CL102.Contig2_YLM_TX;CL1020.Contig1_YLM_TX;CL1020.Contig2_YLM_TX;CL1021.Contig1_YLM_TX;CL1021.Contig2_YLM_TX;CL1026.Contig1_YLM_TX;CL1026.Contig2_YLM_TX;CL103.Contig1_YLM_TX;CL103.Contig2_YLM_TX;CL1031.Conti…
M_TX;CL283.Contig3_YLM_TX;CL283.Contig4_YLM_TX;CL283.Contig5_YLM_TX;CL2833.Contig2_YLM_TX;CL2834.Contig2_YLM_TX;CL2835.Contig1_YLM_TX;CL2838.Contig1_YLM_TX;CL2838.Contig3_YLM_TX;CL2838.Contig4_YLM_TX;CL2838.Contig5_YLM_TX;CL284.Contig1_YLM_TX;CL284.Contig2_YLM_TX;CL2841.Contig1_YLM_TX;CL2841.Contig2_YLM_TX;CL2841.Contig3_YLM_TX;CL2844.Contig1_YLM_TX;CL2844.Contig2_YLM_TX;CL2847.Contig1_YLM_TX;CL2…
ontig2_YLM_TX;CL4749.Contig3_YLM_TX;CL475.Contig2_YLM_TX;CL475.Contig3_YLM_TX;CL475.Contig4_YLM_TX;CL4751.Contig1_YLM_TX;CL4751.Contig2_YLM_TX;CL4751.Contig3_YLM_TX;CL4754.Contig2_YLM_TX;CL4757.Contig1_YLM_TX;CL4757.Contig2_YLM_TX;CL4766.Contig1_YLM_TX;CL4766.Contig2_YLM_TX;CL4768.Contig2_YLM_TX;CL4769.Contig1_YLM_TX;CL4770.Contig1_YLM_TX;CL4770.Contig2_YLM_TX;CL4771.Contig1_YLM_TX;CL4771.Contig2…
TX;CL7127.Contig1_YLM_TX;CL7127.Contig2_YLM_TX;CL713.Contig1_YLM_TX;CL713.Contig2_YLM_TX;CL713.Contig3_YLM_TX;CL7134.Contig1_YLM_TX;CL7134.Contig2_YLM_TX;CL7135.Contig2_YLM_TX;CL7138.Contig1_YLM_TX;CL7138.Contig2_YLM_TX;CL7141.Contig2_YLM_TX;CL7144.Contig1_YLM_TX;CL7144.Contig2_YLM_TX;CL7145.Contig1_YLM_TX;CL7145.Contig2_YLM_TX;CL7150.Contig1_YLM_TX;CL7150.Contig2_YLM_TX;CL7153.Contig1_YLM_TX;CL7…
8590_YLM_TX;Unigene18603_YLM_TX;Unigene18627_YLM_TX;Unigene18628_YLM_TX;Unigene18637_YLM_TX;Unigene18646_YLM_TX;Unigene18647_YLM_TX;Unigene18651_YLM_TX;Unigene18652_YLM_TX;Unigene18658_YLM_TX;Unigene18661_YLM_TX;Unigene18667_YLM_TX;Unigene1866_YLM_TX;Unigene18670_YLM_TX;Unigene18676_YLM_TX;Unigene1867_YLM_TX;Unigene18687_YLM_TX;Unigene18690_YLM_TX;Unigene18691_YLM_TX;Unigene18699_YLM_TX;Unigene18…
gene32365_YLM_TX;Unigene32387_YLM_TX;Unigene32389_YLM_TX;Unigene32404_YLM_TX;Unigene32407_YLM_TX;Unigene32411_YLM_TX;Unigene32412_YLM_TX;Unigene32413_YLM_TX;Unigene32417_YLM_TX;Unigene32418_YLM_TX;Unigene32424_YLM_TX;Unigene32437_YLM_TX;Unigene32441_YLM_TX;Unigene3245_YLM_TX;Unigene32470_YLM_TX;Unigene32486_YLM_TX;Unigene32497_YLM_TX;Unigene32517_YLM_TX;Unigene32520_YLM_TX;Unigene32525_YLM_TX;Uni…
64_YLM_TX;Unigene45466_YLM_TX;Unigene45468_YLM_TX;Unigene45482_YLM_TX;Unigene45489_YLM_TX;Unigene45491_YLM_TX;Unigene45504_YLM_TX;Unigene45523_YLM_TX;Unigene45524_YLM_TX;Unigene45556_YLM_TX;Unigene45564_YLM_TX;Unigene4556_YLM_TX;Unigene45579_YLM_TX;Unigene45588_YLM_TX;Unigene45591_YLM_TX;Unigene45594_YLM_TX;Unigene45614_YLM_TX;Unigene45631_YLM_TX;Unigene45643_YLM_TX;Unigene45658_YLM_TX;Unigene456…
molecular_function	electron carrier activity	116	CL1359.Contig1_YLM_TX;CL1359.Contig2_YLM_TX;CL2031.Contig1_YLM_TX;CL2031.Contig2_YLM_TX;CL2794.Contig1_YLM_TX;CL2794.Contig2_YLM_TX;CL3677.Contig1_YLM_TX;CL3677.Contig2_YLM_TX;CL4321.Contig9_YLM_TX;CL4598.Contig1_YLM_TX;CL4803.Contig2_YLM_TX;CL4810.Contig1_YLM_TX;CL5178.Contig1_YLM_TX;CL5178.Contig2_YLM_TX;CL5548.Contig1_YLM_TX;CL5548.Contig2_YLM_TX;CL5692.Contig1_YLM_TX;CL5692.Contig2_YLM_TX;CL5…
molecular_function	metallochaperone activity	7	CL1041.Contig1_YLM_TX;CL1041.Contig2_YLM_TX;CL1041.Contig3_YLM_TX;CL1041.Contig4_YLM_TX;CL977.Contig1_YLM_TX;Unigene7754_YLM_TX;Unigene9668_YLM_TX
molecular_function	molecular function regulator	245	CL104.Contig10_YLM_TX;CL104.Contig2_YLM_TX;CL104.Contig3_YLM_TX;CL104.Contig4_YLM_TX;CL104.Contig6_YLM_TX;CL104.Contig7_YLM_TX;CL104.Contig8_YLM_TX;CL104.Contig9_YLM_TX;CL1051.Contig1_YLM_TX;CL1051.Contig2_YLM_TX;CL1051.Contig3_YLM_TX;CL1051.Contig4_YLM_TX;CL1051.Contig5_YLM_TX;CL1095.Contig1_YLM_TX;CL1095.Contig2_YLM_TX;CL1095.Contig3_YLM_TX;CL1095.Contig4_YLM_TX;CL1095.Contig5_YLM_TX;CL1356.Con…
molecular_function	molecular transducer activity	75	CL1378.Contig1_YLM_TX;CL1991.Contig1_YLM_TX;CL1991.Contig2_YLM_TX;CL2341.Contig1_YLM_TX;CL2341.Contig2_YLM_TX;CL3159.Contig1_YLM_TX;CL3159.Contig2_YLM_TX;CL3179.Contig1_YLM_TX;CL3179.Contig2_YLM_TX;CL3471.Contig1_YLM_TX;CL3471.Contig2_YLM_TX;CL3851.Contig1_YLM_TX;CL3851.Contig2_YLM_TX;CL3851.Contig3_YLM_TX;CL3851.Contig4_YLM_TX;CL4.Contig1_YLM_TX;CL4.Contig2_YLM_TX;CL4095.Contig1_YLM_TX;CL4095.Co…
molecular_function	nucleic acid binding transcription factor activity	348	CL1127.Contig3_YLM_TX;CL1131.Contig1_YLM_TX;CL1131.Contig2_YLM_TX;CL1216.Contig2_YLM_TX;CL1265.Contig4_YLM_TX;CL1265.Contig5_YLM_TX;CL1265.Contig6_YLM_TX;CL1368.Contig1_YLM_TX;CL1368.Contig2_YLM_TX;CL1368.Contig3_YLM_TX;CL1422.Contig1_YLM_TX;CL1422.Contig2_YLM_TX;CL1422.Contig3_YLM_TX;CL1486.Contig1_YLM_TX;CL1486.Contig2_YLM_TX;CL1494.Contig1_YLM_TX;CL1494.Contig2_YLM_TX;CL1494.Contig3_YLM_TX;CL1…
molecular_function	nutrient reservoir activity	19	CL6436.Contig1_YLM_TX;CL6436.Contig2_YLM_TX;Unigene10020_YLM_TX;Unigene14825_YLM_TX;Unigene23462_YLM_TX;Unigene23741_YLM_TX;Unigene25141_YLM_TX;Unigene2976_YLM_TX;Unigene31093_YLM_TX;Unigene31296_YLM_TX;Unigene32760_YLM_TX;Unigene34059_YLM_TX;Unigene35028_YLM_TX;Unigene36314_YLM_TX;Unigene3727_YLM_TX;Unigene43115_YLM_TX;Unigene4580_YLM_TX;Unigene624_YLM_TX;Unigene8610_YLM_TX
molecular_function	protein tag	4	Unigene32652_YLM_TX;Unigene4481_YLM_TX;Unigene47449_YLM_TX;Unigene8874_YLM_TX
molecular_function	signal transducer activity	173	CL1141.Contig1_YLM_TX;CL1141.Contig2_YLM_TX;CL1212.Contig1_YLM_TX;CL1378.Contig1_YLM_TX;CL1378.Contig2_YLM_TX;CL1589.Contig2_YLM_TX;CL1827.Contig1_YLM_TX;CL1991.Contig1_YLM_TX;CL1991.Contig2_YLM_TX;CL2137.Contig1_YLM_TX;CL2137.Contig2_YLM_TX;CL2137.Contig3_YLM_TX;CL2341.Contig1_YLM_TX;CL2341.Contig2_YLM_TX;CL2487.Contig1_YLM_TX;CL2487.Contig3_YLM_TX;CL2487.Contig4_YLM_TX;CL2487.Contig5_YLM_TX;CL2…
molecular_function	structural molecule activity	589	CL104.Contig1_YLM_TX;CL104.Contig5_YLM_TX;CL1063.Contig2_YLM_TX;CL1063.Contig3_YLM_TX;CL1063.Contig4_YLM_TX;CL1063.Contig5_YLM_TX;CL1088.Contig1_YLM_TX;CL1088.Contig2_YLM_TX;CL1225.Contig1_YLM_TX;CL1367.Contig1_YLM_TX;CL1405.Contig2_YLM_TX;CL1525.Contig1_YLM_TX;CL1565.Contig3_YLM_TX;CL1644.Contig1_YLM_TX;CL1644.Contig2_YLM_TX;CL1652.Contig1_YLM_TX;CL1652.Contig2_YLM_TX;CL1652.Contig3_YLM_TX;CL167…
molecular_function	transcription factor activity, protein binding	82	CL1216.Contig2_YLM_TX;CL136.Contig1_YLM_TX;CL136.Contig2_YLM_TX;CL1804.Contig1_YLM_TX;CL2012.Contig1_YLM_TX;CL2015.Contig1_YLM_TX;CL2015.Contig2_YLM_TX;CL2051.Contig1_YLM_TX;CL2051.Contig2_YLM_TX;CL2145.Contig1_YLM_TX;CL2145.Contig2_YLM_TX;CL2471.Contig1_YLM_TX;CL2471.Contig2_YLM_TX;CL3458.Contig1_YLM_TX;CL3458.Contig2_YLM_TX;CL3646.Contig1_YLM_TX;CL3646.Contig2_YLM_TX;CL3729.Contig1_YLM_TX;CL435…
molecular_function	transporter activity	1366	CL1048.Contig1_YLM_TX;CL1048.Contig2_YLM_TX;CL107.Contig1_YLM_TX;CL107.Contig2_YLM_TX;CL1093.Contig3_YLM_TX;CL1093.Contig4_YLM_TX;CL1093.Contig5_YLM_TX;CL114.Contig2_YLM_TX;CL1148.Contig1_YLM_TX;CL1148.Contig2_YLM_TX;CL1148.Contig3_YLM_TX;CL1148.Contig4_YLM_TX;CL1148.Contig5_YLM_TX;CL1148.Contig6_YLM_TX;CL1148.Contig7_YLM_TX;CL1148.Contig8_YLM_TX;CL116.Contig4_YLM_TX;CL1198.Contig5_YLM_TX;CL1204.…
