# Supplementary material for: Mining and characterization of novel EST-SSR markers of Parrotia subaequalis (Hamamelidaceae) from the first Illumina-based transcriptome datasets
Source: PLoS One. 2019 May 6;14(5):e0215874. doi: 10.1371/journal.pone.0215874 (PMC6502335; doi:10.1371/journal.pone.0215874)
Supplement: S3 Table — (XLS) [file pone.0215874.s003.xls]

Table S3. Go classification of Parrotia subaequalis (SJD) unigenes.
Gene Ontoloty	GO term	Number of Genes	Gene members
biological_process	biological adhesion	6	CL5114.Contig1_YLM_ZS;CL5114.Contig2_YLM_ZS;Unigene16009_YLM_ZS;Unigene16318_YLM_ZS;Unigene18695_YLM_ZS;Unigene52210_YLM_ZS
biological_process	biological regulation	3032	CL100.Contig1_YLM_ZS;CL1003.Contig1_YLM_ZS;CL1003.Contig2_YLM_ZS;CL101.Contig1_YLM_ZS;CL101.Contig2_YLM_ZS;CL101.Contig3_YLM_ZS;CL101.Contig4_YLM_ZS;CL101.Contig5_YLM_ZS;CL101.Contig6_YLM_ZS;CL101.Contig7_YLM_ZS;CL1016.Contig1_YLM_ZS;CL1016.Contig2_YLM_ZS;CL1016.Contig3_YLM_ZS;CL1027.Contig1_YLM_ZS;CL1027.Contig2_YLM_ZS;CL1027.Contig3_YLM_ZS;CL1031.Contig1_YLM_ZS;CL1031.Contig2_YLM_ZS;CL1049.Cont…
e11208_YLM_ZS;Unigene11223_YLM_ZS;Unigene11282_YLM_ZS;Unigene11304_YLM_ZS;Unigene11333_YLM_ZS;Unigene11334_YLM_ZS;Unigene11414_YLM_ZS;Unigene11469_YLM_ZS;Unigene11480_YLM_ZS;Unigene11493_YLM_ZS;Unigene11494_YLM_ZS;Unigene11554_YLM_ZS;Unigene11565_YLM_ZS;Unigene11589_YLM_ZS;Unigene11602_YLM_ZS;Unigene11603_YLM_ZS;Unigene11614_YLM_ZS;Unigene11617_YLM_ZS;Unigene11644_YLM_ZS;Unigene11651_YLM_ZS;Unige…
biological_process	cell killing	8	Unigene28804_YLM_ZS;Unigene30510_YLM_ZS;Unigene31636_YLM_ZS;Unigene33531_YLM_ZS;Unigene34111_YLM_ZS;Unigene49543_YLM_ZS;Unigene53129_YLM_ZS;Unigene7367_YLM_ZS
biological_process	cellular component organization or biogenesis	2021	CL100.Contig1_YLM_ZS;CL1018.Contig1_YLM_ZS;CL1018.Contig2_YLM_ZS;CL1022.Contig1_YLM_ZS;CL1022.Contig2_YLM_ZS;CL1080.Contig1_YLM_ZS;CL1080.Contig2_YLM_ZS;CL1080.Contig3_YLM_ZS;CL1080.Contig4_YLM_ZS;CL1115.Contig1_YLM_ZS;CL1115.Contig2_YLM_ZS;CL1126.Contig1_YLM_ZS;CL1126.Contig2_YLM_ZS;CL1141.Contig1_YLM_ZS;CL1141.Contig2_YLM_ZS;CL1141.Contig3_YLM_ZS;CL1141.Contig4_YLM_ZS;CL1141.Contig6_YLM_ZS;CL11…
LM_ZS;Unigene38105_YLM_ZS;Unigene38127_YLM_ZS;Unigene38209_YLM_ZS;Unigene38210_YLM_ZS;Unigene38342_YLM_ZS;Unigene38421_YLM_ZS;Unigene38527_YLM_ZS;Unigene38554_YLM_ZS;Unigene38555_YLM_ZS;Unigene38570_YLM_ZS;Unigene38982_YLM_ZS;Unigene39031_YLM_ZS;Unigene39046_YLM_ZS;Unigene39187_YLM_ZS;Unigene39327_YLM_ZS;Unigene39346_YLM_ZS;Unigene3935_YLM_ZS;Unigene39366_YLM_ZS;Unigene3936_YLM_ZS;Unigene39395_YL…
biological_process	cellular process	12489	CL100.Contig1_YLM_ZS;CL1001.Contig1_YLM_ZS;CL1003.Contig1_YLM_ZS;CL1003.Contig2_YLM_ZS;CL1005.Contig1_YLM_ZS;CL1005.Contig3_YLM_ZS;CL101.Contig1_YLM_ZS;CL101.Contig2_YLM_ZS;CL101.Contig3_YLM_ZS;CL101.Contig4_YLM_ZS;CL101.Contig5_YLM_ZS;CL101.Contig6_YLM_ZS;CL101.Contig7_YLM_ZS;CL1016.Contig1_YLM_ZS;CL1016.Contig2_YLM_ZS;CL1016.Contig3_YLM_ZS;CL1018.Contig1_YLM_ZS;CL1018.Contig2_YLM_ZS;CL1022.Cont…
2651.Contig10_YLM_ZS;CL2651.Contig12_YLM_ZS;CL2651.Contig1_YLM_ZS;CL2651.Contig4_YLM_ZS;CL2651.Contig6_YLM_ZS;CL2651.Contig8_YLM_ZS;CL2662.Contig2_YLM_ZS;CL2667.Contig1_YLM_ZS;CL2667.Contig2_YLM_ZS;CL2668.Contig1_YLM_ZS;CL2668.Contig2_YLM_ZS;CL2668.Contig3_YLM_ZS;CL2670.Contig1_YLM_ZS;CL2678.Contig3_YLM_ZS;CL2678.Contig4_YLM_ZS;CL2679.Contig1_YLM_ZS;CL2679.Contig2_YLM_ZS;CL2679.Contig3_YLM_ZS;CL2…
ZS;CL4477.Contig3_YLM_ZS;CL4477.Contig4_YLM_ZS;CL4478.Contig1_YLM_ZS;CL4478.Contig2_YLM_ZS;CL4480.Contig1_YLM_ZS;CL4480.Contig2_YLM_ZS;CL4480.Contig3_YLM_ZS;CL4484.Contig1_YLM_ZS;CL4484.Contig2_YLM_ZS;CL4487.Contig1_YLM_ZS;CL4487.Contig2_YLM_ZS;CL4487.Contig3_YLM_ZS;CL4487.Contig4_YLM_ZS;CL4489.Contig1_YLM_ZS;CL4489.Contig2_YLM_ZS;CL4494.Contig1_YLM_ZS;CL4494.Contig2_YLM_ZS;CL4494.Contig3_YLM_ZS;…
ontig1_YLM_ZS;CL6621.Contig2_YLM_ZS;CL6621.Contig3_YLM_ZS;CL6621.Contig4_YLM_ZS;CL6623.Contig1_YLM_ZS;CL6623.Contig2_YLM_ZS;CL6624.Contig1_YLM_ZS;CL6624.Contig2_YLM_ZS;CL6624.Contig3_YLM_ZS;CL6624.Contig4_YLM_ZS;CL6627.Contig1_YLM_ZS;CL6627.Contig2_YLM_ZS;CL6627.Contig3_YLM_ZS;CL6630.Contig1_YLM_ZS;CL6633.Contig1_YLM_ZS;CL6633.Contig2_YLM_ZS;CL6638.Contig2_YLM_ZS;CL6639.Contig1_YLM_ZS;CL6639.Cont…
.Contig4_YLM_ZS;CL928.Contig5_YLM_ZS;CL928.Contig6_YLM_ZS;CL932.Contig1_YLM_ZS;CL932.Contig2_YLM_ZS;CL935.Contig5_YLM_ZS;CL935.Contig6_YLM_ZS;CL938.Contig1_YLM_ZS;CL938.Contig2_YLM_ZS;CL939.Contig1_YLM_ZS;CL94.Contig1_YLM_ZS;CL94.Contig2_YLM_ZS;CL940.Contig1_YLM_ZS;CL940.Contig2_YLM_ZS;CL941.Contig1_YLM_ZS;CL941.Contig2_YLM_ZS;CL943.Contig6_YLM_ZS;CL95.Contig1_YLM_ZS;CL95.Contig2_YLM_ZS;CL950.Con…
YLM_ZS;Unigene22997_YLM_ZS;Unigene23022_YLM_ZS;Unigene2302_YLM_ZS;Unigene23032_YLM_ZS;Unigene23067_YLM_ZS;Unigene2307_YLM_ZS;Unigene23095_YLM_ZS;Unigene23098_YLM_ZS;Unigene23120_YLM_ZS;Unigene23121_YLM_ZS;Unigene23125_YLM_ZS;Unigene23129_YLM_ZS;Unigene23133_YLM_ZS;Unigene23134_YLM_ZS;Unigene23139_YLM_ZS;Unigene23141_YLM_ZS;Unigene23148_YLM_ZS;Unigene23153_YLM_ZS;Unigene23158_YLM_ZS;Unigene23163_Y…
e38090_YLM_ZS;Unigene38092_YLM_ZS;Unigene38096_YLM_ZS;Unigene38105_YLM_ZS;Unigene38108_YLM_ZS;Unigene38109_YLM_ZS;Unigene38121_YLM_ZS;Unigene38122_YLM_ZS;Unigene38127_YLM_ZS;Unigene38130_YLM_ZS;Unigene38137_YLM_ZS;Unigene38139_YLM_ZS;Unigene38141_YLM_ZS;Unigene38156_YLM_ZS;Unigene38159_YLM_ZS;Unigene38171_YLM_ZS;Unigene38184_YLM_ZS;Unigene38187_YLM_ZS;Unigene38188_YLM_ZS;Unigene38189_YLM_ZS;Unige…
e51788_YLM_ZS;Unigene51794_YLM_ZS;Unigene5179_YLM_ZS;Unigene51801_YLM_ZS;Unigene51805_YLM_ZS;Unigene51816_YLM_ZS;Unigene51832_YLM_ZS;Unigene51833_YLM_ZS;Unigene51836_YLM_ZS;Unigene51839_YLM_ZS;Unigene5184_YLM_ZS;Unigene51860_YLM_ZS;Unigene51872_YLM_ZS;Unigene51873_YLM_ZS;Unigene51884_YLM_ZS;Unigene51891_YLM_ZS;Unigene51893_YLM_ZS;Unigene51897_YLM_ZS;Unigene51905_YLM_ZS;Unigene51913_YLM_ZS;Unigene…
biological_process	detoxification	130	CL1165.Contig2_YLM_ZS;CL1400.Contig1_YLM_ZS;CL1400.Contig2_YLM_ZS;CL1613.Contig1_YLM_ZS;CL1613.Contig2_YLM_ZS;CL1613.Contig3_YLM_ZS;CL1877.Contig1_YLM_ZS;CL2603.Contig3_YLM_ZS;CL3491.Contig1_YLM_ZS;CL3491.Contig2_YLM_ZS;CL3531.Contig2_YLM_ZS;CL3573.Contig2_YLM_ZS;CL4358.Contig1_YLM_ZS;CL4358.Contig2_YLM_ZS;CL4358.Contig3_YLM_ZS;CL4358.Contig4_YLM_ZS;CL4412.Contig1_YLM_ZS;CL4412.Contig2_YLM_ZS;CL4…
biological_process	developmental process	990	CL100.Contig1_YLM_ZS;CL1016.Contig2_YLM_ZS;CL1016.Contig3_YLM_ZS;CL1027.Contig1_YLM_ZS;CL1027.Contig2_YLM_ZS;CL1027.Contig3_YLM_ZS;CL105.Contig1_YLM_ZS;CL105.Contig2_YLM_ZS;CL105.Contig3_YLM_ZS;CL105.Contig4_YLM_ZS;CL1080.Contig1_YLM_ZS;CL1080.Contig2_YLM_ZS;CL1080.Contig3_YLM_ZS;CL1080.Contig4_YLM_ZS;CL1080.Contig5_YLM_ZS;CL1092.Contig1_YLM_ZS;CL1092.Contig2_YLM_ZS;CL1109.Contig1_YLM_ZS;CL1109.C…
biological_process	growth	157	CL1178.Contig1_YLM_ZS;CL1226.Contig2_YLM_ZS;CL1671.Contig3_YLM_ZS;CL1718.Contig1_YLM_ZS;CL1718.Contig2_YLM_ZS;CL1718.Contig3_YLM_ZS;CL1830.Contig7_YLM_ZS;CL2204.Contig2_YLM_ZS;CL2204.Contig4_YLM_ZS;CL2204.Contig5_YLM_ZS;CL2376.Contig1_YLM_ZS;CL2376.Contig2_YLM_ZS;CL2376.Contig3_YLM_ZS;CL2376.Contig4_YLM_ZS;CL2376.Contig5_YLM_ZS;CL2376.Contig7_YLM_ZS;CL2376.Contig9_YLM_ZS;CL2574.Contig1_YLM_ZS;CL2…
biological_process	immune system process	94	CL160.Contig2_YLM_ZS;CL200.Contig1_YLM_ZS;CL2197.Contig1_YLM_ZS;CL2197.Contig2_YLM_ZS;CL2735.Contig1_YLM_ZS;CL2899.Contig2_YLM_ZS;CL2899.Contig5_YLM_ZS;CL3524.Contig6_YLM_ZS;CL3913.Contig1_YLM_ZS;CL4687.Contig1_YLM_ZS;CL4802.Contig1_YLM_ZS;CL4802.Contig2_YLM_ZS;CL4802.Contig3_YLM_ZS;CL4870.Contig2_YLM_ZS;CL4937.Contig3_YLM_ZS;CL528.Contig1_YLM_ZS;CL528.Contig2_YLM_ZS;CL528.Contig3_YLM_ZS;CL7206.C…
biological_process	localization	2755	CL100.Contig1_YLM_ZS;CL1007.Contig1_YLM_ZS;CL1007.Contig2_YLM_ZS;CL1037.Contig1_YLM_ZS;CL1037.Contig2_YLM_ZS;CL1037.Contig4_YLM_ZS;CL1037.Contig5_YLM_ZS;CL1048.Contig3_YLM_ZS;CL1054.Contig1_YLM_ZS;CL1054.Contig2_YLM_ZS;CL1054.Contig3_YLM_ZS;CL1054.Contig4_YLM_ZS;CL1061.Contig10_YLM_ZS;CL1061.Contig12_YLM_ZS;CL1061.Contig13_YLM_ZS;CL1061.Contig3_YLM_ZS;CL1061.Contig5_YLM_ZS;CL1061.Contig6_YLM_ZS;C…
73_YLM_ZS;Unigene1537_YLM_ZS;Unigene15412_YLM_ZS;Unigene15476_YLM_ZS;Unigene15484_YLM_ZS;Unigene15760_YLM_ZS;Unigene15785_YLM_ZS;Unigene15794_YLM_ZS;Unigene15801_YLM_ZS;Unigene15806_YLM_ZS;Unigene15822_YLM_ZS;Unigene15838_YLM_ZS;Unigene15848_YLM_ZS;Unigene15905_YLM_ZS;Unigene15992_YLM_ZS;Unigene15998_YLM_ZS;Unigene16015_YLM_ZS;Unigene16021_YLM_ZS;Unigene16255_YLM_ZS;Unigene16383_YLM_ZS;Unigene163…
biological_process	locomotion	4	Unigene1459_YLM_ZS;Unigene56637_YLM_ZS;Unigene5995_YLM_ZS;Unigene842_YLM_ZS
biological_process	metabolic process	12703	CL100.Contig1_YLM_ZS;CL1001.Contig1_YLM_ZS;CL1003.Contig1_YLM_ZS;CL1003.Contig2_YLM_ZS;CL1005.Contig1_YLM_ZS;CL1005.Contig3_YLM_ZS;CL101.Contig1_YLM_ZS;CL101.Contig2_YLM_ZS;CL101.Contig3_YLM_ZS;CL101.Contig4_YLM_ZS;CL101.Contig5_YLM_ZS;CL101.Contig6_YLM_ZS;CL101.Contig7_YLM_ZS;CL1016.Contig1_YLM_ZS;CL1016.Contig2_YLM_ZS;CL1016.Contig3_YLM_ZS;CL1018.Contig1_YLM_ZS;CL1018.Contig2_YLM_ZS;CL1020.Cont…
ontig10_YLM_ZS;CL2605.Contig11_YLM_ZS;CL2605.Contig13_YLM_ZS;CL2605.Contig2_YLM_ZS;CL2605.Contig4_YLM_ZS;CL2605.Contig7_YLM_ZS;CL2605.Contig9_YLM_ZS;CL2607.Contig1_YLM_ZS;CL2607.Contig3_YLM_ZS;CL2609.Contig1_YLM_ZS;CL2609.Contig2_YLM_ZS;CL2610.Contig1_YLM_ZS;CL2615.Contig1_YLM_ZS;CL2615.Contig2_YLM_ZS;CL2615.Contig3_YLM_ZS;CL2615.Contig4_YLM_ZS;CL2616.Contig1_YLM_ZS;CL2616.Contig2_YLM_ZS;CL2617.C…
.Contig3_YLM_ZS;CL4411.Contig2_YLM_ZS;CL4411.Contig3_YLM_ZS;CL4411.Contig4_YLM_ZS;CL4411.Contig5_YLM_ZS;CL4411.Contig8_YLM_ZS;CL4411.Contig9_YLM_ZS;CL4412.Contig1_YLM_ZS;CL4412.Contig2_YLM_ZS;CL4413.Contig2_YLM_ZS;CL4415.Contig1_YLM_ZS;CL4415.Contig2_YLM_ZS;CL4415.Contig3_YLM_ZS;CL4417.Contig1_YLM_ZS;CL4417.Contig2_YLM_ZS;CL4417.Contig3_YLM_ZS;CL4417.Contig4_YLM_ZS;CL4419.Contig1_YLM_ZS;CL442.Con…
9.Contig2_YLM_ZS;CL6399.Contig3_YLM_ZS;CL64.Contig3_YLM_ZS;CL64.Contig4_YLM_ZS;CL6401.Contig1_YLM_ZS;CL6404.Contig1_YLM_ZS;CL6404.Contig2_YLM_ZS;CL6405.Contig1_YLM_ZS;CL6405.Contig2_YLM_ZS;CL6405.Contig3_YLM_ZS;CL6406.Contig1_YLM_ZS;CL6406.Contig2_YLM_ZS;CL6406.Contig3_YLM_ZS;CL641.Contig2_YLM_ZS;CL6416.Contig1_YLM_ZS;CL6416.Contig2_YLM_ZS;CL6417.Contig1_YLM_ZS;CL6417.Contig2_YLM_ZS;CL6418.Contig…
g1_YLM_ZS;CL874.Contig1_YLM_ZS;CL874.Contig2_YLM_ZS;CL8740.Contig2_YLM_ZS;CL8741.Contig1_YLM_ZS;CL8741.Contig2_YLM_ZS;CL8742.Contig2_YLM_ZS;CL8748.Contig2_YLM_ZS;CL8754.Contig1_YLM_ZS;CL8754.Contig4_YLM_ZS;CL876.Contig1_YLM_ZS;CL876.Contig2_YLM_ZS;CL8761.Contig1_YLM_ZS;CL8762.Contig1_YLM_ZS;CL8762.Contig2_YLM_ZS;CL8764.Contig1_YLM_ZS;CL8764.Contig2_YLM_ZS;CL8767.Contig1_YLM_ZS;CL877.Contig1_YLM_Z…
LM_ZS;Unigene21467_YLM_ZS;Unigene21469_YLM_ZS;Unigene21478_YLM_ZS;Unigene21491_YLM_ZS;Unigene21509_YLM_ZS;Unigene21512_YLM_ZS;Unigene21527_YLM_ZS;Unigene21547_YLM_ZS;Unigene21563_YLM_ZS;Unigene21579_YLM_ZS;Unigene21585_YLM_ZS;Unigene21587_YLM_ZS;Unigene21593_YLM_ZS;Unigene215_YLM_ZS;Unigene21626_YLM_ZS;Unigene21629_YLM_ZS;Unigene21634_YLM_ZS;Unigene21661_YLM_ZS;Unigene2167_YLM_ZS;Unigene21684_YLM…
YLM_ZS;Unigene36088_YLM_ZS;Unigene36127_YLM_ZS;Unigene3613_YLM_ZS;Unigene36143_YLM_ZS;Unigene36151_YLM_ZS;Unigene36153_YLM_ZS;Unigene36169_YLM_ZS;Unigene36179_YLM_ZS;Unigene36211_YLM_ZS;Unigene36212_YLM_ZS;Unigene36259_YLM_ZS;Unigene36260_YLM_ZS;Unigene36297_YLM_ZS;Unigene36301_YLM_ZS;Unigene36302_YLM_ZS;Unigene36309_YLM_ZS;Unigene36315_YLM_ZS;Unigene36317_YLM_ZS;Unigene36322_YLM_ZS;Unigene36325_…
Unigene50003_YLM_ZS;Unigene50005_YLM_ZS;Unigene50014_YLM_ZS;Unigene50015_YLM_ZS;Unigene50033_YLM_ZS;Unigene50041_YLM_ZS;Unigene50048_YLM_ZS;Unigene50058_YLM_ZS;Unigene50059_YLM_ZS;Unigene50061_YLM_ZS;Unigene50073_YLM_ZS;Unigene50074_YLM_ZS;Unigene50075_YLM_ZS;Unigene50085_YLM_ZS;Unigene50086_YLM_ZS;Unigene50087_YLM_ZS;Unigene50089_YLM_ZS;Unigene50093_YLM_ZS;Unigene5009_YLM_ZS;Unigene500_YLM_ZS;Un…
_YLM_ZS;Unigene9374_YLM_ZS;Unigene937_YLM_ZS;Unigene9386_YLM_ZS;Unigene9394_YLM_ZS;Unigene9398_YLM_ZS;Unigene93_YLM_ZS;Unigene9403_YLM_ZS;Unigene9404_YLM_ZS;Unigene9406_YLM_ZS;Unigene9410_YLM_ZS;Unigene9413_YLM_ZS;Unigene9415_YLM_ZS;Unigene9416_YLM_ZS;Unigene9418_YLM_ZS;Unigene9424_YLM_ZS;Unigene9429_YLM_ZS;Unigene9444_YLM_ZS;Unigene9445_YLM_ZS;Unigene9446_YLM_ZS;Unigene9453_YLM_ZS;Unigene945_YLM…
biological_process	multi-organism process	355	CL1184.Contig1_YLM_ZS;CL1247.Contig1_YLM_ZS;CL1247.Contig3_YLM_ZS;CL1281.Contig1_YLM_ZS;CL1281.Contig2_YLM_ZS;CL1341.Contig1_YLM_ZS;CL1341.Contig2_YLM_ZS;CL1492.Contig1_YLM_ZS;CL1492.Contig2_YLM_ZS;CL1499.Contig2_YLM_ZS;CL1529.Contig1_YLM_ZS;CL1529.Contig2_YLM_ZS;CL1550.Contig1_YLM_ZS;CL1550.Contig2_YLM_ZS;CL1550.Contig3_YLM_ZS;CL1550.Contig4_YLM_ZS;CL160.Contig2_YLM_ZS;CL1646.Contig3_YLM_ZS;CL17…
biological_process	multicellular organismal process	951	CL1016.Contig2_YLM_ZS;CL1016.Contig3_YLM_ZS;CL105.Contig1_YLM_ZS;CL105.Contig2_YLM_ZS;CL105.Contig3_YLM_ZS;CL105.Contig4_YLM_ZS;CL1080.Contig1_YLM_ZS;CL1080.Contig2_YLM_ZS;CL1080.Contig3_YLM_ZS;CL1080.Contig4_YLM_ZS;CL1080.Contig5_YLM_ZS;CL1092.Contig1_YLM_ZS;CL1092.Contig2_YLM_ZS;CL1109.Contig1_YLM_ZS;CL1109.Contig2_YLM_ZS;CL1184.Contig1_YLM_ZS;CL1206.Contig2_YLM_ZS;CL1207.Contig1_YLM_ZS;CL1281.…
biological_process	negative regulation of biological process	414	CL1080.Contig1_YLM_ZS;CL1080.Contig2_YLM_ZS;CL1080.Contig3_YLM_ZS;CL1080.Contig4_YLM_ZS;CL1272.Contig1_YLM_ZS;CL1331.Contig1_YLM_ZS;CL1341.Contig1_YLM_ZS;CL1341.Contig2_YLM_ZS;CL160.Contig2_YLM_ZS;CL1806.Contig1_YLM_ZS;CL1806.Contig2_YLM_ZS;CL1806.Contig3_YLM_ZS;CL1851.Contig1_YLM_ZS;CL1851.Contig2_YLM_ZS;CL1851.Contig3_YLM_ZS;CL1893.Contig1_YLM_ZS;CL1893.Contig2_YLM_ZS;CL1893.Contig4_YLM_ZS;CL18…
biological_process	positive regulation of biological process	391	CL1080.Contig1_YLM_ZS;CL1080.Contig2_YLM_ZS;CL1080.Contig3_YLM_ZS;CL1080.Contig4_YLM_ZS;CL1119.Contig1_YLM_ZS;CL1119.Contig2_YLM_ZS;CL1119.Contig3_YLM_ZS;CL1119.Contig4_YLM_ZS;CL1184.Contig1_YLM_ZS;CL1346.Contig1_YLM_ZS;CL1619.Contig1_YLM_ZS;CL1619.Contig2_YLM_ZS;CL1736.Contig4_YLM_ZS;CL1745.Contig2_YLM_ZS;CL1804.Contig1_YLM_ZS;CL1830.Contig7_YLM_ZS;CL1966.Contig1_YLM_ZS;CL1966.Contig2_YLM_ZS;CL1…
biological_process	regulation of biological process	2723	CL100.Contig1_YLM_ZS;CL1003.Contig1_YLM_ZS;CL1003.Contig2_YLM_ZS;CL101.Contig1_YLM_ZS;CL101.Contig2_YLM_ZS;CL101.Contig3_YLM_ZS;CL101.Contig4_YLM_ZS;CL101.Contig5_YLM_ZS;CL101.Contig6_YLM_ZS;CL101.Contig7_YLM_ZS;CL1016.Contig1_YLM_ZS;CL1016.Contig2_YLM_ZS;CL1016.Contig3_YLM_ZS;CL1027.Contig1_YLM_ZS;CL1027.Contig2_YLM_ZS;CL1027.Contig3_YLM_ZS;CL1031.Contig1_YLM_ZS;CL1031.Contig2_YLM_ZS;CL1049.Cont…
17958_YLM_ZS;Unigene18034_YLM_ZS;Unigene18036_YLM_ZS;Unigene18083_YLM_ZS;Unigene18112_YLM_ZS;Unigene18121_YLM_ZS;Unigene18146_YLM_ZS;Unigene18159_YLM_ZS;Unigene18291_YLM_ZS;Unigene1831_YLM_ZS;Unigene1832_YLM_ZS;Unigene18382_YLM_ZS;Unigene18448_YLM_ZS;Unigene1847_YLM_ZS;Unigene1851_YLM_ZS;Unigene1854_YLM_ZS;Unigene18643_YLM_ZS;Unigene18673_YLM_ZS;Unigene18695_YLM_ZS;Unigene18802_YLM_ZS;Unigene1880…
biological_process	reproduction	570	CL1016.Contig2_YLM_ZS;CL1016.Contig3_YLM_ZS;CL1080.Contig1_YLM_ZS;CL1080.Contig2_YLM_ZS;CL1080.Contig3_YLM_ZS;CL1080.Contig4_YLM_ZS;CL1080.Contig5_YLM_ZS;CL1207.Contig1_YLM_ZS;CL1281.Contig1_YLM_ZS;CL1281.Contig2_YLM_ZS;CL1399.Contig1_YLM_ZS;CL1399.Contig2_YLM_ZS;CL1427.Contig1_YLM_ZS;CL1427.Contig2_YLM_ZS;CL1439.Contig1_YLM_ZS;CL1439.Contig2_YLM_ZS;CL1439.Contig3_YLM_ZS;CL1439.Contig4_YLM_ZS;CL1…
biological_process	reproductive process	568	CL1016.Contig2_YLM_ZS;CL1016.Contig3_YLM_ZS;CL1080.Contig1_YLM_ZS;CL1080.Contig2_YLM_ZS;CL1080.Contig3_YLM_ZS;CL1080.Contig4_YLM_ZS;CL1080.Contig5_YLM_ZS;CL1207.Contig1_YLM_ZS;CL1281.Contig1_YLM_ZS;CL1281.Contig2_YLM_ZS;CL1399.Contig1_YLM_ZS;CL1399.Contig2_YLM_ZS;CL1427.Contig1_YLM_ZS;CL1427.Contig2_YLM_ZS;CL1439.Contig1_YLM_ZS;CL1439.Contig2_YLM_ZS;CL1439.Contig3_YLM_ZS;CL1439.Contig4_YLM_ZS;CL1…
biological_process	response to stimulus	2418	CL100.Contig1_YLM_ZS;CL1011.Contig1_YLM_ZS;CL1011.Contig2_YLM_ZS;CL1011.Contig3_YLM_ZS;CL1011.Contig4_YLM_ZS;CL1011.Contig5_YLM_ZS;CL1011.Contig6_YLM_ZS;CL1011.Contig7_YLM_ZS;CL1011.Contig8_YLM_ZS;CL1016.Contig1_YLM_ZS;CL1016.Contig2_YLM_ZS;CL1016.Contig3_YLM_ZS;CL1018.Contig1_YLM_ZS;CL1018.Contig2_YLM_ZS;CL1059.Contig3_YLM_ZS;CL1080.Contig1_YLM_ZS;CL1080.Contig2_YLM_ZS;CL1080.Contig3_YLM_ZS;CL10…
LM_ZS;Unigene2880_YLM_ZS;Unigene2884_YLM_ZS;Unigene28855_YLM_ZS;Unigene28906_YLM_ZS;Unigene28968_YLM_ZS;Unigene29033_YLM_ZS;Unigene29093_YLM_ZS;Unigene29237_YLM_ZS;Unigene29294_YLM_ZS;Unigene29301_YLM_ZS;Unigene29304_YLM_ZS;Unigene29315_YLM_ZS;Unigene29336_YLM_ZS;Unigene29394_YLM_ZS;Unigene29436_YLM_ZS;Unigene2944_YLM_ZS;Unigene29523_YLM_ZS;Unigene29576_YLM_ZS;Unigene29577_YLM_ZS;Unigene29681_YLM…
biological_process	rhythmic process	26	CL1427.Contig1_YLM_ZS;CL1427.Contig2_YLM_ZS;CL2783.Contig1_YLM_ZS;CL2783.Contig2_YLM_ZS;CL3302.Contig1_YLM_ZS;CL3302.Contig2_YLM_ZS;CL3302.Contig3_YLM_ZS;CL4530.Contig1_YLM_ZS;CL5639.Contig1_YLM_ZS;CL644.Contig1_YLM_ZS;CL644.Contig2_YLM_ZS;CL644.Contig3_YLM_ZS;CL6760.Contig1_YLM_ZS;CL7009.Contig1_YLM_ZS;CL7098.Contig1_YLM_ZS;CL7098.Contig2_YLM_ZS;Unigene18083_YLM_ZS;Unigene19464_YLM_ZS;Unigene240…
biological_process	signaling	796	CL100.Contig1_YLM_ZS;CL1016.Contig1_YLM_ZS;CL1016.Contig2_YLM_ZS;CL1016.Contig3_YLM_ZS;CL1098.Contig10_YLM_ZS;CL1098.Contig1_YLM_ZS;CL1098.Contig2_YLM_ZS;CL1098.Contig3_YLM_ZS;CL1098.Contig4_YLM_ZS;CL1098.Contig5_YLM_ZS;CL1098.Contig6_YLM_ZS;CL1098.Contig7_YLM_ZS;CL1098.Contig9_YLM_ZS;CL1106.Contig1_YLM_ZS;CL1106.Contig2_YLM_ZS;CL1106.Contig3_YLM_ZS;CL1209.Contig1_YLM_ZS;CL1209.Contig3_YLM_ZS;CL1…
biological_process	single-organism process	8734	CL100.Contig1_YLM_ZS;CL1007.Contig1_YLM_ZS;CL1007.Contig2_YLM_ZS;CL1016.Contig1_YLM_ZS;CL1016.Contig2_YLM_ZS;CL1016.Contig3_YLM_ZS;CL1018.Contig1_YLM_ZS;CL1018.Contig2_YLM_ZS;CL1020.Contig1_YLM_ZS;CL1020.Contig2_YLM_ZS;CL1024.Contig1_YLM_ZS;CL1024.Contig2_YLM_ZS;CL1027.Contig1_YLM_ZS;CL1027.Contig2_YLM_ZS;CL1027.Contig3_YLM_ZS;CL1029.Contig1_YLM_ZS;CL1029.Contig2_YLM_ZS;CL1029.Contig3_YLM_ZS;CL10…
ontig10_YLM_ZS;CL3265.Contig11_YLM_ZS;CL3265.Contig1_YLM_ZS;CL3265.Contig2_YLM_ZS;CL3265.Contig3_YLM_ZS;CL3265.Contig4_YLM_ZS;CL3265.Contig5_YLM_ZS;CL3265.Contig6_YLM_ZS;CL3265.Contig7_YLM_ZS;CL3265.Contig8_YLM_ZS;CL3265.Contig9_YLM_ZS;CL3273.Contig1_YLM_ZS;CL3273.Contig2_YLM_ZS;CL3274.Contig1_YLM_ZS;CL328.Contig1_YLM_ZS;CL328.Contig2_YLM_ZS;CL3280.Contig3_YLM_ZS;CL3289.Contig3_YLM_ZS;CL3289.Cont…
YLM_ZS;CL6247.Contig2_YLM_ZS;CL6247.Contig3_YLM_ZS;CL6249.Contig1_YLM_ZS;CL6253.Contig1_YLM_ZS;CL6253.Contig2_YLM_ZS;CL6253.Contig3_YLM_ZS;CL6263.Contig1_YLM_ZS;CL6263.Contig2_YLM_ZS;CL6264.Contig1_YLM_ZS;CL6264.Contig2_YLM_ZS;CL6267.Contig1_YLM_ZS;CL6267.Contig2_YLM_ZS;CL6270.Contig1_YLM_ZS;CL6270.Contig2_YLM_ZS;CL6271.Contig1_YLM_ZS;CL6271.Contig2_YLM_ZS;CL6275.Contig1_YLM_ZS;CL6275.Contig2_YLM…
_YLM_ZS;Unigene12803_YLM_ZS;Unigene12811_YLM_ZS;Unigene12842_YLM_ZS;Unigene12897_YLM_ZS;Unigene12902_YLM_ZS;Unigene12997_YLM_ZS;Unigene13029_YLM_ZS;Unigene13030_YLM_ZS;Unigene1303_YLM_ZS;Unigene13066_YLM_ZS;Unigene13079_YLM_ZS;Unigene13080_YLM_ZS;Unigene13085_YLM_ZS;Unigene1308_YLM_ZS;Unigene1309_YLM_ZS;Unigene13209_YLM_ZS;Unigene13215_YLM_ZS;Unigene13233_YLM_ZS;Unigene13237_YLM_ZS;Unigene13250_Y…
33524_YLM_ZS;Unigene33592_YLM_ZS;Unigene33594_YLM_ZS;Unigene33616_YLM_ZS;Unigene33627_YLM_ZS;Unigene33636_YLM_ZS;Unigene3363_YLM_ZS;Unigene33653_YLM_ZS;Unigene3367_YLM_ZS;Unigene336_YLM_ZS;Unigene33709_YLM_ZS;Unigene33713_YLM_ZS;Unigene33733_YLM_ZS;Unigene33748_YLM_ZS;Unigene33754_YLM_ZS;Unigene33763_YLM_ZS;Unigene33764_YLM_ZS;Unigene33767_YLM_ZS;Unigene33777_YLM_ZS;Unigene33778_YLM_ZS;Unigene338…
;Unigene53726_YLM_ZS;Unigene53742_YLM_ZS;Unigene53784_YLM_ZS;Unigene53798_YLM_ZS;Unigene53824_YLM_ZS;Unigene53832_YLM_ZS;Unigene53833_YLM_ZS;Unigene53847_YLM_ZS;Unigene53859_YLM_ZS;Unigene53860_YLM_ZS;Unigene5388_YLM_ZS;Unigene53916_YLM_ZS;Unigene53932_YLM_ZS;Unigene53942_YLM_ZS;Unigene53955_YLM_ZS;Unigene53956_YLM_ZS;Unigene5395_YLM_ZS;Unigene53963_YLM_ZS;Unigene53964_YLM_ZS;Unigene53965_YLM_ZS;…
cellular_component	cell	9844	CL100.Contig1_YLM_ZS;CL1001.Contig1_YLM_ZS;CL1005.Contig1_YLM_ZS;CL1005.Contig3_YLM_ZS;CL1007.Contig1_YLM_ZS;CL1007.Contig2_YLM_ZS;CL101.Contig1_YLM_ZS;CL101.Contig2_YLM_ZS;CL101.Contig3_YLM_ZS;CL101.Contig4_YLM_ZS;CL101.Contig5_YLM_ZS;CL101.Contig6_YLM_ZS;CL101.Contig7_YLM_ZS;CL1015.Contig2_YLM_ZS;CL1015.Contig3_YLM_ZS;CL1016.Contig1_YLM_ZS;CL1016.Contig2_YLM_ZS;CL1016.Contig3_YLM_ZS;CL1018.Cont…
S;CL3067.Contig3_YLM_ZS;CL3072.Contig1_YLM_ZS;CL3074.Contig1_YLM_ZS;CL3074.Contig2_YLM_ZS;CL3075.Contig1_YLM_ZS;CL3075.Contig2_YLM_ZS;CL3077.Contig4_YLM_ZS;CL3087.Contig2_YLM_ZS;CL3087.Contig3_YLM_ZS;CL3087.Contig4_YLM_ZS;CL3087.Contig5_YLM_ZS;CL3089.Contig1_YLM_ZS;CL3089.Contig2_YLM_ZS;CL3090.Contig1_YLM_ZS;CL3090.Contig2_YLM_ZS;CL3090.Contig3_YLM_ZS;CL3096.Contig1_YLM_ZS;CL3096.Contig2_YLM_ZS;C…
512.Contig1_YLM_ZS;CL5512.Contig2_YLM_ZS;CL5516.Contig1_YLM_ZS;CL5516.Contig2_YLM_ZS;CL5524.Contig2_YLM_ZS;CL5524.Contig3_YLM_ZS;CL5524.Contig4_YLM_ZS;CL5524.Contig5_YLM_ZS;CL5530.Contig1_YLM_ZS;CL5530.Contig2_YLM_ZS;CL5533.Contig1_YLM_ZS;CL5533.Contig2_YLM_ZS;CL5538.Contig1_YLM_ZS;CL5538.Contig2_YLM_ZS;CL5538.Contig3_YLM_ZS;CL5541.Contig1_YLM_ZS;CL5541.Contig2_YLM_ZS;CL5541.Contig3_YLM_ZS;CL5542…
90.Contig1_YLM_ZS;CL8604.Contig1_YLM_ZS;CL8604.Contig2_YLM_ZS;CL861.Contig1_YLM_ZS;CL8611.Contig1_YLM_ZS;CL8611.Contig2_YLM_ZS;CL8613.Contig1_YLM_ZS;CL8613.Contig2_YLM_ZS;CL8616.Contig2_YLM_ZS;CL862.Contig11_YLM_ZS;CL862.Contig12_YLM_ZS;CL862.Contig20_YLM_ZS;CL862.Contig7_YLM_ZS;CL8629.Contig1_YLM_ZS;CL8633.Contig2_YLM_ZS;CL8634.Contig3_YLM_ZS;CL8635.Contig1_YLM_ZS;CL8635.Contig2_YLM_ZS;CL8635.Co…
e24888_YLM_ZS;Unigene24895_YLM_ZS;Unigene2490_YLM_ZS;Unigene24912_YLM_ZS;Unigene24918_YLM_ZS;Unigene24919_YLM_ZS;Unigene24925_YLM_ZS;Unigene24928_YLM_ZS;Unigene2493_YLM_ZS;Unigene24946_YLM_ZS;Unigene24969_YLM_ZS;Unigene2496_YLM_ZS;Unigene24972_YLM_ZS;Unigene24995_YLM_ZS;Unigene2499_YLM_ZS;Unigene25020_YLM_ZS;Unigene25023_YLM_ZS;Unigene2502_YLM_ZS;Unigene25035_YLM_ZS;Unigene25049_YLM_ZS;Unigene250…
M_ZS;Unigene4294_YLM_ZS;Unigene42969_YLM_ZS;Unigene4296_YLM_ZS;Unigene42974_YLM_ZS;Unigene43008_YLM_ZS;Unigene43053_YLM_ZS;Unigene43058_YLM_ZS;Unigene43062_YLM_ZS;Unigene43064_YLM_ZS;Unigene43074_YLM_ZS;Unigene43090_YLM_ZS;Unigene43092_YLM_ZS;Unigene4310_YLM_ZS;Unigene43153_YLM_ZS;Unigene43159_YLM_ZS;Unigene4316_YLM_ZS;Unigene43217_YLM_ZS;Unigene43218_YLM_ZS;Unigene43236_YLM_ZS;Unigene4323_YLM_ZS…
3_YLM_ZS;Unigene6601_YLM_ZS;Unigene6602_YLM_ZS;Unigene6603_YLM_ZS;Unigene6604_YLM_ZS;Unigene6634_YLM_ZS;Unigene6645_YLM_ZS;Unigene6649_YLM_ZS;Unigene6693_YLM_ZS;Unigene6697_YLM_ZS;Unigene6701_YLM_ZS;Unigene6704_YLM_ZS;Unigene6705_YLM_ZS;Unigene6712_YLM_ZS;Unigene6719_YLM_ZS;Unigene6732_YLM_ZS;Unigene6745_YLM_ZS;Unigene6746_YLM_ZS;Unigene6749_YLM_ZS;Unigene6752_YLM_ZS;Unigene6760_YLM_ZS;Unigene676…
cellular_component	cell junction	295	CL1049.Contig3_YLM_ZS;CL1049.Contig4_YLM_ZS;CL1049.Contig5_YLM_ZS;CL1092.Contig1_YLM_ZS;CL1092.Contig2_YLM_ZS;CL1135.Contig3_YLM_ZS;CL1161.Contig1_YLM_ZS;CL1281.Contig1_YLM_ZS;CL1281.Contig2_YLM_ZS;CL1344.Contig2_YLM_ZS;CL1344.Contig3_YLM_ZS;CL1399.Contig1_YLM_ZS;CL1399.Contig2_YLM_ZS;CL141.Contig5_YLM_ZS;CL142.Contig1_YLM_ZS;CL142.Contig2_YLM_ZS;CL1492.Contig2_YLM_ZS;CL1666.Contig2_YLM_ZS;CL1666…
cellular_component	cell part	9762	CL100.Contig1_YLM_ZS;CL1001.Contig1_YLM_ZS;CL1005.Contig1_YLM_ZS;CL1005.Contig3_YLM_ZS;CL1007.Contig1_YLM_ZS;CL1007.Contig2_YLM_ZS;CL101.Contig1_YLM_ZS;CL101.Contig2_YLM_ZS;CL101.Contig3_YLM_ZS;CL101.Contig4_YLM_ZS;CL101.Contig5_YLM_ZS;CL101.Contig6_YLM_ZS;CL101.Contig7_YLM_ZS;CL1015.Contig2_YLM_ZS;CL1015.Contig3_YLM_ZS;CL1016.Contig1_YLM_ZS;CL1016.Contig2_YLM_ZS;CL1016.Contig3_YLM_ZS;CL1018.Cont…
S;CL3089.Contig1_YLM_ZS;CL3089.Contig2_YLM_ZS;CL3090.Contig1_YLM_ZS;CL3090.Contig2_YLM_ZS;CL3090.Contig3_YLM_ZS;CL3096.Contig1_YLM_ZS;CL3096.Contig2_YLM_ZS;CL3096.Contig3_YLM_ZS;CL3097.Contig3_YLM_ZS;CL3097.Contig5_YLM_ZS;CL3097.Contig6_YLM_ZS;CL3100.Contig1_YLM_ZS;CL3100.Contig3_YLM_ZS;CL3100.Contig5_YLM_ZS;CL3100.Contig6_YLM_ZS;CL3105.Contig1_YLM_ZS;CL3105.Contig2_YLM_ZS;CL3108.Contig1_YLM_ZS;C…
541.Contig3_YLM_ZS;CL5542.Contig1_YLM_ZS;CL5542.Contig2_YLM_ZS;CL5543.Contig1_YLM_ZS;CL5543.Contig2_YLM_ZS;CL5545.Contig1_YLM_ZS;CL5545.Contig2_YLM_ZS;CL5545.Contig3_YLM_ZS;CL5545.Contig4_YLM_ZS;CL5550.Contig2_YLM_ZS;CL5566.Contig1_YLM_ZS;CL5566.Contig2_YLM_ZS;CL5566.Contig3_YLM_ZS;CL5566.Contig4_YLM_ZS;CL5568.Contig2_YLM_ZS;CL5569.Contig1_YLM_ZS;CL5569.Contig2_YLM_ZS;CL5571.Contig1_YLM_ZS;CL5574…
.Contig2_YLM_ZS;CL865.Contig1_YLM_ZS;CL8653.Contig1_YLM_ZS;CL8654.Contig2_YLM_ZS;CL8655.Contig1_YLM_ZS;CL8655.Contig2_YLM_ZS;CL8659.Contig1_YLM_ZS;CL8660.Contig1_YLM_ZS;CL8660.Contig2_YLM_ZS;CL8663.Contig2_YLM_ZS;CL8665.Contig1_YLM_ZS;CL8665.Contig2_YLM_ZS;CL867.Contig1_YLM_ZS;CL867.Contig2_YLM_ZS;CL867.Contig3_YLM_ZS;CL867.Contig4_YLM_ZS;CL8671.Contig1_YLM_ZS;CL8671.Contig2_YLM_ZS;CL8672.Contig1…
e25230_YLM_ZS;Unigene25235_YLM_ZS;Unigene25237_YLM_ZS;Unigene25246_YLM_ZS;Unigene25260_YLM_ZS;Unigene25287_YLM_ZS;Unigene25295_YLM_ZS;Unigene25302_YLM_ZS;Unigene25308_YLM_ZS;Unigene25318_YLM_ZS;Unigene25319_YLM_ZS;Unigene2531_YLM_ZS;Unigene25328_YLM_ZS;Unigene2532_YLM_ZS;Unigene25335_YLM_ZS;Unigene25348_YLM_ZS;Unigene25356_YLM_ZS;Unigene25373_YLM_ZS;Unigene25374_YLM_ZS;Unigene25394_YLM_ZS;Unigene…
YLM_ZS;Unigene43712_YLM_ZS;Unigene43720_YLM_ZS;Unigene4373_YLM_ZS;Unigene4375_YLM_ZS;Unigene43765_YLM_ZS;Unigene4376_YLM_ZS;Unigene43779_YLM_ZS;Unigene43798_YLM_ZS;Unigene43814_YLM_ZS;Unigene43815_YLM_ZS;Unigene43845_YLM_ZS;Unigene43851_YLM_ZS;Unigene4385_YLM_ZS;Unigene43868_YLM_ZS;Unigene43878_YLM_ZS;Unigene43881_YLM_ZS;Unigene43893_YLM_ZS;Unigene43897_YLM_ZS;Unigene43899_YLM_ZS;Unigene43901_YLM…
3_YLM_ZS;Unigene7208_YLM_ZS;Unigene7216_YLM_ZS;Unigene7221_YLM_ZS;Unigene7222_YLM_ZS;Unigene7224_YLM_ZS;Unigene7226_YLM_ZS;Unigene7251_YLM_ZS;Unigene7254_YLM_ZS;Unigene725_YLM_ZS;Unigene7270_YLM_ZS;Unigene727_YLM_ZS;Unigene728_YLM_ZS;Unigene7293_YLM_ZS;Unigene7306_YLM_ZS;Unigene7336_YLM_ZS;Unigene7341_YLM_ZS;Unigene7344_YLM_ZS;Unigene7376_YLM_ZS;Unigene7407_YLM_ZS;Unigene741_YLM_ZS;Unigene7420_YL…
cellular_component	extracellular matrix	5	CL143.Contig3_YLM_ZS;Unigene23392_YLM_ZS;Unigene35194_YLM_ZS;Unigene7150_YLM_ZS;Unigene9290_YLM_ZS
cellular_component	extracellular matrix component	1	Unigene7150_YLM_ZS
cellular_component	extracellular region	317	CL1178.Contig1_YLM_ZS;CL1178.Contig2_YLM_ZS;CL1184.Contig1_YLM_ZS;CL143.Contig3_YLM_ZS;CL1446.Contig1_YLM_ZS;CL1452.Contig4_YLM_ZS;CL1452.Contig7_YLM_ZS;CL1492.Contig1_YLM_ZS;CL1492.Contig2_YLM_ZS;CL1498.Contig3_YLM_ZS;CL1511.Contig1_YLM_ZS;CL1511.Contig2_YLM_ZS;CL1671.Contig3_YLM_ZS;CL17.Contig2_YLM_ZS;CL1744.Contig3_YLM_ZS;CL1764.Contig1_YLM_ZS;CL1764.Contig2_YLM_ZS;CL1877.Contig1_YLM_ZS;CL1914…
cellular_component	extracellular region part	45	CL1184.Contig1_YLM_ZS;CL1764.Contig1_YLM_ZS;CL1764.Contig2_YLM_ZS;CL1914.Contig1_YLM_ZS;CL1914.Contig2_YLM_ZS;CL1914.Contig3_YLM_ZS;CL2287.Contig1_YLM_ZS;CL2287.Contig2_YLM_ZS;CL2287.Contig3_YLM_ZS;CL2287.Contig4_YLM_ZS;CL2287.Contig5_YLM_ZS;CL277.Contig5_YLM_ZS;CL4011.Contig1_YLM_ZS;CL4011.Contig2_YLM_ZS;CL4937.Contig3_YLM_ZS;CL65.Contig1_YLM_ZS;CL710.Contig2_YLM_ZS;CL710.Contig3_YLM_ZS;CL7667.C…
cellular_component	macromolecular complex	2706	CL1001.Contig1_YLM_ZS;CL1007.Contig1_YLM_ZS;CL1007.Contig2_YLM_ZS;CL101.Contig1_YLM_ZS;CL101.Contig2_YLM_ZS;CL101.Contig3_YLM_ZS;CL101.Contig4_YLM_ZS;CL101.Contig5_YLM_ZS;CL101.Contig6_YLM_ZS;CL101.Contig7_YLM_ZS;CL1027.Contig1_YLM_ZS;CL1027.Contig2_YLM_ZS;CL1027.Contig3_YLM_ZS;CL105.Contig1_YLM_ZS;CL105.Contig2_YLM_ZS;CL105.Contig3_YLM_ZS;CL105.Contig4_YLM_ZS;CL1081.Contig1_YLM_ZS;CL1081.Contig2…
igene2120_YLM_ZS;Unigene21266_YLM_ZS;Unigene21284_YLM_ZS;Unigene21453_YLM_ZS;Unigene21626_YLM_ZS;Unigene21648_YLM_ZS;Unigene2170_YLM_ZS;Unigene21725_YLM_ZS;Unigene2173_YLM_ZS;Unigene21743_YLM_ZS;Unigene217_YLM_ZS;Unigene21941_YLM_ZS;Unigene21969_YLM_ZS;Unigene22000_YLM_ZS;Unigene22053_YLM_ZS;Unigene22058_YLM_ZS;Unigene22093_YLM_ZS;Unigene2214_YLM_ZS;Unigene22169_YLM_ZS;Unigene22198_YLM_ZS;Unigene…
cellular_component	membrane	8283	CL1.Contig1_YLM_ZS;CL1.Contig2_YLM_ZS;CL1005.Contig1_YLM_ZS;CL1005.Contig3_YLM_ZS;CL1007.Contig1_YLM_ZS;CL1007.Contig2_YLM_ZS;CL1016.Contig2_YLM_ZS;CL1016.Contig3_YLM_ZS;CL1017.Contig1_YLM_ZS;CL1017.Contig2_YLM_ZS;CL1020.Contig2_YLM_ZS;CL1028.Contig1_YLM_ZS;CL1028.Contig2_YLM_ZS;CL1028.Contig3_YLM_ZS;CL1028.Contig5_YLM_ZS;CL1030.Contig1_YLM_ZS;CL1030.Contig2_YLM_ZS;CL1035.Contig1_YLM_ZS;CL1037.Co…
;CL3307.Contig2_YLM_ZS;CL331.Contig3_YLM_ZS;CL3325.Contig1_YLM_ZS;CL3325.Contig2_YLM_ZS;CL3325.Contig3_YLM_ZS;CL3336.Contig1_YLM_ZS;CL3336.Contig2_YLM_ZS;CL3339.Contig1_YLM_ZS;CL3339.Contig2_YLM_ZS;CL3348.Contig2_YLM_ZS;CL3351.Contig1_YLM_ZS;CL3351.Contig2_YLM_ZS;CL3352.Contig1_YLM_ZS;CL3352.Contig2_YLM_ZS;CL3352.Contig3_YLM_ZS;CL3357.Contig1_YLM_ZS;CL3357.Contig2_YLM_ZS;CL3362.Contig1_YLM_ZS;CL3…
6382.Contig1_YLM_ZS;CL6382.Contig2_YLM_ZS;CL6384.Contig1_YLM_ZS;CL6385.Contig2_YLM_ZS;CL6387.Contig1_YLM_ZS;CL6387.Contig2_YLM_ZS;CL6388.Contig1_YLM_ZS;CL6388.Contig2_YLM_ZS;CL6394.Contig1_YLM_ZS;CL6405.Contig1_YLM_ZS;CL6405.Contig2_YLM_ZS;CL6405.Contig3_YLM_ZS;CL6408.Contig1_YLM_ZS;CL6408.Contig2_YLM_ZS;CL6408.Contig3_YLM_ZS;CL641.Contig2_YLM_ZS;CL6414.Contig2_YLM_ZS;CL6415.Contig2_YLM_ZS;CL6416…
YLM_ZS;Unigene16272_YLM_ZS;Unigene16295_YLM_ZS;Unigene16305_YLM_ZS;Unigene16306_YLM_ZS;Unigene16345_YLM_ZS;Unigene16352_YLM_ZS;Unigene1635_YLM_ZS;Unigene16364_YLM_ZS;Unigene16365_YLM_ZS;Unigene16366_YLM_ZS;Unigene16368_YLM_ZS;Unigene16369_YLM_ZS;Unigene16370_YLM_ZS;Unigene16383_YLM_ZS;Unigene1638_YLM_ZS;Unigene16398_YLM_ZS;Unigene16399_YLM_ZS;Unigene163_YLM_ZS;Unigene16401_YLM_ZS;Unigene16431_YLM…
8329_YLM_ZS;Unigene38330_YLM_ZS;Unigene38343_YLM_ZS;Unigene38348_YLM_ZS;Unigene38349_YLM_ZS;Unigene38352_YLM_ZS;Unigene38355_YLM_ZS;Unigene38356_YLM_ZS;Unigene3841_YLM_ZS;Unigene38428_YLM_ZS;Unigene38432_YLM_ZS;Unigene38452_YLM_ZS;Unigene38465_YLM_ZS;Unigene3846_YLM_ZS;Unigene38475_YLM_ZS;Unigene38476_YLM_ZS;Unigene38482_YLM_ZS;Unigene38502_YLM_ZS;Unigene38515_YLM_ZS;Unigene38518_YLM_ZS;Unigene38…
e6366_YLM_ZS;Unigene6390_YLM_ZS;Unigene6391_YLM_ZS;Unigene6394_YLM_ZS;Unigene6395_YLM_ZS;Unigene639_YLM_ZS;Unigene63_YLM_ZS;Unigene6410_YLM_ZS;Unigene6411_YLM_ZS;Unigene6416_YLM_ZS;Unigene6426_YLM_ZS;Unigene6427_YLM_ZS;Unigene6431_YLM_ZS;Unigene6439_YLM_ZS;Unigene6444_YLM_ZS;Unigene6451_YLM_ZS;Unigene6455_YLM_ZS;Unigene6456_YLM_ZS;Unigene645_YLM_ZS;Unigene6472_YLM_ZS;Unigene647_YLM_ZS;Unigene6491…
cellular_component	membrane part	6420	CL1.Contig1_YLM_ZS;CL1.Contig2_YLM_ZS;CL1005.Contig1_YLM_ZS;CL1005.Contig3_YLM_ZS;CL1017.Contig1_YLM_ZS;CL1017.Contig2_YLM_ZS;CL1020.Contig2_YLM_ZS;CL1037.Contig1_YLM_ZS;CL1048.Contig3_YLM_ZS;CL1054.Contig1_YLM_ZS;CL1054.Contig2_YLM_ZS;CL1054.Contig3_YLM_ZS;CL1054.Contig4_YLM_ZS;CL1060.Contig1_YLM_ZS;CL1060.Contig2_YLM_ZS;CL1060.Contig3_YLM_ZS;CL1060.Contig4_YLM_ZS;CL1061.Contig10_YLM_ZS;CL1061.C…
6.Contig3_YLM_ZS;CL4126.Contig4_YLM_ZS;CL4126.Contig5_YLM_ZS;CL4126.Contig8_YLM_ZS;CL4126.Contig9_YLM_ZS;CL4127.Contig1_YLM_ZS;CL4127.Contig2_YLM_ZS;CL4135.Contig1_YLM_ZS;CL4135.Contig2_YLM_ZS;CL4137.Contig2_YLM_ZS;CL4140.Contig1_YLM_ZS;CL4165.Contig1_YLM_ZS;CL4165.Contig2_YLM_ZS;CL4188.Contig1_YLM_ZS;CL4188.Contig2_YLM_ZS;CL4189.Contig2_YLM_ZS;CL419.Contig6_YLM_ZS;CL4191.Contig4_YLM_ZS;CL4211.Co…
CL8331.Contig2_YLM_ZS;CL8331.Contig3_YLM_ZS;CL8334.Contig1_YLM_ZS;CL8334.Contig2_YLM_ZS;CL8340.Contig3_YLM_ZS;CL8341.Contig1_YLM_ZS;CL8341.Contig2_YLM_ZS;CL8345.Contig1_YLM_ZS;CL8345.Contig2_YLM_ZS;CL8357.Contig2_YLM_ZS;CL8362.Contig1_YLM_ZS;CL8362.Contig2_YLM_ZS;CL8366.Contig1_YLM_ZS;CL8370.Contig1_YLM_ZS;CL8370.Contig2_YLM_ZS;CL8375.Contig1_YLM_ZS;CL8375.Contig2_YLM_ZS;CL8385.Contig1_YLM_ZS;CL8…
;Unigene34403_YLM_ZS;Unigene34410_YLM_ZS;Unigene34415_YLM_ZS;Unigene34418_YLM_ZS;Unigene34422_YLM_ZS;Unigene34464_YLM_ZS;Unigene34466_YLM_ZS;Unigene34486_YLM_ZS;Unigene34489_YLM_ZS;Unigene34493_YLM_ZS;Unigene34521_YLM_ZS;Unigene34531_YLM_ZS;Unigene34545_YLM_ZS;Unigene34549_YLM_ZS;Unigene34550_YLM_ZS;Unigene34554_YLM_ZS;Unigene34592_YLM_ZS;Unigene3459_YLM_ZS;Unigene345_YLM_ZS;Unigene3460_YLM_ZS;Un…
Unigene872_YLM_ZS;Unigene8733_YLM_ZS;Unigene8737_YLM_ZS;Unigene8742_YLM_ZS;Unigene8748_YLM_ZS;Unigene8752_YLM_ZS;Unigene8755_YLM_ZS;Unigene8773_YLM_ZS;Unigene8782_YLM_ZS;Unigene8783_YLM_ZS;Unigene8787_YLM_ZS;Unigene8814_YLM_ZS;Unigene8815_YLM_ZS;Unigene8848_YLM_ZS;Unigene8849_YLM_ZS;Unigene8859_YLM_ZS;Unigene8871_YLM_ZS;Unigene8882_YLM_ZS;Unigene8895_YLM_ZS;Unigene8902_YLM_ZS;Unigene8920_YLM_ZS;U…
cellular_component	membrane-enclosed lumen	645	CL109.Contig1_YLM_ZS;CL109.Contig2_YLM_ZS;CL109.Contig3_YLM_ZS;CL1126.Contig1_YLM_ZS;CL1126.Contig2_YLM_ZS;CL1272.Contig1_YLM_ZS;CL13.Contig1_YLM_ZS;CL13.Contig2_YLM_ZS;CL13.Contig3_YLM_ZS;CL1302.Contig2_YLM_ZS;CL1342.Contig1_YLM_ZS;CL1342.Contig3_YLM_ZS;CL1342.Contig4_YLM_ZS;CL1342.Contig5_YLM_ZS;CL1348.Contig1_YLM_ZS;CL1348.Contig2_YLM_ZS;CL1348.Contig3_YLM_ZS;CL1348.Contig4_YLM_ZS;CL1360.Conti…
cellular_component	nucleoid	35	CL2723.Contig1_YLM_ZS;CL2723.Contig2_YLM_ZS;CL305.Contig2_YLM_ZS;CL305.Contig3_YLM_ZS;CL4431.Contig1_YLM_ZS;CL4431.Contig2_YLM_ZS;CL4884.Contig1_YLM_ZS;CL4923.Contig1_YLM_ZS;CL4923.Contig2_YLM_ZS;CL5048.Contig1_YLM_ZS;CL5402.Contig1_YLM_ZS;CL5402.Contig2_YLM_ZS;CL5750.Contig1_YLM_ZS;CL5922.Contig3_YLM_ZS;CL7537.Contig1_YLM_ZS;CL8762.Contig1_YLM_ZS;CL8762.Contig2_YLM_ZS;Unigene11090_YLM_ZS;Unigene…
cellular_component	organelle	6868	CL100.Contig1_YLM_ZS;CL1001.Contig1_YLM_ZS;CL1005.Contig1_YLM_ZS;CL1005.Contig3_YLM_ZS;CL1007.Contig1_YLM_ZS;CL1007.Contig2_YLM_ZS;CL1015.Contig2_YLM_ZS;CL1015.Contig3_YLM_ZS;CL1016.Contig1_YLM_ZS;CL1016.Contig2_YLM_ZS;CL1016.Contig3_YLM_ZS;CL1018.Contig1_YLM_ZS;CL1018.Contig2_YLM_ZS;CL1020.Contig2_YLM_ZS;CL1027.Contig1_YLM_ZS;CL1027.Contig2_YLM_ZS;CL1027.Contig3_YLM_ZS;CL1028.Contig1_YLM_ZS;CL10…
2_YLM_ZS;CL4098.Contig1_YLM_ZS;CL4098.Contig2_YLM_ZS;CL4098.Contig3_YLM_ZS;CL4098.Contig4_YLM_ZS;CL410.Contig1_YLM_ZS;CL410.Contig2_YLM_ZS;CL4105.Contig1_YLM_ZS;CL4105.Contig2_YLM_ZS;CL4105.Contig3_YLM_ZS;CL4105.Contig4_YLM_ZS;CL4106.Contig2_YLM_ZS;CL4106.Contig3_YLM_ZS;CL4114.Contig1_YLM_ZS;CL4114.Contig2_YLM_ZS;CL4114.Contig3_YLM_ZS;CL4114.Contig4_YLM_ZS;CL4117.Contig1_YLM_ZS;CL4121.Contig1_YLM…
7.Contig1_YLM_ZS;CL8167.Contig2_YLM_ZS;CL8172.Contig1_YLM_ZS;CL8172.Contig2_YLM_ZS;CL8176.Contig2_YLM_ZS;CL8185.Contig1_YLM_ZS;CL8185.Contig2_YLM_ZS;CL8197.Contig3_YLM_ZS;CL8202.Contig1_YLM_ZS;CL8202.Contig2_YLM_ZS;CL8203.Contig1_YLM_ZS;CL8203.Contig2_YLM_ZS;CL8214.Contig1_YLM_ZS;CL8214.Contig2_YLM_ZS;CL8217.Contig1_YLM_ZS;CL8217.Contig2_YLM_ZS;CL8220.Contig1_YLM_ZS;CL8220.Contig2_YLM_ZS;CL8230.C…
_ZS;Unigene31496_YLM_ZS;Unigene31504_YLM_ZS;Unigene31523_YLM_ZS;Unigene31538_YLM_ZS;Unigene31585_YLM_ZS;Unigene31601_YLM_ZS;Unigene31602_YLM_ZS;Unigene31645_YLM_ZS;Unigene31716_YLM_ZS;Unigene31754_YLM_ZS;Unigene31777_YLM_ZS;Unigene31779_YLM_ZS;Unigene31789_YLM_ZS;Unigene31821_YLM_ZS;Unigene31822_YLM_ZS;Unigene31877_YLM_ZS;Unigene31894_YLM_ZS;Unigene31945_YLM_ZS;Unigene31948_YLM_ZS;Unigene31968_YL…
e5522_YLM_ZS;Unigene55249_YLM_ZS;Unigene55254_YLM_ZS;Unigene55265_YLM_ZS;Unigene55266_YLM_ZS;Unigene55274_YLM_ZS;Unigene55276_YLM_ZS;Unigene55285_YLM_ZS;Unigene55294_YLM_ZS;Unigene55299_YLM_ZS;Unigene55353_YLM_ZS;Unigene55359_YLM_ZS;Unigene55364_YLM_ZS;Unigene55376_YLM_ZS;Unigene55380_YLM_ZS;Unigene55400_YLM_ZS;Unigene55410_YLM_ZS;Unigene5541_YLM_ZS;Unigene55444_YLM_ZS;Unigene55447_YLM_ZS;Unigene…
cellular_component	organelle part	3307	CL1005.Contig1_YLM_ZS;CL1005.Contig3_YLM_ZS;CL1007.Contig1_YLM_ZS;CL1007.Contig2_YLM_ZS;CL1028.Contig1_YLM_ZS;CL1028.Contig2_YLM_ZS;CL1028.Contig3_YLM_ZS;CL1028.Contig5_YLM_ZS;CL105.Contig1_YLM_ZS;CL105.Contig2_YLM_ZS;CL105.Contig3_YLM_ZS;CL105.Contig4_YLM_ZS;CL106.Contig2_YLM_ZS;CL106.Contig3_YLM_ZS;CL1079.Contig1_YLM_ZS;CL1079.Contig3_YLM_ZS;CL1079.Contig4_YLM_ZS;CL1079.Contig5_YLM_ZS;CL1079.Co…
8572.Contig8_YLM_ZS;CL8604.Contig1_YLM_ZS;CL8604.Contig2_YLM_ZS;CL861.Contig1_YLM_ZS;CL8611.Contig1_YLM_ZS;CL8611.Contig2_YLM_ZS;CL8633.Contig2_YLM_ZS;CL8634.Contig3_YLM_ZS;CL8637.Contig1_YLM_ZS;CL8637.Contig2_YLM_ZS;CL8645.Contig1_YLM_ZS;CL8645.Contig2_YLM_ZS;CL865.Contig1_YLM_ZS;CL8655.Contig1_YLM_ZS;CL8655.Contig2_YLM_ZS;CL8665.Contig1_YLM_ZS;CL8665.Contig2_YLM_ZS;CL8672.Contig1_YLM_ZS;CL8672.…
740_YLM_ZS;Unigene58870_YLM_ZS;Unigene5887_YLM_ZS;Unigene58882_YLM_ZS;Unigene58906_YLM_ZS;Unigene5892_YLM_ZS;Unigene59085_YLM_ZS;Unigene59121_YLM_ZS;Unigene59237_YLM_ZS;Unigene59246_YLM_ZS;Unigene5925_YLM_ZS;Unigene59342_YLM_ZS;Unigene59466_YLM_ZS;Unigene5953_YLM_ZS;Unigene5986_YLM_ZS;Unigene5995_YLM_ZS;Unigene6033_YLM_ZS;Unigene6040_YLM_ZS;Unigene6057_YLM_ZS;Unigene6102_YLM_ZS;Unigene6116_YLM_ZS…
cellular_component	other organism	1	Unigene21701_YLM_ZS
cellular_component	other organism part	1	Unigene21701_YLM_ZS
cellular_component	supramolecular fiber	152	CL1079.Contig1_YLM_ZS;CL1079.Contig3_YLM_ZS;CL1079.Contig4_YLM_ZS;CL1079.Contig5_YLM_ZS;CL1079.Contig6_YLM_ZS;CL1079.Contig7_YLM_ZS;CL1184.Contig1_YLM_ZS;CL1249.Contig1_YLM_ZS;CL1249.Contig2_YLM_ZS;CL1261.Contig1_YLM_ZS;CL1261.Contig2_YLM_ZS;CL1261.Contig3_YLM_ZS;CL1261.Contig4_YLM_ZS;CL1261.Contig5_YLM_ZS;CL1261.Contig6_YLM_ZS;CL1261.Contig7_YLM_ZS;CL1272.Contig1_YLM_ZS;CL1562.Contig2_YLM_ZS;CL1…
cellular_component	symplast	294	CL1049.Contig3_YLM_ZS;CL1049.Contig4_YLM_ZS;CL1049.Contig5_YLM_ZS;CL1092.Contig1_YLM_ZS;CL1092.Contig2_YLM_ZS;CL1135.Contig3_YLM_ZS;CL1161.Contig1_YLM_ZS;CL1281.Contig1_YLM_ZS;CL1281.Contig2_YLM_ZS;CL1344.Contig2_YLM_ZS;CL1344.Contig3_YLM_ZS;CL1399.Contig1_YLM_ZS;CL1399.Contig2_YLM_ZS;CL141.Contig5_YLM_ZS;CL142.Contig1_YLM_ZS;CL142.Contig2_YLM_ZS;CL1492.Contig2_YLM_ZS;CL1666.Contig2_YLM_ZS;CL1666…
cellular_component	virion	36	CL1254.Contig1_YLM_ZS;CL1254.Contig2_YLM_ZS;CL3419.Contig2_YLM_ZS;CL4001.Contig2_YLM_ZS;CL4001.Contig3_YLM_ZS;CL4001.Contig4_YLM_ZS;CL6151.Contig2_YLM_ZS;CL6363.Contig1_YLM_ZS;CL6363.Contig2_YLM_ZS;CL7142.Contig2_YLM_ZS;CL7142.Contig3_YLM_ZS;CL8703.Contig1_YLM_ZS;Unigene10042_YLM_ZS;Unigene12289_YLM_ZS;Unigene13791_YLM_ZS;Unigene17464_YLM_ZS;Unigene20770_YLM_ZS;Unigene21701_YLM_ZS;Unigene2190_YLM…
cellular_component	virion part	36	CL1254.Contig1_YLM_ZS;CL1254.Contig2_YLM_ZS;CL3419.Contig2_YLM_ZS;CL4001.Contig2_YLM_ZS;CL4001.Contig3_YLM_ZS;CL4001.Contig4_YLM_ZS;CL6151.Contig2_YLM_ZS;CL6363.Contig1_YLM_ZS;CL6363.Contig2_YLM_ZS;CL7142.Contig2_YLM_ZS;CL7142.Contig3_YLM_ZS;CL8703.Contig1_YLM_ZS;Unigene10042_YLM_ZS;Unigene12289_YLM_ZS;Unigene13791_YLM_ZS;Unigene17464_YLM_ZS;Unigene20770_YLM_ZS;Unigene21701_YLM_ZS;Unigene2190_YLM…
molecular_function	antioxidant activity	132	CL1165.Contig2_YLM_ZS;CL1400.Contig1_YLM_ZS;CL1400.Contig2_YLM_ZS;CL1613.Contig1_YLM_ZS;CL1613.Contig2_YLM_ZS;CL1613.Contig3_YLM_ZS;CL1877.Contig1_YLM_ZS;CL2603.Contig3_YLM_ZS;CL3491.Contig1_YLM_ZS;CL3491.Contig2_YLM_ZS;CL3531.Contig2_YLM_ZS;CL3573.Contig2_YLM_ZS;CL4358.Contig1_YLM_ZS;CL4358.Contig2_YLM_ZS;CL4358.Contig3_YLM_ZS;CL4358.Contig4_YLM_ZS;CL4412.Contig1_YLM_ZS;CL4412.Contig2_YLM_ZS;CL4…
molecular_function	binding	11156	CL100.Contig1_YLM_ZS;CL1003.Contig1_YLM_ZS;CL1003.Contig2_YLM_ZS;CL1006.Contig1_YLM_ZS;CL1006.Contig2_YLM_ZS;CL1006.Contig3_YLM_ZS;CL1006.Contig4_YLM_ZS;CL1006.Contig5_YLM_ZS;CL1006.Contig6_YLM_ZS;CL1016.Contig1_YLM_ZS;CL1016.Contig2_YLM_ZS;CL1016.Contig3_YLM_ZS;CL1018.Contig1_YLM_ZS;CL1018.Contig2_YLM_ZS;CL1020.Contig1_YLM_ZS;CL1020.Contig2_YLM_ZS;CL1022.Contig1_YLM_ZS;CL1022.Contig2_YLM_ZS;CL10…
ontig1_YLM_ZS;CL2784.Contig2_YLM_ZS;CL2785.Contig1_YLM_ZS;CL2785.Contig2_YLM_ZS;CL2786.Contig1_YLM_ZS;CL2786.Contig2_YLM_ZS;CL2788.Contig1_YLM_ZS;CL2788.Contig2_YLM_ZS;CL2788.Contig3_YLM_ZS;CL2788.Contig4_YLM_ZS;CL2788.Contig5_YLM_ZS;CL2790.Contig1_YLM_ZS;CL2790.Contig2_YLM_ZS;CL2791.Contig1_YLM_ZS;CL2791.Contig2_YLM_ZS;CL2791.Contig3_YLM_ZS;CL2791.Contig4_YLM_ZS;CL2791.Contig5_YLM_ZS;CL280.Conti…
g3_YLM_ZS;CL4924.Contig4_YLM_ZS;CL4927.Contig1_YLM_ZS;CL4927.Contig2_YLM_ZS;CL4934.Contig1_YLM_ZS;CL4939.Contig1_YLM_ZS;CL4939.Contig2_YLM_ZS;CL4941.Contig1_YLM_ZS;CL4941.Contig2_YLM_ZS;CL4941.Contig3_YLM_ZS;CL4942.Contig1_YLM_ZS;CL4942.Contig2_YLM_ZS;CL4943.Contig1_YLM_ZS;CL4943.Contig2_YLM_ZS;CL4946.Contig1_YLM_ZS;CL4946.Contig2_YLM_ZS;CL4949.Contig1_YLM_ZS;CL4949.Contig2_YLM_ZS;CL4949.Contig3_…
;CL7320.Contig2_YLM_ZS;CL7324.Contig1_YLM_ZS;CL7324.Contig2_YLM_ZS;CL7325.Contig1_YLM_ZS;CL7325.Contig2_YLM_ZS;CL7327.Contig1_YLM_ZS;CL7330.Contig2_YLM_ZS;CL7330.Contig3_YLM_ZS;CL7334.Contig1_YLM_ZS;CL7338.Contig1_YLM_ZS;CL7338.Contig2_YLM_ZS;CL734.Contig1_YLM_ZS;CL734.Contig2_YLM_ZS;CL7340.Contig1_YLM_ZS;CL7348.Contig1_YLM_ZS;CL7349.Contig1_YLM_ZS;CL7349.Contig2_YLM_ZS;CL7352.Contig2_YLM_ZS;CL73…
Unigene16436_YLM_ZS;Unigene16442_YLM_ZS;Unigene16450_YLM_ZS;Unigene16456_YLM_ZS;Unigene16457_YLM_ZS;Unigene16479_YLM_ZS;Unigene16481_YLM_ZS;Unigene16492_YLM_ZS;Unigene16493_YLM_ZS;Unigene16496_YLM_ZS;Unigene16497_YLM_ZS;Unigene16501_YLM_ZS;Unigene1652_YLM_ZS;Unigene16560_YLM_ZS;Unigene16565_YLM_ZS;Unigene16601_YLM_ZS;Unigene16605_YLM_ZS;Unigene1660_YLM_ZS;Unigene16626_YLM_ZS;Unigene16633_YLM_ZS;U…
ne32265_YLM_ZS;Unigene32270_YLM_ZS;Unigene32271_YLM_ZS;Unigene32273_YLM_ZS;Unigene32275_YLM_ZS;Unigene32276_YLM_ZS;Unigene32277_YLM_ZS;Unigene32279_YLM_ZS;Unigene32287_YLM_ZS;Unigene32291_YLM_ZS;Unigene32294_YLM_ZS;Unigene32302_YLM_ZS;Unigene32325_YLM_ZS;Unigene32332_YLM_ZS;Unigene32340_YLM_ZS;Unigene32352_YLM_ZS;Unigene32355_YLM_ZS;Unigene32360_YLM_ZS;Unigene32362_YLM_ZS;Unigene32377_YLM_ZS;Unig…
gene48115_YLM_ZS;Unigene48116_YLM_ZS;Unigene48124_YLM_ZS;Unigene48125_YLM_ZS;Unigene48130_YLM_ZS;Unigene48134_YLM_ZS;Unigene48161_YLM_ZS;Unigene48170_YLM_ZS;Unigene48173_YLM_ZS;Unigene48191_YLM_ZS;Unigene48195_YLM_ZS;Unigene48223_YLM_ZS;Unigene48226_YLM_ZS;Unigene4825_YLM_ZS;Unigene48273_YLM_ZS;Unigene48300_YLM_ZS;Unigene48330_YLM_ZS;Unigene48333_YLM_ZS;Unigene48347_YLM_ZS;Unigene48353_YLM_ZS;Uni…
ene9071_YLM_ZS;Unigene9072_YLM_ZS;Unigene9076_YLM_ZS;Unigene9077_YLM_ZS;Unigene9096_YLM_ZS;Unigene9103_YLM_ZS;Unigene9129_YLM_ZS;Unigene9130_YLM_ZS;Unigene9137_YLM_ZS;Unigene913_YLM_ZS;Unigene9168_YLM_ZS;Unigene9200_YLM_ZS;Unigene920_YLM_ZS;Unigene9213_YLM_ZS;Unigene9231_YLM_ZS;Unigene9237_YLM_ZS;Unigene9246_YLM_ZS;Unigene9253_YLM_ZS;Unigene9254_YLM_ZS;Unigene9263_YLM_ZS;Unigene9266_YLM_ZS;Unigen…
molecular_function	catalytic activity	11871	CL100.Contig1_YLM_ZS;CL1005.Contig1_YLM_ZS;CL1005.Contig3_YLM_ZS;CL1006.Contig1_YLM_ZS;CL1006.Contig2_YLM_ZS;CL1006.Contig3_YLM_ZS;CL1006.Contig4_YLM_ZS;CL1006.Contig5_YLM_ZS;CL1006.Contig6_YLM_ZS;CL1018.Contig1_YLM_ZS;CL1018.Contig2_YLM_ZS;CL1020.Contig1_YLM_ZS;CL1020.Contig2_YLM_ZS;CL1022.Contig1_YLM_ZS;CL1022.Contig2_YLM_ZS;CL1023.Contig1_YLM_ZS;CL1023.Contig2_YLM_ZS;CL1023.Contig3_YLM_ZS;CL10…
ntig1_YLM_ZS;CL2578.Contig2_YLM_ZS;CL2578.Contig3_YLM_ZS;CL2578.Contig4_YLM_ZS;CL2578.Contig5_YLM_ZS;CL2578.Contig6_YLM_ZS;CL2578.Contig7_YLM_ZS;CL2580.Contig1_YLM_ZS;CL2580.Contig2_YLM_ZS;CL2580.Contig3_YLM_ZS;CL2580.Contig4_YLM_ZS;CL2580.Contig5_YLM_ZS;CL2581.Contig1_YLM_ZS;CL2581.Contig2_YLM_ZS;CL2581.Contig3_YLM_ZS;CL2582.Contig1_YLM_ZS;CL2582.Contig2_YLM_ZS;CL2587.Contig1_YLM_ZS;CL2587.Conti…
ontig2_YLM_ZS;CL4457.Contig1_YLM_ZS;CL4457.Contig2_YLM_ZS;CL4457.Contig3_YLM_ZS;CL4458.Contig1_YLM_ZS;CL4458.Contig2_YLM_ZS;CL4459.Contig1_YLM_ZS;CL4464.Contig1_YLM_ZS;CL4464.Contig2_YLM_ZS;CL4469.Contig1_YLM_ZS;CL4469.Contig2_YLM_ZS;CL4474.Contig1_YLM_ZS;CL4474.Contig2_YLM_ZS;CL4475.Contig1_YLM_ZS;CL4479.Contig3_YLM_ZS;CL4480.Contig1_YLM_ZS;CL4480.Contig2_YLM_ZS;CL4480.Contig3_YLM_ZS;CL449.Conti…
49.Contig1_YLM_ZS;CL6549.Contig2_YLM_ZS;CL6552.Contig1_YLM_ZS;CL6555.Contig1_YLM_ZS;CL6555.Contig2_YLM_ZS;CL6555.Contig3_YLM_ZS;CL6559.Contig1_YLM_ZS;CL6559.Contig2_YLM_ZS;CL6565.Contig1_YLM_ZS;CL6565.Contig2_YLM_ZS;CL6565.Contig3_YLM_ZS;CL6569.Contig2_YLM_ZS;CL6571.Contig1_YLM_ZS;CL6571.Contig2_YLM_ZS;CL6577.Contig2_YLM_ZS;CL658.Contig1_YLM_ZS;CL658.Contig2_YLM_ZS;CL658.Contig3_YLM_ZS;CL6583.Con…
igene10484_YLM_ZS;Unigene10485_YLM_ZS;Unigene10489_YLM_ZS;Unigene10491_YLM_ZS;Unigene10493_YLM_ZS;Unigene10503_YLM_ZS;Unigene10506_YLM_ZS;Unigene10522_YLM_ZS;Unigene10526_YLM_ZS;Unigene10529_YLM_ZS;Unigene10530_YLM_ZS;Unigene10538_YLM_ZS;Unigene1053_YLM_ZS;Unigene10540_YLM_ZS;Unigene10547_YLM_ZS;Unigene10584_YLM_ZS;Unigene1059_YLM_ZS;Unigene105_YLM_ZS;Unigene10607_YLM_ZS;Unigene10610_YLM_ZS;Unige…
_YLM_ZS;Unigene25144_YLM_ZS;Unigene25148_YLM_ZS;Unigene25152_YLM_ZS;Unigene25153_YLM_ZS;Unigene25170_YLM_ZS;Unigene25172_YLM_ZS;Unigene25175_YLM_ZS;Unigene25176_YLM_ZS;Unigene25192_YLM_ZS;Unigene25200_YLM_ZS;Unigene25203_YLM_ZS;Unigene25208_YLM_ZS;Unigene25209_YLM_ZS;Unigene25210_YLM_ZS;Unigene25217_YLM_ZS;Unigene25227_YLM_ZS;Unigene25228_YLM_ZS;Unigene25230_YLM_ZS;Unigene25235_YLM_ZS;Unigene2523…
igene41163_YLM_ZS;Unigene41166_YLM_ZS;Unigene41176_YLM_ZS;Unigene41210_YLM_ZS;Unigene41224_YLM_ZS;Unigene41255_YLM_ZS;Unigene41257_YLM_ZS;Unigene4125_YLM_ZS;Unigene41278_YLM_ZS;Unigene4127_YLM_ZS;Unigene41290_YLM_ZS;Unigene41291_YLM_ZS;Unigene41303_YLM_ZS;Unigene4130_YLM_ZS;Unigene41314_YLM_ZS;Unigene41316_YLM_ZS;Unigene41318_YLM_ZS;Unigene41329_YLM_ZS;Unigene41330_YLM_ZS;Unigene41335_YLM_ZS;Unig…
3_YLM_ZS;Unigene56325_YLM_ZS;Unigene56326_YLM_ZS;Unigene56327_YLM_ZS;Unigene56332_YLM_ZS;Unigene56347_YLM_ZS;Unigene56348_YLM_ZS;Unigene56362_YLM_ZS;Unigene56366_YLM_ZS;Unigene56369_YLM_ZS;Unigene56373_YLM_ZS;Unigene56375_YLM_ZS;Unigene56380_YLM_ZS;Unigene56389_YLM_ZS;Unigene56391_YLM_ZS;Unigene56397_YLM_ZS;Unigene56428_YLM_ZS;Unigene56431_YLM_ZS;Unigene56434_YLM_ZS;Unigene56442_YLM_ZS;Unigene564…
molecular_function	electron carrier activity	143	CL114.Contig2_YLM_ZS;CL1259.Contig2_YLM_ZS;CL1259.Contig3_YLM_ZS;CL1372.Contig1_YLM_ZS;CL1372.Contig2_YLM_ZS;CL1372.Contig3_YLM_ZS;CL1546.Contig2_YLM_ZS;CL1690.Contig1_YLM_ZS;CL1690.Contig2_YLM_ZS;CL1690.Contig3_YLM_ZS;CL1778.Contig1_YLM_ZS;CL1778.Contig2_YLM_ZS;CL1841.Contig1_YLM_ZS;CL1841.Contig2_YLM_ZS;CL2667.Contig1_YLM_ZS;CL2667.Contig2_YLM_ZS;CL3563.Contig1_YLM_ZS;CL3563.Contig2_YLM_ZS;CL38…
molecular_function	metallochaperone activity	4	CL2642.Contig1_YLM_ZS;CL2642.Contig2_YLM_ZS;CL2642.Contig3_YLM_ZS;Unigene37911_YLM_ZS
molecular_function	molecular function regulator	250	CL101.Contig1_YLM_ZS;CL101.Contig2_YLM_ZS;CL101.Contig3_YLM_ZS;CL101.Contig4_YLM_ZS;CL101.Contig5_YLM_ZS;CL101.Contig6_YLM_ZS;CL101.Contig7_YLM_ZS;CL1119.Contig1_YLM_ZS;CL1119.Contig2_YLM_ZS;CL1119.Contig3_YLM_ZS;CL1119.Contig4_YLM_ZS;CL1292.Contig4_YLM_ZS;CL185.Contig1_YLM_ZS;CL185.Contig2_YLM_ZS;CL1966.Contig1_YLM_ZS;CL1966.Contig2_YLM_ZS;CL1966.Contig3_YLM_ZS;CL2072.Contig1_YLM_ZS;CL2072.Conti…
molecular_function	molecular transducer activity	85	CL1063.Contig1_YLM_ZS;CL1063.Contig2_YLM_ZS;CL1806.Contig1_YLM_ZS;CL1806.Contig3_YLM_ZS;CL2339.Contig1_YLM_ZS;CL2429.Contig1_YLM_ZS;CL2429.Contig2_YLM_ZS;CL2429.Contig3_YLM_ZS;CL2601.Contig1_YLM_ZS;CL2601.Contig2_YLM_ZS;CL2784.Contig1_YLM_ZS;CL2784.Contig2_YLM_ZS;CL2952.Contig1_YLM_ZS;CL2952.Contig2_YLM_ZS;CL2952.Contig3_YLM_ZS;CL3787.Contig1_YLM_ZS;CL3787.Contig2_YLM_ZS;CL3809.Contig1_YLM_ZS;CL3…
molecular_function	nucleic acid binding transcription factor activity	358	CL1003.Contig1_YLM_ZS;CL1003.Contig2_YLM_ZS;CL1031.Contig1_YLM_ZS;CL1031.Contig2_YLM_ZS;CL1207.Contig1_YLM_ZS;CL1427.Contig1_YLM_ZS;CL1427.Contig2_YLM_ZS;CL1440.Contig4_YLM_ZS;CL1440.Contig5_YLM_ZS;CL165.Contig1_YLM_ZS;CL165.Contig2_YLM_ZS;CL1857.Contig1_YLM_ZS;CL192.Contig1_YLM_ZS;CL192.Contig2_YLM_ZS;CL2075.Contig1_YLM_ZS;CL2087.Contig1_YLM_ZS;CL2087.Contig2_YLM_ZS;CL238.Contig4_YLM_ZS;CL238.Co…
molecular_function	nutrient reservoir activity	30	CL143.Contig3_YLM_ZS;CL1511.Contig1_YLM_ZS;CL1511.Contig2_YLM_ZS;CL2057.Contig1_YLM_ZS;CL2309.Contig2_YLM_ZS;CL5218.Contig1_YLM_ZS;CL5218.Contig2_YLM_ZS;CL5218.Contig3_YLM_ZS;CL5218.Contig4_YLM_ZS;CL5485.Contig1_YLM_ZS;CL5485.Contig2_YLM_ZS;CL5753.Contig1_YLM_ZS;CL5753.Contig2_YLM_ZS;Unigene11142_YLM_ZS;Unigene12736_YLM_ZS;Unigene14985_YLM_ZS;Unigene15395_YLM_ZS;Unigene16085_YLM_ZS;Unigene17961_Y…
molecular_function	protein tag	4	CL1394.Contig2_YLM_ZS;Unigene17060_YLM_ZS;Unigene3054_YLM_ZS;Unigene41177_YLM_ZS
molecular_function	signal transducer activity	192	CL165.Contig1_YLM_ZS;CL165.Contig2_YLM_ZS;CL179.Contig1_YLM_ZS;CL1806.Contig1_YLM_ZS;CL1806.Contig3_YLM_ZS;CL2228.Contig1_YLM_ZS;CL2228.Contig2_YLM_ZS;CL2228.Contig3_YLM_ZS;CL2228.Contig4_YLM_ZS;CL2228.Contig5_YLM_ZS;CL2228.Contig6_YLM_ZS;CL2246.Contig6_YLM_ZS;CL2339.Contig1_YLM_ZS;CL238.Contig4_YLM_ZS;CL238.Contig5_YLM_ZS;CL2421.Contig1_YLM_ZS;CL2421.Contig2_YLM_ZS;CL2421.Contig3_YLM_ZS;CL2421.C…
molecular_function	structural molecule activity	805	CL1001.Contig1_YLM_ZS;CL1079.Contig1_YLM_ZS;CL1079.Contig3_YLM_ZS;CL1079.Contig4_YLM_ZS;CL1079.Contig5_YLM_ZS;CL1079.Contig6_YLM_ZS;CL1079.Contig7_YLM_ZS;CL1184.Contig1_YLM_ZS;CL1249.Contig1_YLM_ZS;CL1249.Contig2_YLM_ZS;CL1306.Contig1_YLM_ZS;CL1326.Contig1_YLM_ZS;CL1326.Contig2_YLM_ZS;CL1378.Contig1_YLM_ZS;CL1378.Contig2_YLM_ZS;CL1378.Contig3_YLM_ZS;CL1378.Contig4_YLM_ZS;CL1530.Contig1_YLM_ZS;CL1…
molecular_function	transcription factor activity, protein binding	88	CL1893.Contig2_YLM_ZS;CL1893.Contig4_YLM_ZS;CL1893.Contig5_YLM_ZS;CL1978.Contig3_YLM_ZS;CL1978.Contig4_YLM_ZS;CL2070.Contig1_YLM_ZS;CL2070.Contig2_YLM_ZS;CL2092.Contig2_YLM_ZS;CL2179.Contig1_YLM_ZS;CL2179.Contig3_YLM_ZS;CL2411.Contig2_YLM_ZS;CL2411.Contig3_YLM_ZS;CL2650.Contig3_YLM_ZS;CL2897.Contig1_YLM_ZS;CL2897.Contig2_YLM_ZS;CL2897.Contig3_YLM_ZS;CL3251.Contig1_YLM_ZS;CL3251.Contig2_YLM_ZS;CL3…
molecular_function	transporter activity	1515	CL1007.Contig1_YLM_ZS;CL1007.Contig2_YLM_ZS;CL1037.Contig1_YLM_ZS;CL1048.Contig3_YLM_ZS;CL1054.Contig1_YLM_ZS;CL1054.Contig2_YLM_ZS;CL1054.Contig3_YLM_ZS;CL1054.Contig4_YLM_ZS;CL1100.Contig1_YLM_ZS;CL1100.Contig2_YLM_ZS;CL1100.Contig3_YLM_ZS;CL1100.Contig4_YLM_ZS;CL1100.Contig5_YLM_ZS;CL1100.Contig6_YLM_ZS;CL1100.Contig7_YLM_ZS;CL111.Contig1_YLM_ZS;CL1130.Contig2_YLM_ZS;CL1130.Contig4_YLM_ZS;CL11…
