# Supplementary material for: Mining and characterization of novel EST-SSR markers of Parrotia subaequalis (Hamamelidaceae) from the first Illumina-based transcriptome datasets
Source: PLoS One. 2019 May 6;14(5):e0215874. doi: 10.1371/journal.pone.0215874 (PMC6502335; doi:10.1371/journal.pone.0215874)
Supplement: S4 Table — (XLS) [file pone.0215874.s004.xls]

Table S4. KEGG classification for unigenes of Parrotia subaequalis (TX).
Pathway_level1	Pathway_level2	Number_of_Genes	Genes
Cellular Processes	Transport and catabolism	1280	CL1078.Contig1_YLM_TX;CL1078.Contig2_YLM_TX;CL1083.Contig1_YLM_TX;CL1083.Contig2_YLM_TX;CL1083.Contig3_YLM_TX;CL1083.Contig4_YLM_TX;CL1085.Contig1_YLM_TX;CL1085.Contig2_YLM_TX;CL1085.Contig3_YLM_TX;CL1109.Contig2_YLM_TX;CL116.Contig1_YLM_TX;CL116.Contig2_YLM_TX;CL116.Contig3_YLM_TX;CL116.Contig4_YLM_TX;CL119.Contig3_YLM_TX;CL126.Contig1_YLM_TX;CL126.Contig3_YLM_TX;CL128.Contig1_YLM_TX;CL128.Conti…
Environmental Information Processing	Membrane transport	353	CL1187.Contig1_YLM_TX;CL1187.Contig2_YLM_TX;CL1286.Contig1_YLM_TX;CL1286.Contig2_YLM_TX;CL1503.Contig1_YLM_TX;CL1503.Contig2_YLM_TX;CL1504.Contig1_YLM_TX;CL1504.Contig2_YLM_TX;CL1519.Contig2_YLM_TX;CL1519.Contig3_YLM_TX;CL1519.Contig4_YLM_TX;CL1519.Contig5_YLM_TX;CL1727.Contig1_YLM_TX;CL1727.Contig2_YLM_TX;CL1727.Contig3_YLM_TX;CL1727.Contig4_YLM_TX;CL1727.Contig5_YLM_TX;CL1727.Contig6_YLM_TX;CL1…
Environmental Information Processing	Signal transduction	1413	CL1007.Contig1_YLM_TX;CL1007.Contig2_YLM_TX;CL1014.Contig1_YLM_TX;CL1014.Contig2_YLM_TX;CL1014.Contig3_YLM_TX;CL1014.Contig4_YLM_TX;CL105.Contig1_YLM_TX;CL105.Contig2_YLM_TX;CL1141.Contig1_YLM_TX;CL1141.Contig2_YLM_TX;CL1155.Contig1_YLM_TX;CL1155.Contig2_YLM_TX;CL1155.Contig3_YLM_TX;CL1155.Contig4_YLM_TX;CL1165.Contig2_YLM_TX;CL1165.Contig4_YLM_TX;CL1165.Contig6_YLM_TX;CL1169.Contig1_YLM_TX;CL116…
Genetic Information Processing	Folding, sorting and degradation	2056	CL1017.Contig1_YLM_TX;CL1017.Contig2_YLM_TX;CL1044.Contig1_YLM_TX;CL1061.Contig1_YLM_TX;CL1078.Contig1_YLM_TX;CL1078.Contig2_YLM_TX;CL1094.Contig2_YLM_TX;CL1097.Contig1_YLM_TX;CL1097.Contig2_YLM_TX;CL1097.Contig3_YLM_TX;CL1097.Contig4_YLM_TX;CL114.Contig3_YLM_TX;CL114.Contig4_YLM_TX;CL1151.Contig1_YLM_TX;CL1151.Contig2_YLM_TX;CL1153.Contig1_YLM_TX;CL1153.Contig3_YLM_TX;CL1165.Contig1_YLM_TX;CL116…
ene33219_YLM_TX;Unigene33236_YLM_TX;Unigene33277_YLM_TX;Unigene33279_YLM_TX;Unigene33300_YLM_TX;Unigene33314_YLM_TX;Unigene33398_YLM_TX;Unigene33427_YLM_TX;Unigene33468_YLM_TX;Unigene33606_YLM_TX;Unigene33653_YLM_TX;Unigene33678_YLM_TX;Unigene33926_YLM_TX;Unigene33956_YLM_TX;Unigene33976_YLM_TX;Unigene34046_YLM_TX;Unigene34052_YLM_TX;Unigene34088_YLM_TX;Unigene34159_YLM_TX;Unigene34167_YLM_TX;Uni…
Genetic Information Processing	Replication and repair	806	CL1025.Contig1_YLM_TX;CL1050.Contig1_YLM_TX;CL1050.Contig2_YLM_TX;CL1062.Contig1_YLM_TX;CL1062.Contig2_YLM_TX;CL1062.Contig3_YLM_TX;CL1086.Contig3_YLM_TX;CL1102.Contig1_YLM_TX;CL1102.Contig2_YLM_TX;CL1102.Contig3_YLM_TX;CL1102.Contig4_YLM_TX;CL1112.Contig1_YLM_TX;CL1112.Contig2_YLM_TX;CL1112.Contig3_YLM_TX;CL1112.Contig4_YLM_TX;CL1112.Contig5_YLM_TX;CL1112.Contig6_YLM_TX;CL1120.Contig1_YLM_TX;CL1…
Genetic Information Processing	Transcription	1102	CL1015.Contig1_YLM_TX;CL1015.Contig2_YLM_TX;CL1015.Contig3_YLM_TX;CL1015.Contig4_YLM_TX;CL1020.Contig1_YLM_TX;CL1020.Contig2_YLM_TX;CL1050.Contig1_YLM_TX;CL1050.Contig2_YLM_TX;CL1078.Contig1_YLM_TX;CL1078.Contig2_YLM_TX;CL1127.Contig1_YLM_TX;CL1127.Contig2_YLM_TX;CL1127.Contig3_YLM_TX;CL1203.Contig1_YLM_TX;CL1203.Contig2_YLM_TX;CL1245.Contig1_YLM_TX;CL1245.Contig2_YLM_TX;CL126.Contig1_YLM_TX;CL12…
Genetic Information Processing	Translation	2095	CL1019.Contig1_YLM_TX;CL1039.Contig1_YLM_TX;CL1039.Contig2_YLM_TX;CL1039.Contig3_YLM_TX;CL104.Contig10_YLM_TX;CL104.Contig1_YLM_TX;CL104.Contig2_YLM_TX;CL104.Contig3_YLM_TX;CL104.Contig4_YLM_TX;CL104.Contig5_YLM_TX;CL104.Contig6_YLM_TX;CL104.Contig7_YLM_TX;CL104.Contig8_YLM_TX;CL104.Contig9_YLM_TX;CL1047.Contig1_YLM_TX;CL1047.Contig2_YLM_TX;CL1047.Contig3_YLM_TX;CL1051.Contig1_YLM_TX;CL1051.Conti…
TX;Unigene3548_YLM_TX;Unigene35509_YLM_TX;Unigene35578_YLM_TX;Unigene3557_YLM_TX;Unigene35737_YLM_TX;Unigene35849_YLM_TX;Unigene3584_YLM_TX;Unigene3585_YLM_TX;Unigene35901_YLM_TX;Unigene35920_YLM_TX;Unigene35921_YLM_TX;Unigene35966_YLM_TX;Unigene35971_YLM_TX;Unigene35978_YLM_TX;Unigene36071_YLM_TX;Unigene36074_YLM_TX;Unigene3612_YLM_TX;Unigene36132_YLM_TX;Unigene36145_YLM_TX;Unigene36169_YLM_TX;U…
Human Diseases	Drug resistance: Antimicrobial	10	CL3708.Contig1_YLM_TX;CL3708.Contig2_YLM_TX;CL3708.Contig3_YLM_TX;CL6750.Contig1_YLM_TX;CL6750.Contig2_YLM_TX;CL7817.Contig1_YLM_TX;Unigene1116_YLM_TX;Unigene1117_YLM_TX;Unigene16643_YLM_TX;Unigene9996_YLM_TX
Human Diseases	Endocrine and metabolic diseases	56	CL1501.Contig2_YLM_TX;CL1501.Contig3_YLM_TX;CL212.Contig1_YLM_TX;CL212.Contig2_YLM_TX;CL3676.Contig1_YLM_TX;CL3676.Contig2_YLM_TX;CL3676.Contig3_YLM_TX;CL3720.Contig1_YLM_TX;CL3720.Contig2_YLM_TX;CL4608.Contig1_YLM_TX;CL4802.Contig2_YLM_TX;CL4802.Contig3_YLM_TX;CL4906.Contig2_YLM_TX;CL5303.Contig1_YLM_TX;CL5303.Contig2_YLM_TX;CL6121.Contig1_YLM_TX;CL6121.Contig2_YLM_TX;CL6180.Contig1_YLM_TX;CL639…
Metabolism	Amino acid metabolism	1480	CL10.Contig1_YLM_TX;CL10.Contig2_YLM_TX;CL10.Contig3_YLM_TX;CL110.Contig1_YLM_TX;CL110.Contig2_YLM_TX;CL110.Contig3_YLM_TX;CL110.Contig4_YLM_TX;CL110.Contig5_YLM_TX;CL1109.Contig3_YLM_TX;CL1109.Contig4_YLM_TX;CL1139.Contig1_YLM_TX;CL1139.Contig2_YLM_TX;CL1139.Contig3_YLM_TX;CL1139.Contig4_YLM_TX;CL1139.Contig5_YLM_TX;CL1139.Contig6_YLM_TX;CL1139.Contig7_YLM_TX;CL1139.Contig8_YLM_TX;CL1139.Contig9…
Metabolism	Biosynthesis of other secondary metabolites	939	CL1038.Contig1_YLM_TX;CL1060.Contig1_YLM_TX;CL1060.Contig2_YLM_TX;CL1231.Contig1_YLM_TX;CL1231.Contig2_YLM_TX;CL1258.Contig1_YLM_TX;CL1258.Contig2_YLM_TX;CL1258.Contig3_YLM_TX;CL1259.Contig1_YLM_TX;CL1259.Contig2_YLM_TX;CL1259.Contig3_YLM_TX;CL1265.Contig7_YLM_TX;CL1455.Contig1_YLM_TX;CL1455.Contig2_YLM_TX;CL1455.Contig3_YLM_TX;CL1455.Contig4_YLM_TX;CL1522.Contig1_YLM_TX;CL1522.Contig2_YLM_TX;CL1…
Metabolism	Carbohydrate metabolism	2621	CL103.Contig1_YLM_TX;CL103.Contig2_YLM_TX;CL1062.Contig1_YLM_TX;CL1062.Contig2_YLM_TX;CL1062.Contig3_YLM_TX;CL1079.Contig1_YLM_TX;CL1079.Contig2_YLM_TX;CL1086.Contig1_YLM_TX;CL1143.Contig1_YLM_TX;CL1143.Contig2_YLM_TX;CL1168.Contig2_YLM_TX;CL1172.Contig1_YLM_TX;CL1172.Contig2_YLM_TX;CL1172.Contig3_YLM_TX;CL1172.Contig4_YLM_TX;CL118.Contig1_YLM_TX;CL118.Contig2_YLM_TX;CL118.Contig3_YLM_TX;CL1209.C…
8_YLM_TX;Unigene23627_YLM_TX;Unigene23724_YLM_TX;Unigene23788_YLM_TX;Unigene23803_YLM_TX;Unigene23850_YLM_TX;Unigene23857_YLM_TX;Unigene23867_YLM_TX;Unigene23871_YLM_TX;Unigene23923_YLM_TX;Unigene23924_YLM_TX;Unigene24004_YLM_TX;Unigene24042_YLM_TX;Unigene24065_YLM_TX;Unigene2406_YLM_TX;Unigene2412_YLM_TX;Unigene24184_YLM_TX;Unigene24200_YLM_TX;Unigene24201_YLM_TX;Unigene24224_YLM_TX;Unigene24243…
Metabolism	Energy metabolism	1091	CL1013.Contig1_YLM_TX;CL1013.Contig2_YLM_TX;CL1013.Contig3_YLM_TX;CL1027.Contig1_YLM_TX;CL1041.Contig1_YLM_TX;CL1041.Contig2_YLM_TX;CL1041.Contig3_YLM_TX;CL1041.Contig4_YLM_TX;CL1062.Contig1_YLM_TX;CL1062.Contig2_YLM_TX;CL1062.Contig3_YLM_TX;CL1079.Contig1_YLM_TX;CL1079.Contig2_YLM_TX;CL110.Contig1_YLM_TX;CL110.Contig2_YLM_TX;CL110.Contig3_YLM_TX;CL110.Contig4_YLM_TX;CL110.Contig5_YLM_TX;CL116.Co…
Metabolism	Global and overview maps	6711	CL1.Contig1_YLM_TX;CL1.Contig2_YLM_TX;CL1009.Contig2_YLM_TX;CL1014.Contig1_YLM_TX;CL1014.Contig2_YLM_TX;CL1014.Contig3_YLM_TX;CL1014.Contig4_YLM_TX;CL1026.Contig1_YLM_TX;CL1026.Contig2_YLM_TX;CL1027.Contig1_YLM_TX;CL103.Contig1_YLM_TX;CL103.Contig2_YLM_TX;CL1034.Contig2_YLM_TX;CL1034.Contig3_YLM_TX;CL1038.Contig1_YLM_TX;CL1041.Contig1_YLM_TX;CL1041.Contig2_YLM_TX;CL1041.Contig3_YLM_TX;CL1041.Cont…
1.Contig1_YLM_TX;CL4361.Contig2_YLM_TX;CL4361.Contig3_YLM_TX;CL4361.Contig4_YLM_TX;CL4365.Contig1_YLM_TX;CL4365.Contig2_YLM_TX;CL4375.Contig1_YLM_TX;CL4375.Contig2_YLM_TX;CL4391.Contig1_YLM_TX;CL4391.Contig2_YLM_TX;CL4391.Contig3_YLM_TX;CL4396.Contig1_YLM_TX;CL4397.Contig1_YLM_TX;CL4400.Contig2_YLM_TX;CL4400.Contig3_YLM_TX;CL4401.Contig1_YLM_TX;CL4406.Contig2_YLM_TX;CL4406.Contig3_YLM_TX;CL4406.C…
_TX;Unigene11705_YLM_TX;Unigene11718_YLM_TX;Unigene11738_YLM_TX;Unigene11756_YLM_TX;Unigene11761_YLM_TX;Unigene11764_YLM_TX;Unigene11770_YLM_TX;Unigene11775_YLM_TX;Unigene11821_YLM_TX;Unigene11831_YLM_TX;Unigene11833_YLM_TX;Unigene11835_YLM_TX;Unigene11871_YLM_TX;Unigene11872_YLM_TX;Unigene11913_YLM_TX;Unigene11930_YLM_TX;Unigene11976_YLM_TX;Unigene11977_YLM_TX;Unigene11982_YLM_TX;Unigene11986_YL…
Z;Unigene31449_YLM_TX;Unigene31455_YLM_TX;Unigene31459_YLM_TX;Unigene31460_YLM_TX;Unigene31463_YLM_TX;Unigene31472_YLM_TX;Unigene31479_YLM_TX;Unigene3147_YLM_TX;Unigene3148_YLM_TX;Unigene31499_YLM_TX;Unigene31500_YLM_TX;Unigene31503_YLM_TX;Unigene31517_YLM_TX;Unigene31542_YLM_TX;Unigene31561_YLM_TX;Unigene31568_YLM_TX;Unigene3156_YLM_TX;Unigene31573_YLM_TX;Unigene31576_YLM_TX;Unigene3157_YLM_TX;U…
YLM_TX;Unigene6142_YLM_TX;Unigene6160_YLM_TX;Unigene6164_YLM_TX;Unigene6169_YLM_TX;Unigene616_YLM_TX;Unigene6174_YLM_TX;Unigene6177_YLM_TX;Unigene6178_YLM_TX;Unigene6182_YLM_TX;Unigene6198_YLM_TX;Unigene6215_YLM_TX;Unigene6217_YLM_TX;Unigene6224_YLM_TX;Unigene631_YLM_TX;Unigene6351_YLM_TX;Unigene6362_YLM_TX;Unigene6380_YLM_TX;Unigene6385_YLM_TX;Unigene638_YLM_TX;Unigene6392_YLM_TX;Unigene63_YLM_T…
Metabolism	Glycan biosynthesis and metabolism	564	CL1009.Contig2_YLM_TX;CL1010.Contig1_YLM_TX;CL1010.Contig2_YLM_TX;CL1010.Contig3_YLM_TX;CL1061.Contig1_YLM_TX;CL1062.Contig1_YLM_TX;CL1062.Contig2_YLM_TX;CL1062.Contig3_YLM_TX;CL1167.Contig1_YLM_TX;CL1167.Contig2_YLM_TX;CL1187.Contig1_YLM_TX;CL1227.Contig1_YLM_TX;CL1286.Contig1_YLM_TX;CL1286.Contig2_YLM_TX;CL13.Contig2_YLM_TX;CL131.Contig1_YLM_TX;CL131.Contig2_YLM_TX;CL131.Contig3_YLM_TX;CL131.Co…
Metabolism	Lipid metabolism	1338	CL1014.Contig1_YLM_TX;CL1014.Contig2_YLM_TX;CL1014.Contig3_YLM_TX;CL1014.Contig4_YLM_TX;CL1034.Contig2_YLM_TX;CL1034.Contig3_YLM_TX;CL1056.Contig3_YLM_TX;CL1074.Contig1_YLM_TX;CL1074.Contig2_YLM_TX;CL1082.Contig1_YLM_TX;CL1082.Contig2_YLM_TX;CL1082.Contig3_YLM_TX;CL1082.Contig4_YLM_TX;CL1082.Contig5_YLM_TX;CL1082.Contig6_YLM_TX;CL1085.Contig1_YLM_TX;CL1085.Contig2_YLM_TX;CL1085.Contig3_YLM_TX;CL1…
Metabolism	Metabolism of cofactors and vitamins	894	CL1042.Contig4_YLM_TX;CL1068.Contig1_YLM_TX;CL1068.Contig2_YLM_TX;CL1086.Contig2_YLM_TX;CL1086.Contig4_YLM_TX;CL1086.Contig6_YLM_TX;CL1134.Contig1_YLM_TX;CL1134.Contig3_YLM_TX;CL1136.Contig1_YLM_TX;CL1136.Contig2_YLM_TX;CL1136.Contig3_YLM_TX;CL1136.Contig4_YLM_TX;CL1136.Contig5_YLM_TX;CL1136.Contig6_YLM_TX;CL1172.Contig1_YLM_TX;CL1172.Contig2_YLM_TX;CL1172.Contig3_YLM_TX;CL1172.Contig4_YLM_TX;CL1…
Metabolism	Metabolism of other amino acids	706	CL1026.Contig1_YLM_TX;CL1026.Contig2_YLM_TX;CL1056.Contig3_YLM_TX;CL1061.Contig1_YLM_TX;CL1172.Contig1_YLM_TX;CL1172.Contig2_YLM_TX;CL1172.Contig3_YLM_TX;CL1172.Contig4_YLM_TX;CL1172.Contig6_YLM_TX;CL1231.Contig1_YLM_TX;CL1231.Contig2_YLM_TX;CL1265.Contig7_YLM_TX;CL1455.Contig1_YLM_TX;CL1455.Contig2_YLM_TX;CL1455.Contig3_YLM_TX;CL1455.Contig4_YLM_TX;CL15.Contig1_YLM_TX;CL15.Contig2_YLM_TX;CL1522.…
Metabolism	Metabolism of terpenoids and polyketides	661	CL1038.Contig1_YLM_TX;CL1069.Contig1_YLM_TX;CL1069.Contig2_YLM_TX;CL1069.Contig3_YLM_TX;CL1069.Contig4_YLM_TX;CL1069.Contig5_YLM_TX;CL1069.Contig6_YLM_TX;CL1101.Contig1_YLM_TX;CL1101.Contig2_YLM_TX;CL1101.Contig3_YLM_TX;CL1114.Contig1_YLM_TX;CL1114.Contig2_YLM_TX;CL1195.Contig1_YLM_TX;CL1195.Contig2_YLM_TX;CL1195.Contig3_YLM_TX;CL1195.Contig4_YLM_TX;CL1258.Contig1_YLM_TX;CL1258.Contig2_YLM_TX;CL1…
Metabolism	Nucleotide metabolism	693	CL1071.Contig1_YLM_TX;CL1071.Contig2_YLM_TX;CL1190.Contig1_YLM_TX;CL1190.Contig2_YLM_TX;CL1190.Contig3_YLM_TX;CL1300.Contig1_YLM_TX;CL1300.Contig2_YLM_TX;CL1309.Contig1_YLM_TX;CL1309.Contig2_YLM_TX;CL1309.Contig3_YLM_TX;CL1380.Contig1_YLM_TX;CL1380.Contig2_YLM_TX;CL1621.Contig1_YLM_TX;CL1621.Contig2_YLM_TX;CL1646.Contig1_YLM_TX;CL1876.Contig1_YLM_TX;CL1876.Contig2_YLM_TX;CL193.Contig1_YLM_TX;CL19…
Organismal Systems	Environmental adaptation	1330	CL1007.Contig1_YLM_TX;CL1007.Contig2_YLM_TX;CL1169.Contig1_YLM_TX;CL1169.Contig2_YLM_TX;CL1194.Contig1_YLM_TX;CL1194.Contig2_YLM_TX;CL1204.Contig1_YLM_TX;CL1204.Contig2_YLM_TX;CL1204.Contig3_YLM_TX;CL1212.Contig1_YLM_TX;CL1231.Contig4_YLM_TX;CL1231.Contig5_YLM_TX;CL1244.Contig1_YLM_TX;CL1244.Contig2_YLM_TX;CL1284.Contig2_YLM_TX;CL1284.Contig3_YLM_TX;CL1284.Contig4_YLM_TX;CL1284.Contig5_YLM_TX;CL1…
