# Supplementary material for: Mining and characterization of novel EST-SSR markers of Parrotia subaequalis (Hamamelidaceae) from the first Illumina-based transcriptome datasets
Source: PLoS One. 2019 May 6;14(5):e0215874. doi: 10.1371/journal.pone.0215874 (PMC6502335; doi:10.1371/journal.pone.0215874)
Supplement: S5 Table — (XLS) [file pone.0215874.s005.xls]

Table S5. KEGG classification for unigenes of Parrotia subaequalis (SJD).
Pathway_level1	Pathway_level2	Number_of_Genes	Genes
Cellular Processes	Transport and catabolism	1509	CL1052.Contig1_YLM_ZS;CL1052.Contig2_YLM_ZS;CL1060.Contig1_YLM_ZS;CL1060.Contig2_YLM_ZS;CL1060.Contig3_YLM_ZS;CL1060.Contig4_YLM_ZS;CL1079.Contig1_YLM_ZS;CL1079.Contig2_YLM_ZS;CL1079.Contig3_YLM_ZS;CL1079.Contig4_YLM_ZS;CL1079.Contig5_YLM_ZS;CL1079.Contig6_YLM_ZS;CL1079.Contig7_YLM_ZS;CL1120.Contig1_YLM_ZS;CL1125.Contig4_YLM_ZS;CL1150.Contig1_YLM_ZS;CL1150.Contig2_YLM_ZS;CL1150.Contig3_YLM_ZS;CL1…
Environmental Information Processing	Membrane transport	436	CL1031.Contig1_YLM_ZS;CL1031.Contig2_YLM_ZS;CL1031.Contig3_YLM_ZS;CL1130.Contig2_YLM_ZS;CL1130.Contig3_YLM_ZS;CL1130.Contig4_YLM_ZS;CL1154.Contig2_YLM_ZS;CL1154.Contig7_YLM_ZS;CL1260.Contig1_YLM_ZS;CL1260.Contig2_YLM_ZS;CL1260.Contig3_YLM_ZS;CL1482.Contig1_YLM_ZS;CL1482.Contig2_YLM_ZS;CL1482.Contig3_YLM_ZS;CL1482.Contig4_YLM_ZS;CL1493.Contig3_YLM_ZS;CL1795.Contig2_YLM_ZS;CL1795.Contig3_YLM_ZS;CL1…
Environmental Information Processing	Signal transduction	1539	CL1003.Contig1_YLM_ZS;CL1003.Contig2_YLM_ZS;CL1011.Contig1_YLM_ZS;CL1011.Contig2_YLM_ZS;CL1011.Contig3_YLM_ZS;CL1011.Contig4_YLM_ZS;CL1011.Contig5_YLM_ZS;CL1011.Contig6_YLM_ZS;CL1011.Contig7_YLM_ZS;CL1011.Contig8_YLM_ZS;CL1016.Contig1_YLM_ZS;CL1016.Contig2_YLM_ZS;CL1016.Contig3_YLM_ZS;CL1065.Contig4_YLM_ZS;CL1065.Contig5_YLM_ZS;CL1098.Contig10_YLM_ZS;CL1098.Contig1_YLM_ZS;CL1098.Contig2_YLM_ZS;CL…
Genetic Information Processing	Folding, sorting and degradation	2250	CL1008.Contig2_YLM_ZS;CL1008.Contig3_YLM_ZS;CL1025.Contig1_YLM_ZS;CL1042.Contig1_YLM_ZS;CL1042.Contig2_YLM_ZS;CL1042.Contig3_YLM_ZS;CL1042.Contig4_YLM_ZS;CL1042.Contig5_YLM_ZS;CL1048.Contig3_YLM_ZS;CL105.Contig1_YLM_ZS;CL105.Contig2_YLM_ZS;CL105.Contig3_YLM_ZS;CL105.Contig4_YLM_ZS;CL1052.Contig1_YLM_ZS;CL1052.Contig2_YLM_ZS;CL1101.Contig1_YLM_ZS;CL1101.Contig2_YLM_ZS;CL1146.Contig1_YLM_ZS;CL1154.…
gene32370_YLM_ZS;Unigene32386_YLM_ZS;Unigene32448_YLM_ZS;Unigene32499_YLM_ZS;Unigene32575_YLM_ZS;Unigene32647_YLM_ZS;Unigene32711_YLM_ZS;Unigene3286_YLM_ZS;Unigene33063_YLM_ZS;Unigene330_YLM_ZS;Unigene33122_YLM_ZS;Unigene33163_YLM_ZS;Unigene33221_YLM_ZS;Unigene33234_YLM_ZS;Unigene33236_YLM_ZS;Unigene33305_YLM_ZS;Unigene33328_YLM_ZS;Unigene33469_YLM_ZS;Unigene33505_YLM_ZS;Unigene33617_YLM_ZS;Unige…
Genetic Information Processing	Replication and repair	920	CL1018.Contig1_YLM_ZS;CL1018.Contig2_YLM_ZS;CL1048.Contig2_YLM_ZS;CL1059.Contig2_YLM_ZS;CL1059.Contig3_YLM_ZS;CL1102.Contig1_YLM_ZS;CL1102.Contig2_YLM_ZS;CL1102.Contig3_YLM_ZS;CL1102.Contig4_YLM_ZS;CL1102.Contig5_YLM_ZS;CL1102.Contig6_YLM_ZS;CL1132.Contig1_YLM_ZS;CL1132.Contig2_YLM_ZS;CL1132.Contig3_YLM_ZS;CL1132.Contig4_YLM_ZS;CL1132.Contig5_YLM_ZS;CL1134.Contig1_YLM_ZS;CL1134.Contig2_YLM_ZS;CL1…
Genetic Information Processing	Transcription	1271	CL1006.Contig1_YLM_ZS;CL1006.Contig2_YLM_ZS;CL1006.Contig3_YLM_ZS;CL1006.Contig4_YLM_ZS;CL1006.Contig5_YLM_ZS;CL1006.Contig6_YLM_ZS;CL1006.Contig7_YLM_ZS;CL1017.Contig1_YLM_ZS;CL1017.Contig2_YLM_ZS;CL1017.Contig3_YLM_ZS;CL1017.Contig4_YLM_ZS;CL1018.Contig1_YLM_ZS;CL1018.Contig2_YLM_ZS;CL1052.Contig1_YLM_ZS;CL1052.Contig2_YLM_ZS;CL1078.Contig1_YLM_ZS;CL1078.Contig2_YLM_ZS;CL1078.Contig4_YLM_ZS;CL1…
Genetic Information Processing	Translation	2582	CL1001.Contig1_YLM_ZS;CL1001.Contig2_YLM_ZS;CL1003.Contig1_YLM_ZS;CL1003.Contig2_YLM_ZS;CL101.Contig1_YLM_ZS;CL101.Contig2_YLM_ZS;CL101.Contig3_YLM_ZS;CL101.Contig4_YLM_ZS;CL101.Contig5_YLM_ZS;CL101.Contig6_YLM_ZS;CL101.Contig7_YLM_ZS;CL1036.Contig4_YLM_ZS;CL1036.Contig5_YLM_ZS;CL1036.Contig6_YLM_ZS;CL1036.Contig7_YLM_ZS;CL1036.Contig8_YLM_ZS;CL1036.Contig9_YLM_ZS;CL1089.Contig1_YLM_ZS;CL1089.Con…
igene2605_YLM_ZS;Unigene26141_YLM_ZS;Unigene26163_YLM_ZS;Unigene26200_YLM_ZS;Unigene26201_YLM_ZS;Unigene26283_YLM_ZS;Unigene2637_YLM_ZS;Unigene26390_YLM_ZS;Unigene26418_YLM_ZS;Unigene2641_YLM_ZS;Unigene26429_YLM_ZS;Unigene26444_YLM_ZS;Unigene26459_YLM_ZS;Unigene26503_YLM_ZS;Unigene26579_YLM_ZS;Unigene26600_YLM_ZS;Unigene26711_YLM_ZS;Unigene26722_YLM_ZS;Unigene26760_YLM_ZS;Unigene26781_YLM_ZS;Unig…
Human Diseases	Drug resistance: Antimicrobial	13	CL2721.Contig1_YLM_ZS;CL2721.Contig2_YLM_ZS;CL2721.Contig3_YLM_ZS;CL3466.Contig4_YLM_ZS;CL3466.Contig5_YLM_ZS;CL3466.Contig6_YLM_ZS;CL4561.Contig1_YLM_ZS;CL4561.Contig2_YLM_ZS;Unigene17149_YLM_ZS;Unigene18367_YLM_ZS;Unigene22487_YLM_ZS;Unigene45498_YLM_ZS;Unigene51289_YLM_ZS
Human Diseases	Endocrine and metabolic diseases	75	CL1381.Contig3_YLM_ZS;CL1508.Contig1_YLM_ZS;CL1508.Contig2_YLM_ZS;CL1741.Contig1_YLM_ZS;CL1741.Contig2_YLM_ZS;CL179.Contig1_YLM_ZS;CL2975.Contig1_YLM_ZS;CL2975.Contig2_YLM_ZS;CL340.Contig1_YLM_ZS;CL340.Contig2_YLM_ZS;CL340.Contig4_YLM_ZS;CL3586.Contig1_YLM_ZS;CL3586.Contig2_YLM_ZS;CL3776.Contig1_YLM_ZS;CL3776.Contig2_YLM_ZS;CL5351.Contig1_YLM_ZS;CL5351.Contig2_YLM_ZS;CL5529.Contig1_YLM_ZS;CL5529.…
Metabolism	Amino acid metabolism	1713	CL1024.Contig1_YLM_ZS;CL1024.Contig2_YLM_ZS;CL1030.Contig1_YLM_ZS;CL1030.Contig2_YLM_ZS;CL1030.Contig3_YLM_ZS;CL1030.Contig4_YLM_ZS;CL1031.Contig1_YLM_ZS;CL1031.Contig2_YLM_ZS;CL1031.Contig3_YLM_ZS;CL1047.Contig1_YLM_ZS;CL1047.Contig2_YLM_ZS;CL1047.Contig3_YLM_ZS;CL1047.Contig4_YLM_ZS;CL1047.Contig5_YLM_ZS;CL1047.Contig6_YLM_ZS;CL107.Contig1_YLM_ZS;CL107.Contig2_YLM_ZS;CL1074.Contig1_YLM_ZS;CL107…
_ZS;Unigene5617_YLM_ZS;Unigene56316_YLM_ZS;Unigene56593_YLM_ZS;Unigene56712_YLM_ZS;Unigene56756_YLM_ZS;Unigene56810_YLM_ZS;Unigene57199_YLM_ZS;Unigene57210_YLM_ZS;Unigene57268_YLM_ZS;Unigene57326_YLM_ZS;Unigene57376_YLM_ZS;Unigene57430_YLM_ZS;Unigene57562_YLM_ZS;Unigene57593_YLM_ZS;Unigene57640_YLM_ZS;Unigene57647_YLM_ZS;Unigene57716_YLM_ZS;Unigene57723_YLM_ZS;Unigene57741_YLM_ZS;Unigene57798_YLM…
Metabolism	Biosynthesis of other secondary metabolites	1102	CL1008.Contig1_YLM_ZS;CL104.Contig1_YLM_ZS;CL104.Contig2_YLM_ZS;CL1045.Contig1_YLM_ZS;CL1045.Contig2_YLM_ZS;CL1045.Contig3_YLM_ZS;CL1045.Contig4_YLM_ZS;CL1045.Contig5_YLM_ZS;CL1047.Contig1_YLM_ZS;CL1047.Contig2_YLM_ZS;CL1047.Contig3_YLM_ZS;CL1047.Contig4_YLM_ZS;CL1047.Contig5_YLM_ZS;CL1047.Contig6_YLM_ZS;CL1121.Contig1_YLM_ZS;CL1121.Contig3_YLM_ZS;CL1121.Contig7_YLM_ZS;CL1155.Contig1_YLM_ZS;CL115…
Metabolism	Carbohydrate metabolism	3127	CL1008.Contig1_YLM_ZS;CL1008.Contig2_YLM_ZS;CL1008.Contig3_YLM_ZS;CL1024.Contig1_YLM_ZS;CL1024.Contig2_YLM_ZS;CL1034.Contig1_YLM_ZS;CL1034.Contig2_YLM_ZS;CL1034.Contig3_YLM_ZS;CL1038.Contig1_YLM_ZS;CL1038.Contig2_YLM_ZS;CL1038.Contig3_YLM_ZS;CL1038.Contig4_YLM_ZS;CL107.Contig1_YLM_ZS;CL107.Contig2_YLM_ZS;CL1087.Contig1_YLM_ZS;CL1087.Contig2_YLM_ZS;CL1087.Contig3_YLM_ZS;CL1087.Contig6_YLM_ZS;CL108…
_ZS;Unigene15542_YLM_ZS;Unigene15563_YLM_ZS;Unigene15713_YLM_ZS;Unigene15721_YLM_ZS;Unigene15732_YLM_ZS;Unigene1574_YLM_ZS;Unigene15768_YLM_ZS;Unigene157_YLM_ZS;Unigene1590_YLM_ZS;Unigene15963_YLM_ZS;Unigene15972_YLM_ZS;Unigene16003_YLM_ZS;Unigene16144_YLM_ZS;Unigene16154_YLM_ZS;Unigene1617_YLM_ZS;Unigene16205_YLM_ZS;Unigene16241_YLM_ZS;Unigene16272_YLM_ZS;Unigene16291_YLM_ZS;Unigene16342_YLM_ZS;…
Metabolism	Energy metabolism	1283	CL1020.Contig1_YLM_ZS;CL1020.Contig2_YLM_ZS;CL1037.Contig1_YLM_ZS;CL1037.Contig2_YLM_ZS;CL1037.Contig4_YLM_ZS;CL1037.Contig5_YLM_ZS;CL1038.Contig1_YLM_ZS;CL1038.Contig2_YLM_ZS;CL1038.Contig3_YLM_ZS;CL1038.Contig4_YLM_ZS;CL1041.Contig1_YLM_ZS;CL1041.Contig2_YLM_ZS;CL1087.Contig1_YLM_ZS;CL1087.Contig2_YLM_ZS;CL1087.Contig3_YLM_ZS;CL1087.Contig6_YLM_ZS;CL1087.Contig7_YLM_ZS;CL1095.Contig1_YLM_ZS;CL1…
Metabolism	Global and overview maps	7958	CL1008.Contig1_YLM_ZS;CL1008.Contig2_YLM_ZS;CL1008.Contig3_YLM_ZS;CL1017.Contig1_YLM_ZS;CL1017.Contig2_YLM_ZS;CL1017.Contig3_YLM_ZS;CL1017.Contig4_YLM_ZS;CL1020.Contig1_YLM_ZS;CL1020.Contig2_YLM_ZS;CL1024.Contig1_YLM_ZS;CL1024.Contig2_YLM_ZS;CL1029.Contig1_YLM_ZS;CL1029.Contig2_YLM_ZS;CL1029.Contig3_YLM_ZS;CL1029.Contig4_YLM_ZS;CL1029.Contig5_YLM_ZS;CL1030.Contig1_YLM_ZS;CL1030.Contig2_YLM_ZS;CL1…
CL3877.Contig2_YLM_ZS;CL3879.Contig1_YLM_ZS;CL3879.Contig2_YLM_ZS;CL3879.Contig4_YLM_ZS;CL3885.Contig1_YLM_ZS;CL3885.Contig2_YLM_ZS;CL3885.Contig3_YLM_ZS;CL3885.Contig4_YLM_ZS;CL3892.Contig2_YLM_ZS;CL3892.Contig3_YLM_ZS;CL3912.Contig1_YLM_ZS;CL3916.Contig1_YLM_ZS;CL3916.Contig2_YLM_ZS;CL3926.Contig1_YLM_ZS;CL3931.Contig2_YLM_ZS;CL3931.Contig3_YLM_ZS;CL3931.Contig5_YLM_ZS;CL3931.Contig6_YLM_ZS;CL3…
ntig1_YLM_ZS;CL7865.Contig2_YLM_ZS;CL7877.Contig1_YLM_ZS;CL7877.Contig2_YLM_ZS;CL7883.Contig1_YLM_ZS;CL7890.Contig1_YLM_ZS;CL7890.Contig2_YLM_ZS;CL790.Contig1_YLM_ZS;CL790.Contig2_YLM_ZS;CL790.Contig4_YLM_ZS;CL791.Contig1_YLM_ZS;CL791.Contig2_YLM_ZS;CL791.Contig3_YLM_ZS;CL791.Contig4_YLM_ZS;CL791.Contig5_YLM_ZS;CL791.Contig6_YLM_ZS;CL7917.Contig1_YLM_ZS;CL7917.Contig2_YLM_ZS;CL7918.Contig1_YLM_ZS…
M_ZS;Unigene23484_YLM_ZS;Unigene23490_YLM_ZS;Unigene23498_YLM_ZS;Unigene234_YLM_ZS;Unigene23518_YLM_ZS;Unigene2351_YLM_ZS;Unigene23527_YLM_ZS;Unigene23540_YLM_ZS;Unigene23551_YLM_ZS;Unigene23552_YLM_ZS;Unigene23554_YLM_ZS;Unigene23558_YLM_ZS;Unigene23587_YLM_ZS;Unigene23597_YLM_ZS;Unigene23601_YLM_ZS;Unigene23602_YLM_ZS;Unigene23616_YLM_ZS;Unigene23617_YLM_ZS;Unigene23619_YLM_ZS;Unigene2361_YLM_Z…
nigene43743_YLM_ZS;Unigene43755_YLM_ZS;Unigene43763_YLM_ZS;Unigene43779_YLM_ZS;Unigene43802_YLM_ZS;Unigene43803_YLM_ZS;Unigene43809_YLM_ZS;Unigene43814_YLM_ZS;Unigene4381_YLM_ZS;Unigene43827_YLM_ZS;Unigene43881_YLM_ZS;Unigene43899_YLM_ZS;Unigene4389_YLM_ZS;Unigene4392_YLM_ZS;Unigene43944_YLM_ZS;Unigene4396_YLM_ZS;Unigene43980_YLM_ZS;Unigene43983_YLM_ZS;Unigene4398_YLM_ZS;Unigene44057_YLM_ZS;Unige…
gene9853_YLM_ZS;Unigene985_YLM_ZS;Unigene9861_YLM_ZS;Unigene9865_YLM_ZS;Unigene9868_YLM_ZS;Unigene986_YLM_ZS;Unigene9871_YLM_ZS;Unigene9877_YLM_ZS;Unigene9879_YLM_ZS;Unigene9884_YLM_ZS;Unigene9885_YLM_ZS;Unigene9893_YLM_ZS;Unigene9898_YLM_ZS;Unigene9905_YLM_ZS;Unigene9914_YLM_ZS;Unigene9917_YLM_ZS;Unigene9929_YLM_ZS;Unigene9936_YLM_ZS;Unigene9941_YLM_ZS;Unigene9951_YLM_ZS;Unigene9952_YLM_ZS;Unige…
Metabolism	Glycan biosynthesis and metabolism	682	CL1097.Contig1_YLM_ZS;CL1097.Contig2_YLM_ZS;CL1120.Contig1_YLM_ZS;CL1120.Contig2_YLM_ZS;CL1154.Contig2_YLM_ZS;CL1188.Contig1_YLM_ZS;CL1205.Contig1_YLM_ZS;CL1205.Contig2_YLM_ZS;CL1475.Contig1_YLM_ZS;CL1475.Contig2_YLM_ZS;CL1475.Contig3_YLM_ZS;CL1475.Contig4_YLM_ZS;CL1475.Contig5_YLM_ZS;CL1475.Contig6_YLM_ZS;CL1475.Contig7_YLM_ZS;CL1475.Contig8_YLM_ZS;CL1538.Contig1_YLM_ZS;CL1538.Contig2_YLM_ZS;CL1…
Metabolism	Lipid metabolism	1515	CL1120.Contig1_YLM_ZS;CL1120.Contig2_YLM_ZS;CL1164.Contig1_YLM_ZS;CL1164.Contig2_YLM_ZS;CL1164.Contig3_YLM_ZS;CL1164.Contig4_YLM_ZS;CL1164.Contig5_YLM_ZS;CL1165.Contig2_YLM_ZS;CL1187.Contig1_YLM_ZS;CL1187.Contig2_YLM_ZS;CL123.Contig1_YLM_ZS;CL123.Contig2_YLM_ZS;CL123.Contig3_YLM_ZS;CL1232.Contig2_YLM_ZS;CL1232.Contig3_YLM_ZS;CL1258.Contig1_YLM_ZS;CL1269.Contig1_YLM_ZS;CL1269.Contig2_YLM_ZS;CL1269…
Metabolism	Metabolism of cofactors and vitamins	1051	CL1024.Contig1_YLM_ZS;CL1024.Contig2_YLM_ZS;CL1112.Contig1_YLM_ZS;CL1112.Contig2_YLM_ZS;CL1120.Contig1_YLM_ZS;CL1120.Contig2_YLM_ZS;CL1122.Contig1_YLM_ZS;CL1122.Contig2_YLM_ZS;CL1175.Contig1_YLM_ZS;CL1175.Contig2_YLM_ZS;CL1175.Contig3_YLM_ZS;CL118.Contig2_YLM_ZS;CL118.Contig3_YLM_ZS;CL1228.Contig1_YLM_ZS;CL125.Contig1_YLM_ZS;CL125.Contig2_YLM_ZS;CL125.Contig3_YLM_ZS;CL125.Contig4_YLM_ZS;CL1278.Co…
Metabolism	Metabolism of other amino acids	899	CL1008.Contig1_YLM_ZS;CL1024.Contig1_YLM_ZS;CL1024.Contig2_YLM_ZS;CL107.Contig1_YLM_ZS;CL107.Contig2_YLM_ZS;CL1121.Contig1_YLM_ZS;CL1121.Contig3_YLM_ZS;CL1121.Contig7_YLM_ZS;CL1150.Contig1_YLM_ZS;CL1150.Contig2_YLM_ZS;CL1150.Contig3_YLM_ZS;CL1150.Contig4_YLM_ZS;CL1289.Contig1_YLM_ZS;CL1392.Contig1_YLM_ZS;CL1400.Contig1_YLM_ZS;CL1400.Contig2_YLM_ZS;CL1408.Contig4_YLM_ZS;CL1419.Contig1_YLM_ZS;CL141…
Metabolism	Metabolism of terpenoids and polyketides	781	CL1029.Contig1_YLM_ZS;CL1029.Contig2_YLM_ZS;CL1029.Contig3_YLM_ZS;CL1029.Contig4_YLM_ZS;CL1029.Contig5_YLM_ZS;CL1071.Contig1_YLM_ZS;CL1071.Contig2_YLM_ZS;CL1075.Contig1_YLM_ZS;CL1075.Contig4_YLM_ZS;CL1099.Contig1_YLM_ZS;CL1099.Contig2_YLM_ZS;CL1107.Contig1_YLM_ZS;CL1107.Contig2_YLM_ZS;CL1107.Contig3_YLM_ZS;CL1120.Contig1_YLM_ZS;CL1120.Contig2_YLM_ZS;CL1175.Contig1_YLM_ZS;CL1175.Contig2_YLM_ZS;CL1…
Metabolism	Nucleotide metabolism	859	CL1017.Contig1_YLM_ZS;CL1017.Contig2_YLM_ZS;CL1017.Contig3_YLM_ZS;CL1017.Contig4_YLM_ZS;CL109.Contig1_YLM_ZS;CL109.Contig2_YLM_ZS;CL109.Contig3_YLM_ZS;CL1278.Contig1_YLM_ZS;CL1278.Contig2_YLM_ZS;CL1278.Contig3_YLM_ZS;CL1278.Contig4_YLM_ZS;CL1330.Contig1_YLM_ZS;CL1330.Contig2_YLM_ZS;CL1353.Contig1_YLM_ZS;CL1353.Contig2_YLM_ZS;CL1353.Contig3_YLM_ZS;CL140.Contig1_YLM_ZS;CL140.Contig2_YLM_ZS;CL140.Co…
Organismal Systems	Environmental adaptation	1476	CL1003.Contig1_YLM_ZS;CL1003.Contig2_YLM_ZS;CL1004.Contig1_YLM_ZS;CL1004.Contig2_YLM_ZS;CL1004.Contig3_YLM_ZS;CL1004.Contig4_YLM_ZS;CL1004.Contig5_YLM_ZS;CL1004.Contig6_YLM_ZS;CL1008.Contig2_YLM_ZS;CL1008.Contig3_YLM_ZS;CL1065.Contig1_YLM_ZS;CL1065.Contig2_YLM_ZS;CL1065.Contig4_YLM_ZS;CL1065.Contig5_YLM_ZS;CL1065.Contig6_YLM_ZS;CL1069.Contig10_YLM_ZS;CL1069.Contig11_YLM_ZS;CL1069.Contig12_YLM_ZS;…
