# Supplementary material for: Mining and characterization of novel EST-SSR markers of Parrotia subaequalis (Hamamelidaceae) from the first Illumina-based transcriptome datasets
Source: PLoS One. 2019 May 6;14(5):e0215874. doi: 10.1371/journal.pone.0215874 (PMC6502335; doi:10.1371/journal.pone.0215874)
Supplement: S6 Table — (XLS) [file pone.0215874.s006.xls]

## Sheet: Sheet1
Table S6. The candidate polymorphic EST-SSRs of two individuals of Parrotia subaequalis
EST-SSR ID	Type	Ref (SJD)	TX	Std_dev	Missing Rate	Transferability	Upstream_100bp	Downstream_100bp
EST-SSR_1	AAC	5|YLM_SJD_c119880_g2:136-350|+	4|YLM_TX_c80522_g2:1069-1080|-	0.5	0	1	AGCAGAAACGCTATACAGAATTGAATCCATGGCATCAACTACTTCTGCGAAGTCTAATCCACTTCACAACTTCTCACTGCCTTACTTGAAATGGTCGACG	CACCGGTGCCGGAAACTTGCCGATTCGACTCAGAAATCTCCACAGCACGACTCGGAACTTCGTTTCACTTCTCCGTCCAAGAACGATTCTGATTCGGAGT
EST-SSR_2	AAC	5|YLM_SJD_c120440_g3:1304-1518|+	3|YLM_TX_c77611_g1:574-582|+	1	0.5	0.98	CTAATCGAGGTTGGCCGACATAACCTTTTTTGGTTCATTGAACCCTACTCCTTTCTAATAAAATCTACGGCTCCAGAAAACACGCATACAAAGTCCGAGA	ACCAACGGACTTTTTGGTTTTCTTTTTACTTTTCCACTCCTATTTCCTTTTACGGTGATGTTTTTTCTATCATTTCTTGCTCTCTCTTCCGGGAAGAGAA
EST-SSR_3	AAC	7|YLM_SJD_c123602_g2:2757-2977|+	5|YLM_TX_c84467_g2:100-114|-	0.71	0	0.99	GATGCATACCAATTTTATGCCTCTCTCTCGATCAGGCTGAAGGCGAAAAGATTAGCAAAAGACGACGATAAAGACAGACAGAGCAAACCGCAACTTTCCG	GATGAGAGATACAGAGAGAAAGAAAAAGGCTTTTGGTGTTGCTTTGGGTGAGAGTCAGAGAGAAATTAGCAGTGAAACAGAGCTGAGAGAGCCGGCTTTG
EST-SSR_4	AAC	9|YLM_SJD_c92410_g1:670-896|+	9|YLM_TX_c38745_g1:696-722|+	1.09	0	1	ACACAGAGCGAGTCACAAGAAACTCAAGGCTAGCGTTCATAATATAGAAGAGAAGAGAGCATCTGGGTTTGTAGAAGAAGAGGAATCTATTCTCAACAAT	GCTAATACAATCCTTTCACTACAAATTGCGAATAGAGGTTCATGCAATAGTACTCACAAACATAAGGTTCACGAGTGCTCGGTTTGTGGTGCTGAGTTCT
EST-SSR_5	AAG	5|YLM_SJD_c126270_g1:3236-3450|+	3|YLM_TX_c77611_g1:574-582|+	0.47	0.25	0.99	TCGACCGGGCTCTTCAAATGTTAGCAGTGTTGTTAGCTCTGCTACAGCAAGTGCCGTCAATTCTGGAGCAGAAGATAATAGTGAGATGAAGTTCAAGGCC	ATGACAAGACAACAACAAAAGGATCGTGAAGTTAGAAGAAGATTGAGACATATCGAATGGCTCAACAGTCCAAAGGGTACTCCACACCCCAAGGATACTG
EST-SSR_6	AAG	5|YLM_SJD_c105188_g1:447-661|+	5|YLM_TX_c112883_g1:154-168|-	0.43	0	0.99	GCCAAACAACACCAACAAACCTTGAAAAAACCACATCCACACAACAAAACTACACAAAACCTAACTCCAAAACCCACCAAATGATATACAAAAGAAAGGA	AGAAAAGAACAAAAAAGAAATCAAGTCTTACCTCCATCGGCGACGTGGAGGCTTTGACGGGCTCCGGCGATGCTCCTCCTCCTCCCCCTTTCTCTCTCGG
EST-SSR_7	AAG	5|YLM_SJD_c110585_g1:287-501|+	5|YLM_TX_c66536_g1:2029-2043|-	1.41	0.25	0.79	TATATTGACTGAAACATTTTTCTATATATATGTATATACACATATGCACAGTATCTATCTTCGCATCCCCATTTGCAGACCATAAAAGAATTGAGGAATT	AAAATGATGGGACTTGGGACTTACGGTTATAAGGCGCCGATGACGAAGAAGATCGGTGGAGTGTATGATGTACCTGAAGGAGTAGATATCAGAGGTCGAT
EST-SSR_8	AAG	5|YLM_SJD_c120968_g1:37-251|+	5|YLM_TX_c84997_g1:173-187|+	0.47	0.25	1	TATCCATACAAGCCATGGAAGAATTTCAATATAGAAGATTTCTGTAATTTATACACCAAATCTCTCATTCATTTATTTATCCATACAAGCCATGGAATTA	CAAATTTACTGAACCATATATAGCACGTACGTGCACAAATGTTCCAATGAGAAGGCTGCTTTTTATTCCCATTTAACAGGATTATAAAAGATAAGCATTG
EST-SSR_9	AAG	5|YLM_SJD_c122937_g1:358-572|+	5|YLM_TX_c66293_g1:445-459|+	0.47	0.25	0.99	CAGTCGAAATAGTAAAAATTCCTGCAAATACAGATACATGGAAAGGAAAAAGCCTAGATCCAAAATGATCCAATCGAGTGTTAATTTAACACGCATGAAA	CGCATAAGCAACAGAAGACATAAGAATCTCAATTATGACGATAGTCGACCGAAAAAGAAAAAGACAAAGTAGAACGGAGAAAATATCATACCTGAAAATC
EST-SSR_10	AAG	5|YLM_SJD_c116333_g1:871-1085|+	3|YLM_TX_c33245_g1:183-191|-	0.87	0	0.88	TGTGAACGGGTTCAATACAGATCAGGAGGGAACAACCAAGAAGAAGAAAAAGAAGGGCAAAGGTGAAGATGGAGAGGATCAGCAGGCTGCCAGTGAAATT	AAAAAATCAAGAATTGAGGAGGATGAGTGAATAATGATGTTTTCAGATGTTACCCTTCAGGTAGCAAAGGTGAGGATGGAGAGGTTAGCAGGCTGCCAGT
EST-SSR_11	AAG	6|YLM_SJD_c117372_g4:598-815|+	7|YLM_TX_c85141_g3:251-271|-	0.43	0	1	CTCGAGAACCCTTGAGAAAACGTGTGGGTTGTCGAGGGTGAGCAGAATTCAGGGTACAAGCTGGGTTGTGAAGAGAGAGGAGAGAAAGAAGTTAAAGGGT	AATCAGAAGAAGCAGAAGGAGAAGGACAAGAGAGTGAAGAAGCACCTCTCATAAAAGGTTCAAGTGCTTTCATGAGTTCTCCACTGCAAGGATCTGAGAA
EST-SSR_12	AAG	6|YLM_SJD_c123511_g6:116-333|+	5|YLM_TX_c35647_g1:1710-1724|-	0.83	0	0.99	TCTCTCCTCCCTTCAAAATCAAATCTCCGAAACACAAATAAAGCAAAAACTAAACAGATTTCCAAAACGTTTCCGAGAAACAAAAGTTTCACGAATAAAA	AAAAAAAGCAAATCAAGGTTTAATCGTATCAGACGCTTTAGAAGAAGAAGATATGTCGTGTTCGTCGTCGTCGGGGTCGGAGGAAGAGGACGAGGGCATC
EST-SSR_13	AAGA	5|YLM_SJD_c105263_g1:558-777|+	4|YLM_TX_c68779_g1:554-569|+	0.43	0	1	GAACAAAAATTAGATTAGATCTGTGTATGGTTTTGTCATTGGTAAGGAAAATTTTTATGTTATTTATTTATTTTTCCCGTCCTAGAAAGGAAGAGAAAAT	GAGTAAACTCGAGAGGAGAGAGAGAAAGAAATAGAGAGAGAAAGTAAATAATACTAAATGGGACTTACGGATTGGATAAGAAGAAACAGGGAGCTGATTG
EST-SSR_14	AAT	5|YLM_SJD_c122674_g1:1614-1828|+	5|YLM_TX_c67347_g1:1709-1723|+	0.87	0	0.98	CACCATCAGGGTATTATCTATTGTTTGTGGTTCATCAAGGTATTCCAAGTGAAGGCATTTGGGTCCAAATACAGTGAAAATAGTTCTTTTAATTGTAAAA	GAAAATAATGACAAAGTGAATATCAAAAGATATTTTTATTTTTATGTATTTCTTTCGGAGTGAAGTCAAGAACTAAAATGTTCTTTGCCAAGAAGTGTAC
EST-SSR_15	AAT	5|YLM_SJD_c103499_g1:14-228|+	3|YLM_TX_c65342_g1:139-147|+	0.87	0	0.98	CTAGTTGCCAATATAATTGTACAGGAAGCAAAACGAACAGAAGCCGATTTCCGCCCTTCAATTCACTATACATGTATAATGTAAGATATCGAAGTGAAAA	TAATCAATTGATTGTATTCAATATTTTGTTAAAATTTCTGAACCAGTTCTTGTAATTAAAATTGTATGCTCAAACTGCGCTGCAGGGCTGCCATCAGCTG
EST-SSR_16	AAT	5|YLM_SJD_c96646_g1:24-238|+	3|YLM_TX_c77611_g1:574-582|+	0.5	0.5	0.96	TCACATATTTTAATTTATTTTTGGCACAATTTTTTTAAGAACAAACCGACCCATTTTAAGAGGAAACAATTCAATAGATTGGTTGCCCTTTTTTTAAACA	ACTAACAAAAGAAAAAGGACTTTTGATCATATTTTCCAACTAGTAAAGGATTAAAAAAACAAAAAGATTGGCGACAACACCGCTCTAAAGTCAAAGATTC
EST-SSR_17	AAT	6|YLM_SJD_c125948_g1:980-1197|+	6|YLM_TX_c85181_g4:359-376|+	1.3	0	0.97	TTGCAAACTTGCATTTGAGTTTCAGCACGCGTGGGCTCCACCTTAAACAAGTTGAAATTTAAAATAATTCAAAAAATAATTTTCTAATAAATTAAAGCAA	TTTGTATTTCGAAATACAACCAAAATATCTGAGTCATGGCGATTGGGACACAGTAGGGTGGCTGAATCCACAGGCACAGACTCCTTTAAAGATCCAACGG
EST-SSR_18	AC	10|YLM_SJD_c103108_g1:189-408|+	3|YLM_TX_c77611_g1:574-582|+	3.09	0.25	0.96	TGGTCTGATTTTCTAGTAACAATACTATTTTAAGGCACAAATTGGAGCCCATACAATCCAAACTCGCTTCTTGCTATCTCCCTAACAAAAGAAGAATGAA	CAGCACAAAAGGTAATTCTGGCTTCTGAGAGATGGTGTATCCACATGGGCAATCATAAAATGTTGCTACCATTCTACCAGAATTTTGAACCAAAAGTTAG
EST-SSR_19	AC	6|YLM_SJD_c53760_g1:125-336|+	3|YLM_TX_c77611_g1:574-582|+	0.47	0.25	1	TAGCTCAATGTCACATGCAAACTCCGAAATTCTCTAAAAAATTATATTTTTAATTTTAAAAATGAAATTTCCTCCACCCAGCCCCAAAAATGCATAGAAT	AAGGAGAAGGATTCAAATTTATCCATCCGGCCTCTTAGCCTCCCCACTTTGTGGGCTAGTTAGATGAAACCCTCTAGAGCATGTTAGAGCACAGGACAGT
EST-SSR_20	AC	6|YLM_SJD_c125444_g1:1094-1305|+	5|YLM_TX_c84971_g1:1992-2001|-	0.43	0	1	AAAGACACAGTAGACATTCTCAAGCAAAGGACCAAACAATAATCAATACAAGCAGTCAAACATAAAAGACCAGATATTTTTCTAGATCATTAGCACACAA	AAATCAATAAATAAAAATAAAGAGGCATCATTCTACAATAAGAGATTCGAATCATCGTATGACAAGCAAAAAAGGAAAGTATCAGCATTGAAGAAAATAA
EST-SSR_21	AC	6|YLM_SJD_c109332_g1:444-655|+	3|YLM_TX_c77611_g1:574-582|+	0.47	0.25	1	CGTACTAAAAAAGAGTTGGTTATGACATGTTAGAGCATGCCCACATGCATATCTTTATTTTTCTTCCAAGAGTAAGCTACAAGTAGAAGTTGATTTATAT	AGATATGATCATATCAACATATTGTCACGCCACCGGATAGGGCGGGTGCACCAATCCCACATTGGATAGGAGTGGGGAGGTCTTGGGCCATATAAGAGGG
EST-SSR_22	AC	6|YLM_SJD_c203095_g1:27-238|+	10|YLM_TX_c85134_g4:953-972|+	1.89	0.25	0.99	TTACATGCATGGCCATGGGAAACAGACTTGTCAGTTGTCACTACAGGCCAACATGGCAGATTCTTAGAATGGGAAATAGATACAGCAAGGATATGACAAT	GAAACTGGCTTATTAGATTGAAACCATCATTATATCTTCTGTATTTATGATGATATATGGCCCAAGTTCTCTACAATATGCATTTAATCTATTATTATTT
EST-SSR_23	AC	6|YLM_SJD_c100363_g1:1500-1711|+	6|YLM_TX_c76567_g1:1846-1857|+	0.83	0	0.99	AATAATATTGGAAGAATTCGTTTGCATGTTGCTGCATGCATGCCATTAGGTATTGCTGTGTGCAATTTGGTTTCCGAACAAACCAGTTTTATTCTGTCAA	GATAAACTCATAAACTCGGAGTGTTAATTGACTGTGTCTACTTGGATTATGGGGAAAGTAACAAGGACTCTTTAACTCACACAATTTCAACTTCGGAACT
EST-SSR_24	AC	7|YLM_SJD_c94514_g1:26-239|+	6|YLM_TX_c113121_g1:315-326|-	0.5	0.5	1	GAGAGAAGCATTGAGAGAGAAAGAGGATAGAGAGAGATGCAGATATTACGAATTTGAAAAATCTAGGGTTTGTGAAATCTGAATCTGCATCCATTTACGT	ATATATATCAATAAATGGCGACGCCATTAACGGGTCTTCAACACAGAGACGGAGGTATATCTGCGATAATGGCAGGTCCGGTGAACCCAATCGATCCGTC
EST-SSR_25	AC	7|YLM_SJD_c124391_g2:2342-2555|+	3|YLM_TX_c77611_g1:574-582|+	1.89	0.25	0.74	ACCACCCCTTAATTTTCTACTACTATTTCTAAATTTAGAAGCCCAAGAATGTCTAAGACAATCTCGACTGAGCCAACAAATTTTATATAAAAATATATAT	TCTTGGAAGCTTCACTGAAGAAGGCGTCTAACGAACCAACCCACAAATTTTCCTGTATATGGCTTCAGATTTCAGACCAAGAAAACTGCTCGTTGGACAT
EST-SSR_26	AC	7|YLM_SJD_c52812_g1:16-229|+	3|YLM_TX_c77611_g1:574-582|+	1	0.5	0.99	ACCACCAAAATGAACATATATTTAAAAATAAGTCAAAATGGTGAACGTGTTGATCGACTCCCTGACCTATCTAATTAACACTAATTCAAGTAAGCTATAT	AGTTCCTAGGATTGGACTGGTGTCAGATCAAATCTATACTACCCCCAAGCAAACTTAAATTTGAATAAATTGCACAACTACCCTGTCCAGGTGGGGTTGG
EST-SSR_27	AC	7|YLM_SJD_c118735_g1:337-550|+	7|YLM_TX_c78876_g1:1270-1283|-	0.5	0	1	TAGGTCAAGTTTCTTCTGAACTTCCTCAGGAAAATTCCCCCCCAAAAAAGAGATTCTTTCTCTTCACCCATCTCCCCATCTAATTTACTACTAAATATCT	AGAATCTTCACTTTGTCGCTTCCGGAGCCAGAAACATAACCCACCAAATTAAACCCAAAATGAACCAACAATCACAAGAGCCAATTGACCCGCTTCACTT
EST-SSR_28	AC	7|YLM_SJD_c119572_g1:1424-1637|+	8|YLM_TX_c79971_g1:933-948|+	0.43	0	0.99	GGAGAGTTCATTGGCAGCATTGCAGAATGATGAGTACAGTACTCTGTCACTCTCATCTATAGCAGTCACCTCCACCTTCCTCTTCTGTGCCATTATAAAT	CCTAATTTTACTCACAGTGATCTATTTCTTCTATGTCCCCGGGTCTTCTCTGTAGCCCAGAAACTCACCGCCATGGTTGTTTATATAGATAAATACCCTC
EST-SSR_29	AC	7|YLM_SJD_c36423_g1:74-287|+	4|YLM_TX_c80307_g1:1174-1181|-	1.25	0.25	0.98	TGACTAAGCTACTGACACCAAATGACATAGATAAAGAGAAGTCCAATAGGACATAATGCCACAATTTTAGAATGCCAAATGTACAAGTGAGAGACTAGAG	GTTAACCACCTTAATTTGCAACAAGACAAGAATAAAAGTGAATCAAATGTTAACAGCACAAAACCCCTCATTTCACCTTCACAGTCAACAATTTACGATA
EST-SSR_30	AC	7|YLM_SJD_c160108_g1:45-258|+	3|YLM_TX_c77611_g1:574-582|+	0.5	0.5	0.99	AAACAATAACATGATTTTGCCTTATGCATATGCACACTGAAATGGATTATGAAGACTCATTACAATTGAAGAAATAAAAATGAACATTCAAGGTTTTTTA	AGAGTAAAAGCATAGAGTTAATAATAAAAAAGAAGTCCAAAAACAAAAGCAAAAATAGAAGTGGGAACAGCAGGCTCAAACTTATATTACCACAAAACAA
EST-SSR_31	AC	8|YLM_SJD_c138178_g1:159-374|+	10|YLM_TX_c68873_g1:903-922|-	1.3	0	0.98	TCCACGTGCTACGACTATCAAATACTTGTCAAATTGTTAATAGTTGCAATCTTATAATTCGATTGATAAGCATTTTCGCTAATTGTATCACTGCCATTTG	CAAATCGACCACGAAAACTAATATAGAAAACAACTAGAAAATTCCATTCGGCTAAAACTATTTTATTCGGAAAATTTTCAGATTTGCAATGAAGTCCAAA
EST-SSR_32	AC	9|YLM_SJD_c115987_g1:292-509|+	3|YLM_TX_c77611_g1:574-582|+	0.47	0.25	1	TAGAAACATATTCCATTTTCAAAGCATAATTAACCTTTTCCTTTCCCTCGACTTTCCTGAGATCCAAACAGAGGCTAAATAATGGAGAAAATAAAAATTT	GTTACATATATACATGTGCGTGTGTAGATGGGTAAAACAATAGGCATAAACAGTTCCCCTAATTCCTGAACCCTTCTAATTCCTGAGTCAACCGGGCATT
EST-SSR_33	ACA	5|YLM_SJD_c99026_g1:32-246|+	3|YLM_TX_c77611_g1:574-582|+	1	0.5	0.99	CAGTCGCTGGAGGAAACAAGCGCAAGGCCAACGGCGCTCCTCAACAACAGCAACAAGACCAACCAAAGAAGCAAAAGCAGGAGCAGAAGCAGGGACAGCC	GCAACAAGGAGGCAAACCCAAGACTCCTCAGGGACAAAAGGGCGGACAGCAACAACAAGGAGGCAAGCCTAACACACCCGAGGGACAGAAGGGTGGACAA
EST-SSR_34	ACAA	5|YLM_SJD_c110809_g2:975-1194|+	4|YLM_TX_c79271_g2:306-321|-	0.43	0	1	ACTAGCTTGTTAGTAAAATCTTCGTTGTTGCACGAAAGACTTAGAATTACATTTTATTGTGTAGCTCATAGATCCAATGAACTTTTCGAAGAAAAAAACT	ATTTATCTGCTGTCCACTTTTTAGTTGGTAGTTTGGTATCGACATAGAGGAAGCTAACTCACTTTCATCGACCAAAGAAATGGAATTTCAACATGGCAAC
EST-SSR_35	ACC	5|YLM_SJD_c116629_g1:290-504|+	4|YLM_TX_c82634_g3:154-165|+	0.82	0.25	0.99	TAAAAAACAAAATCTCATTCTCTCTCCAGAAAGTTACACAAAGAGCAAGAGAGAAAGGGTGAGGGGGGTTCTTCTTCCCCATTGATGCAAACACCCCAAA	AACCCCCATTTGCATGAGAGCTAAGAGGGGGCTGGGATTGGAAAACTTGGCTCTGAAAGTTGCAGAATATTTTTCTCTGTTTTCTGTCTGTAATGCGGAT
EST-SSR_36	ACC	5|YLM_SJD_c123956_g1:73-287|+	5|YLM_TX_c80195_g1:348-362|+	1.3	0	0.84	GCTCAGCAAAACCAAAGCCTTGAGGCTTCAACAGCGAGTGGTCGCGTTCATATGTTGGGAACTCTACGCCCCTCGTGAACGTTATCACATCCCTAACGTT	ATTCTCTCCTGTCAGCCCCAAAAAGTCCCTTGTCAGACTATCACTTTTTTGCCATGTGGCAAAACTTCCCGACGTAAACCCCAGGTACTCCGGAGAGATC
EST-SSR_37	ACC	7|YLM_SJD_c111934_g1:181-401|+	3|YLM_TX_c77611_g1:574-582|+	0.94	0.25	0.97	CGACTATTCGCTCGATTTCTCAAAAATCAGAGAAATGAGGAAGCAAAATAAGAGGGATGTCTCAAGAGCCAGTATTGGAAATGAAGAAGAGCTCGTCCCT	ACTGCTAAAGTGCACACCAGCCACAGTGATCACCACCATTACCATCAGACCCACTCTCCAACTACAAGAAGGGGTTTTTTCAGCTACTTCAACTGTTGTG
EST-SSR_38	ACG	5|YLM_SJD_c100582_g2:86-300|+	3|YLM_TX_c77611_g1:574-582|+	0.5	0.5	0.99	GGTAGTGGTCACAAGCGTCTCGACTGTCCTGGCAAGAACAACGACGATGGCGGTTTGACATTCCCTGACCACAAAGTTCGTATCTCCAAAGGCAAGAATC	AGCATCGGCGATGCAGCAAGTATCTCAAAGGCTATCACACTCAGCACGGCACCAAGAGCTACGCTGTCAAGCTCAAGGAGGCTCTCCGCCGCATCCGTGA
EST-SSR_39	AG	6|YLM_SJD_c71347_g1:1249-1460|+	3|YLM_TX_c77611_g1:574-582|+	0.5	0.5	0.98	AGTCGCCATGGTACCGTGTCTCCAAGCTAGAGTTCAACGAACTAAGCCTTCACACAGGTAGAAATATATATATAGATATCTATTTATATATGTATGCGGT	GAGGGTGAGGTGTGTGGAGCGGTGGAGGGTTATAGAGCTCAAAACGACACCCATTTAGTCGTTTTATGCCTCAACCATATGCAGGATCCCTATTTTTTCT
EST-SSR_40	AG	6|YLM_SJD_c121435_g1:419-630|+	3|YLM_TX_c77611_g1:574-582|+	0.5	0.5	0.99	AAGAAGTAAAAATCTAGTTTGGCATGCAAAAATGCTGAAGGAAATGAGTCTAAAATTTTCCAAAGTGTCATTTAATTTTCTTAATAAAATTTAAAAAGAA	AAGGGTGCAAATGGAAATATAAACGCTAAGCAATGAACTTCTGACTCAAATAAAGCCCAAAGATACCTTCTGCACATACCAAGAAGTGAACAAATCATAC
EST-SSR_41	AG	6|YLM_SJD_c60407_g1:209-420|+	3|YLM_TX_c77611_g1:574-582|+	1	0.5	0.83	GATACGAGAATAGGGTTTGATTCGGTTTCGCAAAAGCTAGGGTTTTTGAGGATGAGTTTTCGAAGAGGAATGAACCAACCAACCACCGAAGCAATCGAAA	AAAAGCGCGGGGTTGCCTAAAATACGGATGTGAGAGAGAGACTATTTCAAAATCGATTTGCGGAAAAGGAGGCGGCATCCGATAATTTTCTTCCAAAATC
EST-SSR_42	AG	6|YLM_SJD_c121657_g1:1461-1672|+	7|YLM_TX_c77201_g1:1570-1583|+	0.43	0	1	GATGTCGGGAATCAGACTTCCGCCGCACCTTGCTAACTTTTGCCATTTATAGATCAAACCTGGATCTTTGTCGGGGTATGTAGTGTTGATTGATGAGATT	GGGAGGGAGTTTGAATGTGATAGAGAGAGAAAACGGAGGAATCGGAGGAGGTCGAACGAGGGGTGGAGTTACGGGATGAGAAGAATGAGAGCCCCCTGAT
EST-SSR_43	AG	6|YLM_SJD_c109631_g1:1425-1636|+	6|YLM_TX_c63982_g1:1552-1563|+	0.87	0	0.87	GGTTCTTTGCATTACAGTCGAAACACATCTTGTTTTCCGACTTTGCTTTCAGCTTTCTGAAAACAACATTCTTGTCTGCGAAGTTCTCGGAAGCCATGCT	ACAAAAAGAGACTGTTTTTCTGTGTGTTTTTCAGAGAGAAAAAAGTAGAGAGAGAGGAGGGGGGGAGAATTCCGAGAGGAGGAAGCGGCGTTCGAAGCAG
EST-SSR_44	AG	6|YLM_SJD_c124574_g5:21-232|+	6|YLM_TX_c81195_g1:107-118|+	1.73	0	0.76	GTCATGTCTTGAGAGTCTTTTTCACCATACATCAATCAAAATAAAGAATGTTTTTGGCGAATATTCTTCACCGTTCATTACATACAGACGTCCACGTAGA	ATTAATAAGCAGAAGCAAACAAACCCATATCATGTAATTAAGAATTTTCATGTCTTGAGAGTCTTTTCCGCCATACATCCATCAAAATAAGGAATATTTT
EST-SSR_45	AG	6|YLM_SJD_c82013_g2:190-401|+	8|YLM_TX_c38991_g1:324-339|+	0.71	0	1	TCTTTCATGCAATTTCATCCATCTTTGCATCTGAAAACCAAAAACTCAGACAGCACACTCAACTAATGGCCATAACAATGGTTTGTCCTACCAAAGGTTA	AATGGTCACATCCCTGTCTTGCGCACATCATCAGCTCCATGAGCAAAGTGGCACCGCTCCCCAAAGGTACATGACCCCTTCACAAAGTTCTCACAAAGCT
EST-SSR_46	AG	6|YLM_SJD_c97634_g1:40-251|+	5|YLM_TX_c72423_g1:140-149|+	0.47	0.25	0.99	GAATTTTAAATTTGTTCAATAGACTTTACCAGTTAAGCTAAGTGACATATTAATATATATTCAATTAACTATTCATACATGCCTCAATGTGTGTGTATAT	TTAGACAGGCGTGCTAATATATGGTAAATCTTATGCAATTTTGCAAAAGGTAAACGTACTGAACCAATGCAAAATTTTTTTTTATAAACCAACTATTAGA
EST-SSR_47	AG	6|YLM_SJD_c124562_g2:2017-2228|+	4|YLM_TX_c79070_g1:362-369|-	0.71	0	0.9	AAATCAATTATATGTGGATTTGAGTCCGAAATATTCTATCAAATTGATAAAAATTACCAACCTATCACAGAAATGAAAAAAATAAAAAATAGTGGGTTCT	ATATATATACAGAGACACAGAGAAAGAACCATTAACGAAAACAACAATTCATAGATTTTGGCCCAGTATAATCAATAAAGAGTACTCCGTACAAAGATTG
EST-SSR_48	AG	6|YLM_SJD_c123512_g1:506-717|+	5|YLM_TX_c81248_g1:698-707|+	0.47	0.25	0.98	AGAACGACTTCACCCCTGAGGAGGAGGAAGAAGTCCGTCGGGAGAATCAGTGGGCATTCGAGTGAAAAAATTGAAATATATGTTTGAATCAATCGTCCAA	TTATGATGATGGTTTAAGTCATACGTATTGTGTGGGTTTATGGTAGCTGTAGTTAATTACTAGACTTATTTCTCAGTTTCCAGAACTCCTGTTAGCTTAG
EST-SSR_49	AG	6|YLM_SJD_c111054_g1:124-335|+	5|YLM_TX_c72426_g1:181-190|+	0.5	0	1	AAATTATCTACCAGTTGGAGAGAAGCTCAGGCGTAGGGCTAGTCGTCGATCAGCCGGTGTGGCGGAGTCCCAACATCTCGCTGTCAGGAGAGAGTCAGAC	ACAGCAGCATAGCACCGCCAAAAACTGTGCAAACTACAGGCCTGCAGTGACGTTCTGGTCCCGTCGCCGTCACCCGCCGCCTTCGCCTGTGTAGGAGACC
EST-SSR_50	AG	6|YLM_SJD_c55904_g1:342-553|+	6|YLM_TX_c83548_g1:363-374|-	0.43	0	1	ACCTCGGGAATTACCATATCAGACAAAACTCTTGCCTTTCTAAATTTCCTGCATCCCATCAGTTCCTGCCCCCCTTTTCCGCTCTCTCTCTCATCTCTCT	TGGGGTAAATGACTAGAAGGGACGGACACGTGAAAGGCAAAGAAAACCCAAACAAAGCATAATGTGGAATCGTCTCGAGAGCCATGGTGACAGCTGAGAA
EST-SSR_51	AG	6|YLM_SJD_c110675_g1:21-232|+	3|YLM_TX_c77611_g1:574-582|+	0.5	0.5	0.99	CAACTTTCATAAAAAATATTTTGAATTATTAATTGATGCGGTCAGACCGGCCGGGTGAATTCGGGGCTGATATCTGGAACATGATTAGTCCAGTGTATTT	TCATGTAAATGATTTGGTCTCTCCTTTTAGACTTTTATTTTATTATTACTCCATTTATTTATTCAAATTAGTAATAGTTTTATTTTTGAGGCTGTTGAGA
EST-SSR_52	AG	6|YLM_SJD_c108117_g1:1619-1830|+	4|YLM_TX_c102042_g1:1802-1809|+	1	0	0.66	CAGAACCTTGAGGCCGTCAACGGAGAGAAGACCACTAAGGATACATTCTTTGAGACCCGTGCCCAGCACTATAACGTCATACTCTTCATCCATGGCGAAA	GTAACGGATCAAGCAAAGTCAAAGAACAGATCGGATGAGGGAGGGAGTAGGAATTGAAGAAATTAGGGTTTTCAGAGAGTGTATATATTCAGAGAGAGGA
EST-SSR_53	AG	6|YLM_SJD_c119965_g1:702-913|+	4|YLM_TX_c95082_g1:238-245|+	0.94	0.25	0.98	CAACGAGACGGCCATTGTACGTCTGGAAGGCGACCTGTCCATCTCCAGGTCTTCGAAGCTCGATAGTAGCGACACCAGTAGACTTGCCGTTCTTGTCGTA	CTTTGTAACCGGTCCTACAGTTTGCGAGAAGAGGTCTCTGACTTGGTTCTCGGTGACATCGGTAGGTAGGTTGGAGACGATGACCTTGGAGCCATCGGCC
EST-SSR_54	AG	6|YLM_SJD_c126276_g3:711-922|+	5|YLM_TX_c74902_g1:2044-2053|+	0.5	0	0.99	TGGTGCAAAAAGAAAATCAAGAAACTTGAAACTCTTTTGGGTACCTAACTCTATCTCAAAACCGTAAAGTTCAACAAAAACACGCAAGCAAAAAGGTCCT	ATGAGCTCTTTGTGAACTAATTTCTATCTCAGAACTACTAATTTGAACACTGAGATGAAACTCAGGAACAAAAAAGGAGAGGCAGTTTTAGAGAGAGAAA
EST-SSR_55	AG	6|YLM_SJD_c125768_g6:44-255|+	4|YLM_TX_c82810_g1:880-887|-	0.94	0.25	0.97	CAATGGTTACACAATATATTGAAATGATATATAGGAATTCATAACCATGATGATAAACCTCAAGTAGAAACAATACTTTGTCGCCCAAAAAAAATGGAAC	TTCCTCTATAATCAACATTATGAATTTATCATAAAGAACATTCAACATAGGTTTTTTCAATCAGCAAGGTACCACAACATAGTTCCAAGTATCGGACGAT
EST-SSR_56	AG	6|YLM_SJD_c104782_g1:280-491|+	3|YLM_TX_c77611_g1:574-582|+	0.47	0.25	1	CTTTTGTTACCATGATGAACTGATGATGTAGGTAACTGGGTTGTATCCATTGTTGCTGTTTCTTTTCTTGTTTAATTAATCTCTCTCAATTGAACACAGC	AATGAAGAGGGATTAAAGGGGTTTTTTTAGCTTTTGCTTTTGATTGCTGTAATTGTGCTTATTATCTTCTTCTCTCTGCTCCCAAAACCATTGTTTTGTA
EST-SSR_57	AG	6|YLM_SJD_c118677_g1:192-403|+	4|YLM_TX_c79639_g1:265-272|+	0.94	0.25	0.98	ACAATGAACAGGATTACACGGACTCTGTTATTTTCAATGAACAGAAACTTACATACCATGTACAATACAACAAATCTTACAAGAATTCGTACAAATATCT	ATGTTCTTTATTCATCTCTCATTATCAGGGCGGCACAAATCGGTCCATGAGCAAACAAACGGTGGCTTCCGACAGTGTTTCTTTCTGCGCCGCCGTTCTT
EST-SSR_58	AG	6|YLM_SJD_c29536_g1:43-254|+	3|YLM_TX_c77611_g1:574-582|+	1	0.5	0.99	TCATCTCCCCCTGCATGCCTCCATCTCCCGCCGAGCATCATCCGAGAGAAACCAGGCTAGCTATCTAGCAAGATCGAGGCCGAGTGAGGTCGACGAGATC	TGGTGTTTACTTGTTCGCCTCCTGTTGAGCCTGCCCCTTGGTCTCGCGGAGGGAACCCTTGGCTTGTTGTTGAGAATCACCGGTCACGGCGCCGACGACG
EST-SSR_59	AG	6|YLM_SJD_c125206_g1:145-356|+	6|YLM_TX_c83037_g1:208-219|+	0.94	0.25	0.99	TCTATTCCAGGGTTTCATCGTATGATTCCGAGCTCTAGGGTATCTGAGGCTCGTCATTCTATCGTAGAAACCCATGTAAGATTAGAACTCAATCGCTTCT	GGAGTGTGTGTGTGATTAGGTATGCAAATGGAAGCTCGAGTTAAAGGGGTTATGGTTGAAGGAGGGCAGAGAGCTCTGAATTCGGCTCATGGTGGTGTTG
EST-SSR_60	AG	6|YLM_SJD_c119869_g1:1041-1252|+	7|YLM_TX_c76423_g2:342-355|-	0.47	0.25	0.99	GTTTTAAAACAGAACAGATCTGTGGTTGACTGCGCAAGAGATCATGATCCAGTTCATCTCTTTATGCAGAGAAACACGGTAGAGAGAGAAAGTTTAAAGT	TACTCTTGATCTCTTTTATCCTCAAACTTCTCGACCGTGATTTCTCTGATTAAACAAATGCACTGGATCGTATAGCAGTGCATGTTATATTATTTCTTCA
EST-SSR_61	AG	6|YLM_SJD_c119869_g1:1229-1440|+	7|YLM_TX_c76423_g2:342-355|-	0.71	0	0.82	AGTGCATGTTATATTATTTCTTCAGCAAACTAGGAAGATCTTGATGTGAAAGAGTAACAGATCATGAACCAGCTCATCTCTTCATATAGAGGAACACGGT	TGTCTCCGCAACTAAGAATTAATCTTCCCCACCGTGGTTTCTCTGTATAAACAAATACACTGGATCACATTAAATAAAATCTGTCGAAAACGGCTGCGGA
EST-SSR_62	AG	7|YLM_SJD_c124782_g1:1919-2132|+	6|YLM_TX_c76152_g2:229-240|-	0.43	0	0.99	AAAATCAAAGAGAAACAGAGAAATACAGCTTCAGATATATACTTCAAAATATCTGAAGGGAATTAAAACAAGGAGAGCAAAGAAACTAAAAAAGGATTAA	AAGGGGAAGGGGCTTCTGAGGGAGTTCAGGGTGGAATTTATAGAACAAAGATGCTGCAACTGCTGAAATAAAAAACATATATATGTATATCACATTTTTT
EST-SSR_63	AG	7|YLM_SJD_c98093_g1:297-510|+	5|YLM_TX_c21852_g1:476-485|+	0.87	0	1	ATAATATATACGTATACACACAAACGCACATACAAACTGTACTGATTTTATCTGGGATACCAAGTTGTTGAGGACTACCATGGTAATGACCGGGGGAGAC	GGGTGACTAAGGAGGTAATCTATGAAGGAATATCTTAAGAAAAGATCAGGGTGATCGAACCACACAACACAAGATAGATATAGCTGAACCATCATATGGA
EST-SSR_64	AG	7|YLM_SJD_c118471_g1:131-344|+	5|YLM_TX_c35055_g1:137-146|-	0.87	0	0.98	TATTGGTTTGTAATTGCAGTTTTCTATTATCAAACAACATCATGGAAACAGAGTATGAGATCAGAAAAGGGATTGAGATAGATAATACCTGCTACCATGA	AAAGCGAGTAATGGAATTTTGCTTTGATCTACCTTCCCCCACCACATACTTTTGCGTTGAAATGGTGGGTGTTAATTGATACTTTGGGTTTGTTTTTCCA
EST-SSR_65	AG	7|YLM_SJD_c91656_g1:882-1095|+	8|YLM_TX_c81266_g1:146-161|-	0.5	0.5	0.98	TAAGTGCAGGGCAGTATACTGCATGGTCAGTTTCATTATCATGATTATTAATAAGTCTATTGAATTTTAGAGAATTAGTTATGGGTGGTGGATATGGATC	GGTTTTATCTTTATATATGGATACATGTATGGACCAAAAATATAGAAAGGATAATTGAGTCGTGGACAAATGGTTTTATCTTTGTCATATTTGAGATGTT
EST-SSR_66	AG	7|YLM_SJD_c103412_g1:118-331|+	6|YLM_TX_c63453_g1:388-399|-	0.47	0.25	0.98	ACACCCACAATAAGGAATTTACAATAACACTCATATATTAAAGTAACTCATAAAATGCTATACTATATCTCTTCATATATGATCAAAATCCATCAGAGCA	TAGCAGCAGCAGCAGTAGCTATTATTAAATTAGCACTCAAAGGCAGGGTCAGGGGTTCCTGGCACCACCTGCACCAGGTTTACCCTTCTTAGGGCTAGGG
EST-SSR_67	AG	7|YLM_SJD_c120610_g1:69-282|+	7|YLM_TX_c64386_g1:116-129|+	0.43	0	0.99	ATCGTATCATTACTCACCTTTATAACCTCCCTACTACAATTTAAATCGGAGTGACCAACAGTCTCCATAACAGAACATCATTGCAACACAGACTGAATCT	ACGCACACGCAATGCCACAGCTCGCAGAGACCTACGCGTGCGTGCCCTCAACGGAGCGAGGTCGAGGAATCCTGATCTCAGCCGATCCCAAATCGAACAA
EST-SSR_68	AG	7|YLM_SJD_c124191_g5:1134-1347|+	7|YLM_TX_c71722_g1:1322-1335|+	0.5	0	0.68	AATTAGAACAGCTGATGGCTTTCAACAGTTATCACCTTGCTTCAAGAACAATTACAAGTTAAACTAGCCATTATGAGAAAAGAGTCTGTGCTCATTCCTT	GGTGGTGGTGGGAAGAGCGAAGAAACCGAGGAGAATTAGTGGGGGTTTTTGTGGAAATCTGGATGGTGTAGACAGGGATTAGAAAGGGAAGGTGGTGAGG
EST-SSR_69	AG	7|YLM_SJD_c123015_g1:1212-1425|+	6|YLM_TX_c66410_g1:1453-1464|+	0.5	0	0.99	CAACCAGAGACGTGGCCCAAAAATTGTTGAAGCAGCTCTTATCAAGAGAAACCAGAATAAGGTTTCCCTTGACCTTTAGTGGCGGATAAAAAAAAGGGAA	CAGTAGTTTTCTGGGAAATATGCTGGCAATACACAAGTCATTCATAACATATGAAGCAAGGCCTTAATTATGTATCACATCTAAATAAAATTTACACTAA
EST-SSR_70	AG	7|YLM_SJD_c124914_g2:755-968|+	6|YLM_TX_c85613_g1:187-198|-	0.82	0.25	0.99	GCCATTGGCAACTAGCTAGTGATCCTCATCGAGAAAGGCAACCAAAATTTAATCATTTCCCAGAGGTCGACTTGATTGTTGAAACTAATTGGCAGCCAAT	GATTAAAAATTACAACATATAAAGTCAAAATAGCATGAAGCATAAATTCACGTAGGCATCGTGTCTACTAGAAATAGAAGAAATATGGGATTCTACATCT
EST-SSR_71	AG	7|YLM_SJD_c116964_g1:115-328|+	7|YLM_TX_c78886_g1:2771-2784|-	0.43	0	0.87	TAAACCATCATTCCAACTCTGCACAATATATATACAGACAGAGCGAGAGAGAGAGGGGAACAGATCGAGGTTGCGATTTGGAAGTATAAAGTTTTGTATT	AAGAATGGAGCAGAAGAAATTTATAATTGAGGTGGAGAAGGAGAAGGAAGCGAAGGACGGGCGACCGTCGGTGGGACCTGTTTATCGGAGCCTTTTCGCT
EST-SSR_72	AG	7|YLM_SJD_c14705_g1:85-298|+	8|YLM_TX_c80428_g1:298-313|+	0.43	0	0.99	AATAAGAGCCCCAACATATACTAAACACCTTAGAATTTTGCCTTCCTAGATACACGTAGCAGCAGGAAAAGCCCACATTATTGTATTGTGAATAAAATAA	GTGACAATAATACACATTTGACAGTGTGGTTCACCCTACCTCCTCTTCCTTGTATAATAATTGAACTAATAAAGAATCAAGAAGAGCTTTGTCGTGGTTC
EST-SSR_73	AG	7|YLM_SJD_c13073_g1:200-413|+	3|YLM_TX_c77611_g1:574-582|+	1	0.5	0.97	TCGATTCAAAGGTGGTCGGCAGAAATGGTGGAAAGAGAGTATGCCTACTTGATCTTTGTAGTTTTTAACCCTTTATGTCCAAAAGAGAAGCAGCACATAC	GGGGGGAAAGGGTTAGGTTTGATGAGGCGCCTGATATAGCATCGCCGGCGACAAGCTTCTGCCGGATTTGAGGGAGAGGAGCTCTGTATTAGGCCTGAGA
EST-SSR_74	AG	8|YLM_SJD_c91195_g1:115-330|+	7|YLM_TX_c120986_g1:286-299|+	0.43	0	0.99	GTTCTACCAACAACATAAAAACAAAGAGTACAATCAACCTAATTCCTGAATACATGAAGCGTTGCTACAAAGCTAGAACAGAACACGAAATTACATACAC	GGCTTTAATGTTTTGTTAAATTAAGCCTTCTTAGGGGACTTGGTGGCCTTGGATGGAGACTTGGGTTCTTTTGCCGCCTTTTCAGATTTCTTCGGCAGAA
EST-SSR_75	AG	8|YLM_SJD_c125170_g3:1712-1927|+	3|YLM_TX_c77611_g1:574-582|+	1.41	0.25	0.98	AGTCAAGCAACAAAGTCTACCATAAGTAAGATACATACTCCACAAGAGAACAAAGATTAGTAACAGACAAAAACGACTACACTCCAAGTCTCCAAAATCT	AAACAACAAGGATTTTGTTGTATTTTTCTTAACAAAAACATATCCCGACAAAACCCAAACAAAACATTGCAAAATTTTCCAATTTTGGGGTCATATTACC
EST-SSR_76	AG	8|YLM_SJD_c111672_g1:1940-2155|+	7|YLM_TX_c83950_g1:2016-2029|+	0.47	0.25	0.99	AAGAAAGAAAATGGAAGACTTTCAATTTTCTAAAGAAGCAACTTGGCTCTTTCCTGATTTATCCACCAATGCAAATGCTTGAGGATGAGCCCCTTGTTCA	AATGAGCCCCCTCTTTTTGAAAAACAAGCAGCTAGGGAGACTTTAGCAATTCACCTCTCTATTTTGACAACAATGATGGCAATTAATGACATTAATTAAT
EST-SSR_77	AG	8|YLM_SJD_c71869_g1:282-497|+	6|YLM_TX_c84701_g4:211-222|+	0.83	0	0.99	AGCGTGCTCTTTCTTTCTCTACTTACATTGCAGATTCCCTAAATTTTACAGGCTCTTCCTTTAGAAAAGGTAAAAAATTTGGGATGAGTGGCATTTTTAT	AAGATCAAAATCTTCTTAGCTTGCCCATGAGCTAAACATTAAACTTCTTCATCCTATGTCCCAGGGACACAGTATTTTTAAATAGAAAGGATTCAATTAG
EST-SSR_78	AG	8|YLM_SJD_c113461_g1:685-900|+	7|YLM_TX_c80986_g1:115-128|-	0.5	0.5	1	AGACTAGCAGCTGATAAATTCCAGAAATAATAATAATAAAAAAATAACAACTGGATAAAAAAATTGCAGTAGCAGCAGAGCTGGTATTCTGGTCTCACAC	CGCATGAATTCTAGAAGCAAAAAAAATAAAGAAAAAGAAAAAAAAAGAGCCGTTGACAGCAGCAGACTAGCAGTAGCAGAGCATATGAGGAGGAAGAAGA
EST-SSR_79	AG	8|YLM_SJD_c111546_g1:1864-2079|+	7|YLM_TX_c71547_g1:2422-2435|+	0.71	0	0.98	AAAACAGACACAAATTCACTCAGAATTGGATTTCCATGGAGGCTGCGAAGAAAACCCTAAAAGGAAGCGTTTTACTTTCGTTATTCATTCACTGTTTAAC	GGGCGAGGAAGAGAAGAGAGTGGCGTTGGGAATGTACGCAAGAAGCTTCTCCTTCTTCAGACCATTGGAATCAAAAGATGGACCAACCAAAATCAATAAT
EST-SSR_80	AG	9|YLM_SJD_c153891_g1:69-286|+	3|YLM_TX_c77611_g1:574-582|+	1	0.5	0.61	CAGCTTGGAGGTGGGTTTTATTGGGATAGGAGAGCTGAAAATGTTTTAGGAAAATATTTGAGGGATTTTGTTTTGGTTATATTTGAAGAATTGTAGAGAA	CGGTTGGAGCAGAGAAATTTAACAAGTTTCTATGGAGTTGATATGTCCAGAAGGAAGAAGGGTGGTTTTGTTTATATAGGAGGTGTATTTGGGTGTGACG
EST-SSR_81	AG	9|YLM_SJD_c123743_g3:518-735|+	5|YLM_TX_c84320_g1:672-681|+	1.89	0.25	0.96	TTGCTTCGGAAAGGAAACAGAGGGCTTGAACTCGCCGGCGGTAAAGCGTTACATCGGAGGAGATGGAGGCTTGAATTCGCCGGCTGTAGAGCGTCAGGCA	AATCTGCTTCAAAAGGAGAAGAAAATGAACTCAGAAGAGAGAGAATCAGAAGATAAAGGTCGAGATAGGAGAGGATGGATAGTGAGAGAGAGCTAGGGGA
EST-SSR_82	AGA	5|YLM_SJD_c197115_g1:39-253|+	4|YLM_TX_c85068_g3:1716-1727|+	0.43	0	0.99	AGAGTACATATTAATAAATATTAAATGTACTGCAGTAAAAGCAATATATCAAACTCCCCACCACCCAAAACAAATCATATAACAACAACAATGGTGTAGC	AGTCAATGCAACAGAGAAGCTTTTGCAGAACATGTTGATACAAATAAAAAGGTTAAGCTCGTGTTTCAATATTGACCATTAAAACATTTCAAGATAATCT
EST-SSR_83	AGC	5|YLM_SJD_c119376_g1:774-988|+	5|YLM_TX_c81293_g1:852-866|+	0.43	0	0.99	TGCGGCTTCCTCTGTTCGAGCAACAGCTGAAGCAAGCATGGCAAAACTGAGTACTGAATTTAGCCAAGCGTGGCAGACAACGAAGGATGGGGTTGGGCAG	AGTGGCAGCGTAAGTGGGCAAGTGGAGGAGTGTCCACAGTGTGGTGCAAAGTTTTCCTCGGTCACAACTCTGGTAGAACACGTACAGAAAGTACATGAAA
EST-SSR_84	AGC	5|YLM_SJD_c120521_g1:237-451|+	5|YLM_TX_c81479_g1:459-473|+	0.43	0	0.99	ACGGCGCAGAATGCTTCACCAGGCCTCGAGCCGCCTATCTCCAACGCACTAATGGCGGCGCTGAAGCGGGCTCAAGCCCACCAGCGCAGAGGCTGCCCTG	CTCTGCTAGCTGTAAAAGTTGAGCTCGAACAACTCATCATATCAATACTCGATGACCCAAGTGTTAGCAGGGTCATGCGTGAAGCGAGTTTCTCAAGCCC
EST-SSR_85	AGC	5|YLM_SJD_c120521_g1:2566-2780|+	3|YLM_TX_c77611_g1:574-582|+	0.47	0.25	0.99	ATTGGGCACACGGTGAAGATAGGCCAACAAAACCAAGAAAGGAAATGAGTTGTGGATTGTCCTTTGACTTAAATGAAGATGCTAATGCAGTGGACGAAAG	AGATGGGTCTCGCAATTCTAGCGATCTCACCATTGATCATGAAGAAGAGCATCATGGCCTTTCTAACAACAGATGGTCACCCACAAGCTCAGCTTCATCT
EST-SSR_86	AGC	5|YLM_SJD_c124730_g1:99-313|+	3|YLM_TX_c77611_g1:574-582|+	0.94	0.25	0.97	TTGCAGGCAATCCACACGGACCGCCCTCTTTATCCTTGTCCTCTTCCGTCTTCTGCTGGGGTTGCGAAGAAGACGCAGCAGGAGCAGGAGTAGAAGTAGG	AGTGCTACCATTTGTCGTTACTCCATTCCCATTCTCTACCGTCTTGTTCTCAGCAACAAGGCCAGCAGTCTTTCCATCATCTAGTCACTGATGCGCCTTG
EST-SSR_87	AGC	6|YLM_SJD_c125178_g8:356-573|+	3|YLM_TX_c80831_g1:611-619|+	1.25	0.25	1	CATCATCCAATTTCAGAATAGGTATTACTGGTGGATTTGGGTCTCCAAGGACCTCATCGGGATTAGTATCAGAGGGTACGGTATTCTTCAAAATGGAAGT	ATCTTTCTGGGGCTCATGTGATGTGGACTCCTTTCCATTAACACCATCGGCCAGCCTATGATCTATTGCATCCTGCTTGAGAGGTCCAGCAGTTTTTGAT
EST-SSR_88	AGC	6|YLM_SJD_c114935_g1:182-399|+	3|YLM_TX_c77611_g1:574-582|+	1.41	0.25	0.8	AAAGAAGCTCGATAAAGGAAAAGCCAGAGCTGCAGAACCAGTCGCAAGTGTCGCAAATGCAAAGGAAGACTCGGACGACGATTCTGACAGTTCTGAAGCG	TCATCCTCCTCCTTCCTCTCGTCTTCCTCTGATGAATCCACCGCTCCCATGATCCAACAAAACTTGCCAAACGGCCATCATCTCACAAATGGTCATGCTG
EST-SSR_89	AGC	6|YLM_SJD_c118409_g1:199-416|+	4|YLM_TX_c77290_g1:858-869|-	0.94	0.25	1	GAGGAATAAAAAGGTATTACTAAGCTCCATCTCTCACAAGCTCCACGCTTTGGTGGGACACGATGAGGAGAAGAAAAATCCCACAGATGATGCGGTGGAT	CACGCTATTGTTTTCTTCTGCAATGCAAATGCGAATATTGCGAATGCGAGGATCAGGGGGTCGACTACACCTCACGCCCAGTTGGTGGAGGAGGAAGAGG
EST-SSR_90	AGC	6|YLM_SJD_c116664_g1:1343-1560|+	4|YLM_TX_c66220_g1:1269-1280|-	0.87	0	1	GGGAGGAGAGTCTGAGGAGGTGGAAGTGTGAATGGGATAGAGAAAGATTAGAGCTTGATAGGAAGTTAAAGGAACAATTGAATCGATCGAGCTCAAATGG	ATCCGGTGTTAATCATTCGGATATCTTGAAGGCTCTGTCACAGGCCTTGAAGAAGACAGAGGAGTCGTATTTGGAGATTGCTGATAAAATGCTTAGGGAA
EST-SSR_91	AGG	5|YLM_SJD_c120734_g1:558-772|+	3|YLM_TX_c83890_g1:1032-1040|-	0.94	0.25	0.85	ACGACGGTCACGGTGGTTGCACGGTTGCGCAGGCGTGTCGTGATCGGCTGCATCAGTTACTAGCGATGGAGATGGAGGGACGAGTAGGTGGCGGTGAAGT	AATTGATTGGGTGAAGGTGATGGTGGCTTGTTTTTTGAAGATGGATGATGAAGTTAATGGCGGTGGAGTCGCGGCGGAGGACGGCTCGGTGTCGGTGAAG
EST-SSR_92	AGG	5|YLM_SJD_c107610_g1:383-597|+	3|YLM_TX_c77611_g1:574-582|+	0.47	0.25	0.99	TTTGCACACTGGATAAGGTGAAATCTGCTCTAGAAAGAGCAGGAAAAGAGTCCGAGAAGAAACGATCTTCGCAATTTCAAGCATCTTCTTCAATTGAAGA	AGAAACGACGTCGTTGGGGTTGTTTGCAGCTGGATGTCCAGGTTGCTTGCTTTATGTGCTAACGTCCAGGAGAAACCCCAAGTGCCCTCGTTGTGGTTCC
EST-SSR_93	AGG	5|YLM_SJD_c122239_g10:438-652|+	6|YLM_TX_c68717_g1:539-556|+	0.43	0	1	CTCCTGTCACTTCTTCTACACTTCACATGTTGCTTCCAAATCCATCTACTTCTCTTCAAGGGTTTCATCCAGTTGGTACTACTCCAACAGGAGCAGTAGC	GGCTTTTGGTAATAATAGTGTAATTTCACCACCACAATTCACATGGTTTCCTGATAGTACCCATGAAGGAGGTAACACTGCTGCCCAACTCAATAACCCA
EST-SSR_94	AGG	5|YLM_SJD_c86266_g1:263-477|+	3|YLM_TX_c79329_g2:360-368|-	0.94	0.25	1	GCGAGTTATACGCCGTGTCGACCCGCGGACTCGCTCGAATGGACGAGTTGGAAGGCACCAGTCGCGGACACTACGAGAGGTTACCTATCAAAGTGGTGGA	CGCAGATGGGGTAACGTGCGCCGAGGCGTATTACGCACACAGGAGCTATGCGATGGAGCTGTGGAGGAAGAATGGAGAGAAAGGGTATAGCAAATATTCG
EST-SSR_95	AT	10|YLM_SJD_c109797_g1:198-417|+	9|YLM_TX_c69342_g1:348-365|-	0.5	0.5	1	AACTAAGATAGGATAAATATAATAAATTTATTCAAACACTATGAGTTGCAACTCTATACAATGTTTGAGTGTCTAAAAATTATATTGTAGAACATTTACA	TCCTGGCATCTATATTTCAACTTGTTTTGGCCCAAACAGAGGACTGGTTGTCACAGTTCAACAGTCAGTCCATTTAGGTTATCAAAACACACTGAACCTT
EST-SSR_96	AT	6|YLM_SJD_c73255_g1:52-263|+	6|YLM_TX_c61187_g1:151-162|+	0.94	0.25	0.99	GAATTATGGACCGTCAAATCGAGAAGGACCCACGTAAGAATACCACAAATGAAAGCAGGATTCCGGGTTCGATTTGAAAATCATACTCATCAACAGAACA	CAGCTGAGATTTAAGCAATCAGATCCGACAGATGACAAGCAGAATTCATTTACCCATCTCGATTTTTTCAAATTGAACCGTATACACATGTCGGAGTAAA
EST-SSR_97	AT	6|YLM_SJD_c108820_g1:1741-1952|+	7|YLM_TX_c78578_g1:1849-1862|+	0.5	0	1	TGTTGACTTTGCTGCGGCTGTTGCGGATCGGAACCGTTCGCCGATTGCATCTTCTCTCCACTCTTATCTTTCTAAATTAGGGCAAACGATGGAAAAAGAA	GCCTGTATATAGATATATATAGTATGAATCTGAGTTTTAGAGAGAGAAAGTGCGAGAGAACCTGGTAGGGAAGGAAATACCAGGGTGAAGGGGAGAGAGA
EST-SSR_98	AT	6|YLM_SJD_c138315_g1:36-247|+	7|YLM_TX_c129462_g1:172-185|-	0.5	0.5	1	TATAAAAATATAAAAAAGAATCATTGGGAATCCGAATGTTTCGTTTCATCATTCTCCAACATCATGCATTCTTCTCCTCTCCTTCGATCCATTAAAATCA	AGTTAGAAAAAGAATAGAAGAGAAGATGTAGCTACCTTGTCACCGATATAACCTAAGAGAAGGATAATCAGAGCTAAAGGTAGAATCATAAATATATTAC
EST-SSR_99	AT	6|YLM_SJD_c122756_g1:1291-1502|+	3|YLM_TX_c77611_g1:574-582|+	1.41	0.25	0.8	TTCTTGAATTCTGGTGCATTAGTATTTAACATCAAATTATTTGCTTTTACTTTAAATTTGAGATCTTACAAGTATGAATCTTAGAATTAAGTTCCTACCC	TATGATTTGTGCATTGGCAAGAATTTGTTTGAATGTGTGAAGTGTTATTAGGAGGTATAGACTTTGTTATTGGGTATTGTATCATCTATGCTCAAAATCT
EST-SSR_100	AT	6|YLM_SJD_c114587_g2:689-900|+	7|YLM_TX_c79708_g2:1600-1613|+	1.09	0	0.73	TTCAGGCAGCCTTATCAACTTCCCGGCATGAATTGGAACTCATAATTTGGTTTTTGGTGATGGGTGCAGTTTCTCACCATTTTAGGCCAAGTGAAAGAGC	AAGATGGACTAATTAGAGAAGGGATTGAGTTTACTTTTGAATGTAAGCACTGCAGCGAATTTCAGGTGAGGTCAAATATAGCAGTAGTTCCACATACTTT
EST-SSR_101	AT	6|YLM_SJD_c98445_g1:141-352|+	7|YLM_TX_c75970_g2:1905-1918|-	0.71	0	1	TTGTTGCTACTAAATGTACAAAAGAAGACATCAATCTCCACAAACAACTTCCAAGTCTTCATCTTGAGCTTACCAATCTCTCTACAACTATCAAGAACTC	AAATGGGGTAGAATGGATTTTATAACCACAAATAAATAAAAAATACAAAAAGCTTTGTGCATTACTGTGAGTGAAGATGCAAATGCTGGTTCCTTTTCCA
EST-SSR_102	AT	6|YLM_SJD_c124631_g1:3399-3610|+	4|YLM_TX_c85018_g3:152-159|-	0.94	0.25	0.98	ATGAATACAGAATTCCAGAAGATACCGCCGGTGATGAAAAAATACTGCGTTTTTTTCTGCTTGTTCTAATGTCGACGTTTTAGGCGTGCCTTTTAATGGG	GAGACGGTGAGTGGGTGCACGTGGCAGATAAGAAGTGGGTTGATGCCACCTCAGCCGGTCGGCTTGGCCGATGGGTGAAAAGTCAAACCACCAAATGAGA
EST-SSR_103	AT	6|YLM_SJD_c121724_g1:3371-3582|+	5|YLM_TX_c64662_g1:199-208|-	0.47	0.25	0.99	CCTTATGAACAATTCAACTAGGATTTTCAAAAATGATAAAAGATGTGCGTTTTGAACGATACATGTGATGCTACATGATATAATGCAATTATCTAAGTAA	TTTATTAATGATTTGTCTCCACCATGTTGTATCCTAAATTTTTAGGATTTGTTGCGTCTGTGTGTCTGAATCACTTGGTAACTGTGGGGTGTCCGCATTC
EST-SSR_104	AT	6|YLM_SJD_c119447_g3:484-695|+	6|YLM_TX_c80580_g8:672-683|+	1.41	0.25	1	CAATCTTTTTCTATCCATTTCTTATGAACAAAAACTTCAAAAACCTAGCTAACAATCAATCTTTCAATCAGACGATACTGTAAAAATTGTTCGACGACAA	GATCTGTATTGCTGTGAATCCTAGAAAACCCTAACCCTAACAAATCTACAAGTTATTAGAAATGACAGACAAATCGGAAGCGAGAGTAAGGAAGATGGAA
EST-SSR_105	AT	6|YLM_SJD_c116153_g1:122-333|+	5|YLM_TX_c80625_g1:723-732|-	0.5	0	0.99	GATTCTCCCTTCAAATTAATTGTTCTTATGATCGTTTAATTGAAGCTATTGCTAAGGTGGTATATAGATTCTTTGAATCTGTTTTTCGTTCTAATAATCG	TATCGAATTCCTCTATCTGTCAAGAAGTAATTTAATCTGTATGTTTTTCCTTATTTGTTGGATCTGTAATTTGTGGATCGACTTTTTTTACCAGTGAATT
EST-SSR_106	AT	6|YLM_SJD_c130285_g1:9-220|+	5|YLM_TX_c51449_g1:107-116|+	0.5	0.5	0.99	TTTAACATAACAAATAGACGAACGAATTTAGAAATCTCAAGGATCTCATGGTATAAAATTTAACCATGTGGTGTAAAGCTCTAAACTCACGAACTTTTGG	TTTTCTTTTACTGATAAAAACCTATTCTTACTCCAAACATTCCCTAATATTAACAAATGGGCATTATTTCATTTTGCAATATATGCTTTCATTTTGGCAT
EST-SSR_107	AT	6|YLM_SJD_c117741_g2:161-372|+	7|YLM_TX_c81700_g5:376-389|+	0.82	0.25	1	CCATTAGATTTATTATTTATTCGTCGATAAACCTTTTTCCAACTTTTAAGTTTTAACCTGTTGGGTTTTAGCTTATACCTTGTCAATTCAGCAAATTTTG	AATCAACATGATCTGCTCTGTAAAGCAATCAACACCATCTTTCACGGGTTCAGATTTCTTAACCCGAAAATATTCAGTTCCCAAACCTCAATTTTTGTCG
EST-SSR_108	AT	6|YLM_SJD_c74804_g1:201-412|+	6|YLM_TX_c78426_g1:787-798|-	0.43	0	1	ACTATCTGGTTTTATATCTATCTACAACATTTACTCCGTTGACCAAAACTGGACTTCAGTTCGAGAGATTTTATAGCTCAGCCTCTTATCAGTATTAGGA	TTTATGCTTGTTGCATTGTACAAACTATTGCTTGTCTTCCAAATCCAATCTTTGTCTTCAGAGATGAGAAAAAACCAAAAAAGCTTATGAAAATAAATGC
EST-SSR_109	AT	6|YLM_SJD_c82175_g1:138-349|+	6|YLM_TX_c77435_g1:64-75|+	0.43	0	0.69	AAAGAGCTCTTCCAACTATACAGATATTCATCTGCTTCCATGTACAATTACACTTCCCGCTATTTATATTTGGCTCCACCTGACACTATGTATAATATAC	TACTATATATTAGACCTGATTCTGGTGACACAAACATCACCACCACTGGATCTTCTGTTTGTTTGTAAGTTGTAACTTGAGATTATCGAAACACCAGGCA
EST-SSR_110	AT	6|YLM_SJD_c116683_g1:1602-1813|+	6|YLM_TX_c78258_g2:3111-3122|+	0.43	0	1	AACATGAAAGATACAATCTCTAAATCAATAAAAGAACCGCTCCAACTACATTCACGCTGAAACAACGAGAATAATTACACCCTTAGTGCGATATTTAAAA	CCACAAAGAAATCTAGATTTATCAGATGAAGTGAAGATCTTCCCAACGTACTTTAATCAAACCAATGTCAATTCAGCTGCTTTCCAAATTTGAATCATAA
EST-SSR_111	AT	6|YLM_SJD_c116621_g3:1277-1488|+	8|YLM_TX_c76808_g1:123-138|-	0.94	0.25	0.98	GTTATTTCCTTTATTCGATTGCTTGATTGCTGGGATTGACAGCTCGAATTGAGGGGCTGGTTACGGTTAAAGACTTCCAGCAGAGAAAGATACAGATAGC	AGGTCGAGGGGGCGGCAGAGATCAATTGAGAGGAAGGCAGATTGGGATAGAGGGAGAAGGAGACAGCTACCAGTTTTAGGGATCGAGCCCAGGGAAACAG
EST-SSR_112	AT	6|YLM_SJD_c77922_g1:262-473|+	3|YLM_TX_c77611_g1:574-582|+	1.25	0.25	0.98	AGATATAGAAAATATTGTCCAGCATGTAAGTATATTTCATTCAAAGCATTCAATTTGATTAATCAAAGTAGAATAATAGGAAATTTTTTATAAAGAATAG	TTTAATTTTTCTATCTAATTTCATACATGATCTTTTGTATAAGTTTTGTGAAAGACTGTTATGTTGGTCTTAACAATTAATCAATCTTTTGTATAAATCA
EST-SSR_113	AT	6|YLM_SJD_c107390_g1:120-331|+	6|YLM_TX_c81318_g1:227-238|+	0.43	0	1	CTACTTTATAACATGAAACCACCGTTATTATATTGCGCGCACACTCACTGCTAATTAACACTTATTATATTGCACTTCCTTACCCGTCCAATATATATAC	AGGTGGACGGCGTAACCCTTACTAACGAGGGTTAATATTAATATTATTGCGGGTGGGGCTTCTCCAAATCCTCGAGACTGGTGGGACGGAACCAAGCCTT
EST-SSR_114	AT	6|YLM_SJD_c97153_g1:68-279|+	6|YLM_TX_c73599_g1:1038-1049|-	0.47	0.25	0.99	CGGAGTCTCAGAATAATCCTCTAGCATCTATTCTCTCTCTATAAAAGGTTTCTATTTAGGTGGAGAATCTTTTGGTTCTCTTCTCTTCTGTATTACTCTC	ACATATATAGCTGTATCTTCTCGTGCCCTAACATCGCCATGACTACAGTCATCAAGATTGACGGTGAACACCAGTTAACCGACGGTATTACTAATCTTCA
EST-SSR_115	AT	6|YLM_SJD_c123790_g1:2279-2490|+	8|YLM_TX_c76635_g1:2647-2662|+	1	0.5	1	GTACAGGTTTCAGAGCAGGATCGATACCCATTTCATACCAATTTTTTTGCAGTTGGATCTCGTGATCTAACTGAAGCCCCCAAGTAGGATGTTCTGCCAC	GTATGTACTTAAAACGCATATGCTCGTCAGCAGCTGATCAGAAGACTCAGAAAATACAAATTGAAATTTGGAAATATGTTCCAGATGTGAAGAAAACGGT
EST-SSR_116	AT	6|YLM_SJD_c114701_g1:219-430|+	5|YLM_TX_c82839_g1:148-157|+	0.43	0	0.99	ACTCTCTGTTTACCAGTCTCCCCCCATTCCTGTTCTTCCTCACCAAATTTCATACCATTATTTTTCCAATGAAGCAAAAGCCTCATTTTAGACTAAACGC	ACACTCATGCCGTACAATTATTATTAACTGCACTGCTTCCTGGTTTTCACGAGATTTATACCCAAGCAAACAAACAATCTCATTTAGTACGCAGCAGACA
EST-SSR_117	AT	6|YLM_SJD_c121298_g1:66-277|+	3|YLM_TX_c77611_g1:574-582|+	1	0.5	1	GTTAAAAATTATTGGACAAATATGACTTTACAGCCAAAGCTAGTCCTCTTCACTGCCCCTCCAAACTCTCAAAAAGATGGGTCGGTCAATCAATCAATCA	AGAACAAAACAAGGCGAACCCCACAACCCCACCAAATCTCATTCAAACCACCATATCTTAGACTGGGAACTTTGAACATTACATTTGGTACTACTCCTAT
EST-SSR_118	AT	6|YLM_SJD_c120217_g1:1143-1354|+	3|YLM_TX_c77611_g1:574-582|+	0.5	0.5	1	ATACGTGTCCAGCATTAAGGCTCGAATGCCATTCTGCAAAATTGATGATTTTAAGAGAAAGTAATGAAGATTAATATAGAATTAGTAGATCCGATTAAGC	TTATAGTAGAATATGTGTATATAGTACGTGATTACATTTAGCTGTTGTGTGATACTGTCTTCCTGATTTGTAAAGGTTATTCGGGGAACTCCAGTATGGG
EST-SSR_119	AT	6|YLM_SJD_c118590_g1:285-496|+	3|YLM_TX_c72819_g1:401-406|+	1.22	0	0.92	TTTCTTCTTCTTTCTTTTTAGCTTCGTTTGAGTTTAATTAATGGAGGTGCTTTCGTAGTAGAGATCTGATTCTGTGATCGTTAGGGTTTTGGAGAGAGAG	TTATCGATATATTTATGCGTATGAGAGATGCAGACGATGGAGGTGGACTCCGAAACGGCGTCGTCCGTGGATCTGCAGGTTGTTTCTCCGTTGGCAGCAG
EST-SSR_120	AT	6|YLM_SJD_c122857_g1:1293-1504|+	8|YLM_TX_c68098_g1:158-173|-	1.92	0	0.98	TACAAAACTGTCCATCAGGCCTGGGATTCTGGCCTGCTCATTTTCCATGATTTGATATTCTTCAAGTACAATAGTGCTTGACTTCGCTCCCATAAAATTG	TTTGTTTCAATAATTTCAATTTAAGATAAAGAACAATATGATTATTCAAGTTAGAACCTGTAAAAGAAAGTGTTCAATTTTCATGATTGCTACAATCATG
EST-SSR_121	AT	7|YLM_SJD_c114660_g1:1811-2024|+	9|YLM_TX_c72938_g1:1804-1821|+	0.87	0	0.99	TTTCCAAATGATCAATGCTGTTCCATGTTTGTTTATAAGGGCATGACAGATAATGGAGTTTCCGATCATGGGAAGAGATTGAAAAAGGCTGGGATTGCGA	AAAGCTTGTATGACATCTATTACCATGTAAATAAATATGTTTCTGAGAAGGTAATGTTGGCTTCTTGTGTTTGTTGGTGGTGAATAATACTTCTTCTTGT
EST-SSR_122	AT	7|YLM_SJD_c118245_g1:101-314|+	6|YLM_TX_c75781_g1:2224-2235|-	0.47	0.25	0.99	AAATCTCCGAATCCGTTCTCAAACCCATCCAATTTGATCTATATTCTTTCAATAATCCCATTGTTATAGTAAAAATCATTAATATTAGTTTCATTTTAAA	AAAAAAATTTGTGATTTTTATTACAAATCAAAACCTCTTTTCAATCTCTATCACCATGGCCACAAGAAACCCCTCATACACAAATCCAAAACCCTGCAAT
EST-SSR_123	AT	7|YLM_SJD_c113500_g1:125-338|+	3|YLM_TX_c77611_g1:574-582|+	0.47	0.25	1	ATTAATGATTTCAATTATCAAGCACGATCTTGCTCCAGAAATTATTCAGGAAATTTTGATATTCAACACCACAATTGATATATAAAGATAATACGTCCCC	ACTAGCGCAAATTTGTAAGATGTGTTGGATTTTATAGAGTCAAGCTTAAAGAATTAACCCCAAGGATACCTCAGTTGGCAAGGGACCACACCTCAAGAAG
EST-SSR_124	AT	7|YLM_SJD_c96262_g1:281-494|+	6|YLM_TX_c46894_g1:798-809|-	0.5	0.5	1	ACCGCCACTACCACTGCTCCTGCTCCATACCACCACTGCCACTGCCACTGCTCGAGCTCCATACCGCCATTGCCGTCACCATTGCTACTGCTCCATCTCC	GGATATAAGTAAATATATGTATTTTTGAGGTCTGATTCAAGGGTTTGATTAAGGTTTGTTTGGGATTTTTGGGTTTGATTGGCAAAAAGGACGAATAGGG
EST-SSR_125	AT	7|YLM_SJD_c128237_g1:79-292|+	8|YLM_TX_c81043_g2:570-585|-	0.47	0.25	1	GTTCTAGCCAGCATTTGCTGACTTTAATAAAGTTGGCAAACACTCAGATGGCCGAGATCTATCAGTCATCTAAGTGTTTGCTGACTGAAACAATTCTGTA	TAGTTATGATATGCTAAGGCCGGCCGTTTCTAGCTTATATCCAGTTAAAGTTTGTGCACCATTAGATCATTCTAATGGTTGAGATTAAAAGCAGCTTTTT
EST-SSR_126	AT	7|YLM_SJD_c85761_g2:446-659|+	6|YLM_TX_c84759_g7:2040-2051|+	0.43	0	1	AAGGTGAAAGGTTGTTGGAATTAGAACCCGAACAAAAGACCTTGGCAAGCCACACAACAAACTTATTCAGAAGTTCAGGGGCAGGCAACTGTTTTTCAAG	AGAATAAATTTATGATTAATTCATGCTTTGTGAAGTTTGGTTGAGACAGTAGAGTGGTTAAAAGTTCTTGTATTTTAATCTTTATTGATGATAGCGAATT
EST-SSR_127	AT	7|YLM_SJD_c45460_g1:8-221|+	8|YLM_TX_c55045_g1:176-191|+	0.47	0.25	1	TAAAAATTTGCCTAATATCTTTCAACCCATTTGAGGAAAAAAGTAGCCCTCTTGGGTTTGTTTCTAATTGTGTGATGTTTAAAAATTTTCCTCTGTTTTG	TAACTTCGCTCTGGCATTTTGCTTTGTTACATGTCTATATTTAGGATCTGTATTCAATGGTCTAATTGCATTAAGAAACATAAAAGGGATCTCCTCGTGG
EST-SSR_128	AT	7|YLM_SJD_c120081_g1:776-989|+	3|YLM_TX_c77611_g1:574-582|+	1	0.5	0.62	CTATTAAAAAGACTCTGATAATGAATAGGAAGTAGTAGGAAACCTATCATAAAGCTAAAGATTTTAATTCAAGTATTACAGAAATTGAAGAGAGTTTCCA	GATCCCGTCAGCTTAATTATGCTTGCTTTAGAGCATGAAGCTAATAGATAATGGTGGGATGTTACCATAACGAAACTTATAGTACCACTGAGCTTTGATC
EST-SSR_129	AT	7|YLM_SJD_c118094_g2:1257-1470|+	8|YLM_TX_c78600_g3:1971-1986|+	0.43	0	1	TTCTCTTTGAAAGCAGACACTGTGCGCGGGCCTGTGATTCTCTCAACAGTGCCTTTGAAAGCTTCGTGAATCCTCTGAGACAATACCATCTCTAAGCTGA	GATCAAAGACAAAAAGATGATAGAGAAGATATAATAGGAAACCCTAGAAATTACAGACACGGAAGAGGAGCGTTGTGGGAGGAGAGAGGAAGGAGAAAGA
EST-SSR_130	AT	7|YLM_SJD_c76362_g1:445-658|+	5|YLM_TX_c75136_g1:545-554|+	0.82	0.25	0.99	AAGTTTTTTAATTTATCAATCCAGTGTTAAAAAATATGTATAATGGTTAACTGTTAACACTAGGAATTCAGATTAGTCATAAGAAGCAAGCATACAAGGC	ACACTGGTAATTAAGTCCAAAATAAATTATTCTAATTTGTAATTGGAATATTTTCCAAAAGTGCCTAATTGCATACAAGTGCCCTATTTTCAGAGATCAT
EST-SSR_131	AT	7|YLM_SJD_c111706_g2:1799-2012|+	7|YLM_TX_c78857_g2:577-590|-	0.94	0.25	1	GGGTCTTCTAGATTATAATGTCTTTATTATCTTGGTCAGTCATTCTATAGCTATGAATAGGACAATTCCTTGGATTAAAAAGAAGGAAAAGATGAACATA	GCATAAATTGTGAAGGGTTCAAAATTTTGAGTCATCTGGTAGGGCACAAAAATGGCCTAGTAGACACAAGCGATTCGATCATGTACAGCTTTTTCTTTGT
EST-SSR_132	AT	7|YLM_SJD_c111783_g1:97-310|+	3|YLM_TX_c77611_g1:574-582|+	0.5	0.5	0.99	TATGATCACAAATAGTAGCGGAACTAGGAGAAAAGTTTCGGGGGCCAAGCCCTTGATCAACCTTTTCTCATTCTACAGATAACATATTGTCTACACACAC	AAGAAAAGTAAAAAGTTGGGTGGCCCCCTAAAATATGGCTGGTTCCGTCCCTGATCACAAACAGCTTTATTGTAACTCTACATACTGAAAACTCGAAACT
EST-SSR_133	AT	7|YLM_SJD_c123929_g5:960-1173|+	8|YLM_TX_c80884_g1:4312-4327|+	0.47	0.25	1	CAGCAGATTCTAATCCCATATCCTCATTCACCATACACCACTCCTTAGATCCATTGATAATCAAATACAAACCTCCATGTATCAAATTGATGATTCAGGA	AGCATACAAAGAAACGATCGAAATATCAAATACTGTAGGAGGAATATTTGAGACAATACAATCTGTCGATATTTATGTATTAATTAATAATGAGAAAATA
EST-SSR_134	AT	7|YLM_SJD_c117284_g1:224-437|+	6|YLM_TX_c76969_g1:1094-1105|-	0.83	0	0.99	GACACATTGAACAGACTAATTAACATTCTTGTGGCAAATCACGGCATAATTAGTTCTACAGTCTTCAATTATATAAATCAAACACCAATGTTAGGAAATG	TTGCAACCCAACAAACTAAGATACCAGGCACTAGTTGTAGGTATTCTTTTTACATACACAAAAGGGGATTGGTGGTTCATTGGAAATGTGACCAGTAAGA
EST-SSR_135	AT	7|YLM_SJD_c88689_g1:232-445|+	3|YLM_TX_c77611_g1:574-582|+	0.47	0.25	0.98	CTCCTATTACCCATCATTAAAAAAACAAAAAACAAAAAGTACCAATAACAACTGCACTATAACAGTATAACCACGTGCAATTAATTAGTAACTAATAGCA	TTTTTATAGAAGATTTAACTCATTATTACCAATAATAATTATTCTAATTATAGGATACTTAGAAATTTCAAGTGTATATTTTTACTATATCGGACAGACA
EST-SSR_136	AT	7|YLM_SJD_c114242_g2:539-752|+	6|YLM_TX_c65072_g1:640-651|+	0.47	0.25	1	AAATAAAGGAAGAAACAGAGAGGAGAGAAAAGTTAAGTTGAGAAGATAATATTTAATTTATATAAATAAATTAAAAAAACTCCAAAAATGAAGTCAATGA	ACATACACAAAAGGCTCCATCAATTAACAAGAAAATGCACATTTGGGCCTCAAAAGAAGAGAAATTGACAATTTGACGTTATAAATTTCATTTAAAATTG
EST-SSR_137	AT	7|YLM_SJD_c115524_g1:343-556|+	7|YLM_TX_c59208_g1:436-449|+	0.43	0	0.99	ACACATTAAAGTGCTTAGAAACTTATGCTCGATTTAGGGAAGAGAGATAGAGAGAAAAGCCAAAAAATAGATCCACTACCATTAGAGAGCACTTGGATTC	GGATATGCATTTTATTGTAGCGGGTTCAAAAAATGGATTTGAATTCAAAAAAATGAATCCAACCATTAGAGTTGCTCTTATAGGGAGCCAACTGGACCCA
EST-SSR_138	AT	7|YLM_SJD_c109040_g1:1229-1442|+	7|YLM_TX_c68265_g1:170-183|-	0.47	0.25	1	ATCAAACAGTTCCGTCATCTCAGGCAAATTACCAAGAACAAGTTCCCAATCGATTTCATCTTCTGAAACTCCCACATCACCCATCGCCGAATAAAATACA	AATATAGAAAATAGATAAAGGAGAAATGAAAATATTTACAGAAAATAAATTCAAAAACTAGGAAGAAAGGGCATGAAAGAAGTGGAGCAGTTCTGATTTC
EST-SSR_139	AT	8|YLM_SJD_c71279_g1:284-499|+	7|YLM_TX_c81030_g1:574-587|-	0.5	0.5	1	CTTTGAGATTGAAGAATTGTCGCCCCACAAGGTCGCTGGTCGCCTTCTTGTCACCGCCCAGTGTTGTCAGGTCATCTTCTTTTCTTTCTTTTTCTTTTAA	AGATACGGAGTTCGTATTAAAGATAAATAAATAAAACAGCCGTTCAAGGTATTACACGGTGGGGTATCGGCACTGATCTCGGAGTCGCTGGCGAGCATGG
EST-SSR_140	AT	8|YLM_SJD_c125069_g2:36-251|+	7|YLM_TX_c84615_g5:138-151|+	0.5	0.5	0.99	ATTGAACGGCACTGAAACAAATTGATTCAAATTGACCAGCATTCCATTTACAAATTCTTTAGACATGTCTTTGTCACCTCCATTTGAGGTATATATATCC	TTACAAGAATTAAATAACGTAAACCACATAGAAAGTGAATTAGTTATCTCTCTTCATAATATCAGCCACGGCAGAAGCTTTGCAAATTGGACACGCGTTC
EST-SSR_141	AT	8|YLM_SJD_c125895_g1:1-216|+	7|YLM_TX_c83515_g1:331-344|-	0.5	0.5	0.99	GAGATAAAATTTTGGTGCCCAGGTGCGTCCGATTCTAATCAATTTGGATCCAACGGTCAAGAATCGTCGAAGAAGATCGAAGCAAGTCGCTGATTCATAG	CTGTGATATCTGTGTGTCTTTATATAGATATATAGATGTAGAGAGAGATTGAGAGGCGACGTAGGGGTTTTCGCTGATGAGATTTGGTGTTTGTGTAAGT
EST-SSR_142	AT	8|YLM_SJD_c118919_g1:1254-1469|+	7|YLM_TX_c79373_g2:193-206|-	0.83	0	0.99	TTCCAGTTGATCAGCCCTGTGTTTCTCTAGAGATGGTGGGCAACATTACTCGCTCACCAAATTATTCTTCTTAGAATCTCAAAAAAAATAAGACAAGAGG	TCATGCATGTAGAGAAAAATTCGGAAGTTGAAGGTATAAAGAAGGTCCTATTTGAGGAAGATCTCTCTGAAAGAAATTTTCTGCTTCTTTATGTAATGAA
EST-SSR_143	AT	8|YLM_SJD_c112254_g1:142-357|+	8|YLM_TX_c69380_g1:1599-1614|-	0.47	0.25	1	ATTTAATTCATTATGATCGATCACTTTCCTTATTGTTGCTGGGGTTCCCCACCACAATCATTTTCTTGGAAGAGGAGATACAATATCCTGGAACTGTATA	CCTGCAGAGCCTGTTGATATAATTAGACATGGACCGGCTTGTATAATCAAACCAGTATACTTTCTAATTCTAAGAGGGTAACTAAATTTACACCAGTTGC
EST-SSR_144	AT	8|YLM_SJD_c122892_g2:292-507|+	5|YLM_TX_c72343_g1:316-325|+	1.5	0	0.82	ATGTATGTTCAACAATGTAATGAATCGTAGGTATTGTATGTTCAACAATGTAATGTTGAGTAGACGTCACTACATCGACCAACTTAGTTAATTAGTTGAC	GTAAAAAGTAATACTCATATCTCAAATCAACTTTATCTAATGGTAAATTTTCATTGTAGGATTTGTTTTTTTTATTGCAATAGATTCATTGTAAGAGCAT
EST-SSR_145	AT	8|YLM_SJD_c125400_g1:87-302|+	8|YLM_TX_c81030_g2:133-148|-	0.47	0.25	0.99	GGCGCCAACATCCTCATTTGCATGTGTGTCCTTACATAAGGAAGTCCTCATAAGAAAATTACACATACATGTAAAACAAGATGTAAGGGAAACATGAGCC	AGTCCCGATCTAGTCAGCATATGCTTATATAAGTTATGCATGCATGAAGCGTTTGGATTTGCTGCTAATGAGCTGAAACATTAGAACATCATACTGTGAA
EST-SSR_146	AT	9|YLM_SJD_c95481_g1:62-279|+	3|YLM_TX_c77611_g1:574-582|+	0.5	0.5	1	GAATACATAGATACAACAGCAGGATACAGAAAATGTATGATGAGCTAATGAGCTAACCTTGTAAAATTCCCAATCTACCAAAATACTTATAGCACACGTC	TGCAGCTTGTTCTATATCATAAGTTTACCTATACATCACGACTTTCTCAACAAGGCTGGTCACATAAGCAATGACCAAATACACAAGGCAACCAATCAGA
EST-SSR_147	AT	9|YLM_SJD_c126259_g3:96-313|+	6|YLM_TX_c113600_g1:114-125|-	1.5	0.5	0.97	TGGAAATTTCTCGTGCGTGTGGGGTGGGGGTGATGGTGGTTGGGTTAGACCATAATTGATTTTTCAATAGAAATTAATTTGCCAGTTCAGAGTGGGGATA	TTCCGATCTAGTAAGCATAGCACTGGGGGATACTATATTTTTGTTATAAATGTTCGTTCTGTGGTTGCAAATGAAAGCAAGTCCACCTTTGGAAAAATCA
EST-SSR_148	AT	9|YLM_SJD_c103420_g2:29-246|+	7|YLM_TX_c54737_g1:129-142|+	1.12	0	1	TATAGTTACTGGCAAATTATTCAGGACAAGCCACCAATCTAATATGAACAAAACACCTGAAATCTACAAGCCATGTCTAATATTGGCCGTCATACATACA	TGGGGAACAAATCTGTATATACAAACAAATTTAGAGTATAACGTAGAAAACAGATAACTAATAACGTTAACACACATAAAAAATTCAATCACAAATAATT
EST-SSR_149	AT	9|YLM_SJD_c120984_g1:623-840|+	9|YLM_TX_c77659_g1:765-782|+	0.47	0.25	1	TTCTCCTTCTTTTCCAATTCACCAATTTGTCGCTAATTAAACTCTCTTAACAAAAGAAGCCAATCCATTCAAAAAGATGGAATCCCACCATCGACTACTA	CCATGCTGATTTCTTAATATTCTACTGCATAGTGTGAGCTGTTGTCATAATCTTTCCTTTTCATGTGTTGTTTCTATTTTCGTTCTATCGGTAAATGCTG
EST-SSR_150	AT	9|YLM_SJD_c108537_g1:26-243|+	3|YLM_TX_c77611_g1:574-582|+	1	0.5	1	TTTATGAACCAAATATATATCAATGCAAATGGGGTCAACCCTGGCCTGAACACTAAGCCATAAAAGGCTCTACATGCAGTTCAAATGCACGCTTTAAGAC	AAGCATATAATATAATTAACTAAAAATTCATCGAACCCTTTTCGTCATGGAAAGACGAGCAAACGAAATTCCAAGGCTTTGCTTTCGCTTGCTCTTCGAA
EST-SSR_151	AT	9|YLM_SJD_c113346_g1:552-769|+	6|YLM_TX_c81010_g2:452-463|-	1.25	0.25	1	CAGTCTCTGACCAATGGCTTGGCGAAATGACAAAAGACCTGGTGTAATATAGAGTTCTTAGTTTATTATTATTGTTATTTTGTATTTCAATCTTATGTGC	ACCCACACACACACTCCGTATATTTTACTTTGTTGCAAATGAAAATGCCACTGAAGTACACCTTCAATGTTCTTTATAAGCATTTTTGAAACAGTGAAGT
EST-SSR_152	AT	9|YLM_SJD_c105256_g1:429-646|+	3|YLM_TX_c77611_g1:574-582|+	0.5	0.5	1	CCCAAATGATGTGAGAGATGATCTAATACATTTGGAATGTCTTTTGGAAATAATTTTTTGGGATCTATAATACTAATAAAATAAATAGCATCTCCGGAGA	AATAAGCAATGAGGCAAGCCTGCGGAAGCTACATCCAAGGTTATACATAACGAATAAAGGAGGAGTTTTGTTGAAGGCTTTGAATGTCATTTTCAATTCT
EST-SSR_153	ATA	5|YLM_SJD_c124605_g2:131-345|+	3|YLM_TX_c77611_g1:574-582|+	0.5	0.5	0.98	GTAGTTATAAGGACTACTTTATACTACTTATACCATCCTCACCAGTCCTATCAACAAAAAATAAAATTACCACCCTGACCATTATATATATAATGAAAAT	GATTTACAGATTATCCATGATGGAACGTAGTACGGAAAATTGTGAACCAGCTTGCCCAAATGAAAAAACTGCCATCGAATGGAAACTTTATGTTCAGAAG
EST-SSR_154	ATA	5|YLM_SJD_c119687_g1:1032-1246|+	3|YLM_TX_c77611_g1:574-582|+	0.5	0.5	0.98	AAATGTATTACTTTCGGTGGCTCTTTTGCTTCACTTTTTCTTCATTGAACTCGACTTTTTTTTCTGTGTCTCTTTTTGAAGTTTCTTTGATATTTCCTTT	AAAAAAGGACCTAAAAGGGTAGATATATAGAAAGACGTGTATGGAAAGAGGTTCCTTTTGAAAGAGGTGTAGAAGACATAACAAGAGAAAGCCCAAAGAT
EST-SSR_155	ATA	6|YLM_SJD_c123787_g2:129-346|+	6|YLM_TX_c84176_g4:595-612|+	0.47	0.25	0.99	ACGAACAACTTGGTTCATTTGCACCCCTTAGCTATAATAAAGGAAAGTTTAAATGTAATGCAAAAAAACCCAAAAAAAATGATTTCCATATAATGGGCCT	AAGAGGCATCTATATAATGAGCTTATTCAAGCTTAAATCATAAACCCTTTTATGAGTCTAACCACACACCAATTCATGAACTTGTTCACGGTCCTACTAA
EST-SSR_156	ATA	8|YLM_SJD_c110797_g1:658-881|+	7|YLM_TX_c78851_g1:860-880|+	0.43	0	1	ATGAAGGAAAATGAATTTGTCGACATGAAAATGGACTCACCCAAGTCCGGAAACAGAGGAATTATGCATCAGATCGATGCAGGAGCTTTTCAATTTGATG	GTAAAGGTGAATCCATGGAGAAGAAGAGCCCCGTGGATGCAGAGATGATTACAGAGAAGGTGATGAATTGGGAAGAGAACAGTGGAGGTTTGAATTTATG
EST-SSR_157	ATC	5|YLM_SJD_c111684_g1:241-455|+	6|YLM_TX_c25016_g1:1014-1031|-	0.5	0.5	0.99	ATAATCACTCCCAAGATCCTGAAACTCGAGCACGTCAAATTCATTTTGATCTCTCTCTTCCATGCTTGTCATTCTCTTCAACTTAGGTTGATCAATATCA	CCATTTTCTTCCCAATCTCGCGATTCTCTCTTTTGAGGATCAATGGGATGAATTCTCTCACTACATCCAAGGAAAGGGCAAGGAAACTCATTTCCTTGGT
EST-SSR_158	ATC	5|YLM_SJD_c113965_g1:254-468|+	6|YLM_TX_c84099_g1:1886-1903|-	0.47	0.25	1	TCTACATTATATCCAATCTATCACAAATTTGTCAATAATATGCTATAAGTGTCACGTTTCTTTAATCTGTACCAGGGATCAAAAGGGAAATATAATTATA	ATTACCAAGCCTTATCCAATTGCAAAATTGTTATGGGTTCAGCTGCAAAAATCATGTACTCCCATGCCACTTCAGATAAAGCAATATGTTTCAATCCGTA
EST-SSR_159	ATC	7|YLM_SJD_c114587_g2:224-444|+	6|YLM_TX_c79708_g2:996-1013|+	0.43	0	0.99	ATGGATCATCCAAAACCACCAGCTAGTTCGAAACCCACTAATTACACTTCATTACTTGATAATGATGACAACTTCTTTGAAGGAATATTAACAGGAGGAG	AAGCCATGCCAAGCAGCTCCATCTCACCACAACAACAACAACTAGCTTCTTCTAGCTCCAAGCCAAGTTCTATGTCCATGGCATCGCCTAATTCCACCGC
EST-SSR_160	ATC	7|YLM_SJD_c121994_g1:406-626|+	8|YLM_TX_c76966_g1:332-355|+	0.47	0.25	0.99	AGCACCCTTTTAAATTAAATGAAAACAAATGCAGTAAACTTTCAACAAAGTACAGCAACCATGTTCCTTGTTGAATTCTATCACAAGTAAGAAAGAGATT	GTCATTCAATCGCGACCTCAAAAGTTATTAGGATGCTCTCAAAAGAAAAATGTGGAGATTTACAGCCATGCTGGATTCTTCAAAGAAGTAACAACAGCCT
EST-SSR_161	ATG	5|YLM_SJD_c85655_g1:63-277|+	3|YLM_TX_c77611_g1:574-582|+	1	0.5	0.96	AATTATGATTTTGACAAGCAAATAGCCATTATTGGAGCATCAATGGCTCTTCATAACTTTATTAGGCGAGAGGCTATAGCTGATATAGAATTTCAGCCAT	ATCACTTGCCTAGTGAAAGAGATGACAACATTGACCGAGATTGTCGTCTAATAGTGGACGATAGTGAGATGGAGCTATTCGTGATAGGATTGCTTGTGAG
EST-SSR_162	ATT	5|YLM_SJD_c122832_g1:26-240|+	2|YLM_TX_c84429_g1:2608-2613|-	1.5	0.5	0.71	CTTTCATTTTCTCACCTCCTCTGTCTGATTGCCGAGAGAAAGTTATCTATTTTCTCGGCAATCAAACAGATTGAGCATTAATATTTTTGTTTAACAAACA	TTTAATAATTATCTTTGCGTACATTGAGGAAGTTTAGGATTCATTGAATTTGGACGGGTTTGGGGTTGTACGATTAACTTCTATAAATGCTTCAAGGATT
EST-SSR_163	ATT	5|YLM_SJD_c105914_g1:592-806|+	5|YLM_TX_c78133_g1:647-661|-	0.5	0	0.97	ATCTAAAAAATCTCTCTTAAAAATGGCAATACATTTCCCTTGTCCAATAGGCCATCAACCCATATTTGATTTATGTACCATGCTTTCTTTTATGATCATC	CGGTATTGCGGTAGGGGATATCCTAAGCCAGCTTGGGCACAGCAAATTAATTCCCCTCCCCGATCTGGTTAAAGGCAAGTCATCCATATCGGGACTAAGG
EST-SSR_164	ATT	5|YLM_SJD_c117064_g1:959-1173|+	4|YLM_TX_c72413_g1:1059-1070|+	0.47	0.25	0.98	TTTACTCGCTTGGTCATCAGGATGAAAATGGCCTAATTCCGAAAGATGAATCACTTTATGATTTTCAATATTCAAATAGATACTCAAAGGAGATGGAATG	TTTTCTAATTTTTATTAATATCTTTAAATAGAATCAAAATTTTGCTATATGCTCAATCTTAGCAAAGTTATTACTAAATTAAGACAACTGAGTAAAGAAC
EST-SSR_165	ATT	5|YLM_SJD_c96451_g1:712-926|+	3|YLM_TX_c77611_g1:574-582|+	0.47	0.25	0.99	CAGATAGAACTTCTCAAGGAAGTCTCTTCAAGATGATATGAATCAGATGAACAAGAGCATTAAACATTTCCATTCCAGGACTTAAGATTCAGGATTTCAA	CAACCCCTCTTTTTCTATTATCAAATTGAAGAATGATATATAATTGAAGGTAACTTCTAAAAAGGCAGAGACCATGGCATAAGCGCAAAACAAGAGCCCA
EST-SSR_166	CA	7|YLM_SJD_c123052_g2:281-494|+	5|YLM_TX_c83114_g2:172-181|-	0.83	0	0.99	GCTCTCCTATAAGTCCGTTATGAGCTAAGCATGTTGCTCGAAAGAGCATGGCCGTCTCTATCAGGAACTCGCATGAGAGTCTTTCATTGTACAAAGTTGT	CTCCTTGTCAGGGATGTACTGCCCGGTGTACCGGCACAACATCCCTCTCTTTCCATGATGTGGTTATCGCATAGTTGCAGCGGACCTTTGACAAGCATCA
EST-SSR_167	CA	7|YLM_SJD_c78743_g1:244-457|+	9|YLM_TX_c31116_g1:272-289|+	0.82	0.25	0.99	GTATGCTTTGCGAATCTCTTTATGTGGTGATTGAAGTTAGATATTTAAAGTTGGTTGTGATTAGTAGGAAATTTTTGTTCAACGGCACCCAAGAAACGCG	GAGACTAGGTGCCATTGTCTTTGAAATTTGCTGGATCTTACTAGTAGATTCGAAAGGATGAGCAGGGGACAGTAAACGTTGGGGACTGTCAGAGCCAAGT
EST-SSR_168	CA	7|YLM_SJD_c38676_g1:338-551|+	9|YLM_TX_c32048_g1:584-601|-	0.87	0	0.99	TAACATTTGTTCACTGTTAAACTCATCCAGGATATTGTAACAAACTATTAAATAATATTAACACAGGAGTAAATACACAACATGCGGACATGCCTGAAAT	AACCAGCTTCGGCAACTTATACCTGCACTTGCCTAAACGAGCTAGAGAATCGTATTAGATCAATATTCAGTGAACTCAATTCATCTTCTCCACTTGTCAA
EST-SSR_169	CA	7|YLM_SJD_c87156_g1:166-379|+	5|YLM_TX_c7717_g1:588-597|+	0.83	0	0.98	TGGAAGGCCACAATAAAACACCAGAGTAACCCTCTCTCTTCTTTTGTTAATCTAGGTAGGCTGAGGCATGTGGCAACGTTATGACAATCGCGCGCGTGCG	GAGGATTGTAACTATGATGCACCAAATTCTCATTAGGCCAATCTTCAATTGAACATTAGAAAGTTCAGCAACATATTAGGACCTCTACTTTCCTGTTTTC
EST-SSR_170	CAA	5|YLM_SJD_c200606_g1:45-259|+	4|YLM_TX_c77262_g1:428-439|-	0.47	0.25	0.99	TGCGGCGAAGAGTGTGAGTCTCCGGCGGCGAAGAAAACGGTGGATTCGAGTGAATACATGGCTGTGGAGAGAAGAGATGAAACAGCAGCAGCAGCGGCAG	AAGTAAAAGAGGTGAAGATAAAGATCACAAAGAAACAGTTGGAGGAATTGCTTGGTACGGTGGACGTACAAGGATTATCTGTGCAACAAGTGCTGGCTCA
EST-SSR_171	CAA	5|YLM_SJD_c119067_g1:108-322|+	3|YLM_TX_c77611_g1:574-582|+	0.5	0.5	0.99	CAACCCCCACAAATCCAACGCCAAACTCATCAAGAAATCTTCACAACCACAATCCGTCCATCATCCGCTCCCGCTCCGTCTAATCCATTCACAGCCCAAG	TTCAACCCCTCAAAGACCAATCTCTCTTTGGATCTGCGGGCACCACCGGCGCAGCCACAGGCGACTGGAATCACCGTCGAAGTATTGCTGCCAGCCGTGA
EST-SSR_172	CAA	5|YLM_SJD_c111057_g1:1534-1748|+	4|YLM_TX_c83931_g4:772-783|+	0.47	0.25	0.99	ACAAGATTGAGTAAAGACTCCATATAAGGAATTAGAGTTTGAAATAAAAACAAAATAATAAATGTTTGATAGAGACAGGATTGGTACGTAGAATAAACAG	CACCCTACATATTATTTATAAACAGAGAGGGAGAAAGGGCGATGAGAAGGAAAGGTAAAGAAGAAGAAAACCCGTCAATTAAATTAATATAATAATGGTA
EST-SSR_173	CAA	6|YLM_SJD_c114653_g1:287-504|+	6|YLM_TX_c25627_g1:333-350|+	0.47	0.25	1	GTGCTAGAGAGAAGCAAAGGTGGGCAGATAGTAAGGTTTACACCAGAAAATCATTCAAGGGACTCAAGAACAATAACATCAGCAACAACAATAACAGCAG	CGTGGTATCGCAGCCACCGTCACAAACTCCAGCTTCAGAAGACGCGAATTCTGCTCAGCAACAGCTTGCATCTCGCTTTGATGCAGTTTCCGACGATTCT
EST-SSR_174	CAC	5|YLM_SJD_c115696_g1:312-526|+	5|YLM_TX_c83003_g3:428-442|+	0.5	0	1	CTCTCATAAATGCTTGCCCATAAGTGAGACCTTGTGTGAGAAACAGTGGAGAAGCTCCCTCTCCTTCTAGTCCTTGTAATCTTCACCTTTGTACCATTCT	CGGCGGCTGCGCAGCTGCTACCACTGTCGATGATTTCATCTACACCACCATAAGTCCCAGAAGATGAAAAGTCAAAAGTACCCACAACAACCTCCCTATT
EST-SSR_175	CAC	5|YLM_SJD_c155451_g1:63-277|+	5|YLM_TX_c75847_g2:281-295|+	0.47	0.25	0.97	CCGACACCAATTCGACAAGTTCGCGCCACCAGGGCCTCCCGCATTCCCTCACGGCCGACCACACCACCCACGCCCTCACCACGGCCACCACGGTCATCAT	GGCGGATTCTTCCACTCCTTCAGCCGCGGCTTCTTCGCCGTGTTGATCCCCACTCTGGCTGGAATTGCCGTCGGCATGATCGTCAGCCTACTCGGTCTCG
EST-SSR_176	CAC	5|YLM_SJD_c117844_g1:940-1154|+	3|YLM_TX_c77611_g1:574-582|+	0.5	0.5	0.99	CCCTCGTGTCGTCGTCCACCGTGGTCTTCGCGTCTCTCATCACCCAACGCTGGACCACCGTAGCCGCCCTCCTGTGGTCTTCCATATTCTTCTCTACGCT	CGTAACCGCCAGAGGAGCCATAACCTCCTCCTCCGCCTCTCCTCTCTTCGTCGCCTAGAGCAGGCCCACCAAAGCCACCTTCCTGGGGTCGGCCGTATTC
EST-SSR_177	CAC	6|YLM_SJD_c109956_g1:501-718|+	6|YLM_TX_c22120_g1:777-794|+	0.94	0.25	1	ATGGAGATTGCGTTGTGCCATGGGTGAAAAGCCACGGTCAGTGCCCCGTTTGTAGGTTTGTACTCTGTGAACAGAGGAGAGAGAGTATATTGCCGTTAAA	CTTCGACGCAAACATGGATGCTAGTGATCTACTTATTGCGCAAATTTCAAGGCTCATGAATTTAAACCGACGAGAATTTTAAGTTTATGGACAGACCAAC
EST-SSR_178	CAC	6|YLM_SJD_c111383_g1:193-410|+	5|YLM_TX_c74976_g1:1990-2004|-	0.5	0	0.99	GGTATACGCTGAGATACAATAGCCTGTCCATTCGATAATATACCTAAAGCAAAGGACACCAAAAGGAAATCCTTTATTCCTAGTCCCAGCCAAACAGCAA	CTGCAAACAAAAAGCAGCAATAAACGTTAAATAAAGTTGCCATGTCATTCTTCCTCCGACTCTGACTCAGCACTCTGGAGCCACTCGATGAATGGTTTGG
EST-SSR_179	CAC	6|YLM_SJD_c84754_g1:381-598|+	4|YLM_TX_c48263_g1:242-253|-	0.87	0	0.98	GGTATATATGATCAGTCACAGAGTCTCTGTATTGGTTCTGGTCCTTCTGGAAGTGTTTGTAAGCCTTGTCCCAATTTAGCGCCGCCGCCAAATCCATCAG	CAATTATTTATTCTCCGTCATCTCCATCAAGGGCTTTGACAAGGGGTTTATTGGCTTTCGCCATTGTTGGGTCGATTGGAGGGTTTGCCGGAATTTGTAC
EST-SSR_180	CAC	6|YLM_SJD_c108381_g1:297-514|+	6|YLM_TX_c77793_g1:373-390|+	0.5	0	0.99	CCCACAGTGGTTCCTTGCTTCACCTTCTTCATGCCTGTAAGAGTCACTGCTTTGGTCTTTACAAGCCCTTCTCCAAACTTCTTTTTGTATTTGTCAGTTG	TCTTCTTGCTCTGAGGAGCAGGTTGTGAGTCGCTGGGGTCCCACTGATCAGCCCATGATGTGTAAGAACCATTTCCCTCCATTGCAACCAACCTTCAAAT
EST-SSR_181	CACG	5|YLM_SJD_c210729_g1:46-265|+	3|YLM_TX_c74316_g1:1152-1163|-	1	0.5	0.99	AATAAAATAAAAAGAGAGGATTGGTAAGTAATTAGATACACACAAAAAAAGAATGAATGAAAGAAAAAACCAATCATTAGAATAAGATTTGTACACAACC	CACCAGCATGCATACACATAAAATCGCAAGGTTTCCATTATAGTAATTAGGTCCATCATAGTAATTAGGTCCGATACCTTAAGGCACACATTAAGGTACA
EST-SSR_182	CAG	5|YLM_SJD_c86502_g1:240-454|+	3|YLM_TX_c77611_g1:574-582|+	0.47	0.25	1	TTCCAAGAACCTCCCCGACTCTGTCTCTCTCGTCGAGCCCAAGGCCGAAGGCGAGATCACTATCCGATCCGAGTCCCGAGACCCCCCAGTTCAGCAAATC	CCCCAGGCTCAGCAACCTCAGCAGCAGGAGGCTTCTCAGGAGGCTTACTAGGCGGAGTAGTAGCTGTTGGGTCGGAGTGTACTCGTATGATATGCATGAG
EST-SSR_183	CAG	5|YLM_SJD_c93745_g1:113-327|+	3|YLM_TX_c77611_g1:574-582|+	0.5	0.5	0.99	ACAGCACTACCCGCATCAGCAGACTATGCAGAATTCCCCAAAACAGCAGCAGCAGCTCGGCAGCCAGCCCGGCCTGCCGCCCATGCCGAGCTCCGCTCCC	ACGAATTTCGCTACCCAGCCTGCCCCTGCGCCTTTCTCATTTGCTGATTTCGCACAGGCGCACTCGGCACAGGCGCAGCAGAACAGCTTGTTTGGCACTC
EST-SSR_184	CAG	5|YLM_SJD_c93745_g1:308-522|+	3|YLM_TX_c77611_g1:574-582|+	1	0.5	0.95	GAACAGCTTGTTTGGCACTCCTGCCGCTCCCGGCGGTTATGGCGGGCAGTTCCCCTCGAGCAACGCCGGCGGGGGCATGCATTTCGCCAATGCGTTCAAT	GCGCAGGCCGGAGGGTATAATGGCCTCCCGCAGATGCCTGCCCCTGCCCCCGCCTCCGCTTCTGGCGGGCAGAGCAGCAGCAGTAATGCAGGAGCAGGGA
EST-SSR_185	CAG	5|YLM_SJD_c121658_g1:1382-1596|+	4|YLM_TX_c71603_g1:785-796|-	0.5	0.5	1	AATATGACCATGTCCGCCTCAGATAACTCAGGCCTTCCTTCTACAGAGTGGGTACCCAAAGCATTTGTACAGCGAAGCATCTGAACAGCAGATGAAACAC	CATTGAGAGGGTTAGATGGCCGGCTGAAGGTCATTGTTCGATATACATGATCAAAGTCAGCATTGCGGCGATTGACTGCTTCTAAATGTGCAGCAAAGTG
EST-SSR_186	CAG	6|YLM_SJD_c125769_g4:982-1199|+	3|YLM_TX_c83314_g4:588-596|+	1.3	0	0.89	GATGCTTCCCTTGAATCAGCATCAACAAGCTTCTTAAATTCAATCTCTTCACCTGCAAAGTCCCGAACCTCGGTGATCTCAACTTTCCTTTTGCCTGAAA	CCGCTGCAGCATCCTTCACTGCAGAGAGTGCAGCAGCAGCAAGCCTCTTAGCCTCATCACTGGTGCCGTTCTGCACAACACTATGTCCCTTCTGCGGTAT
EST-SSR_187	CAGCAA	5|YLM_SJD_c117017_g1:885-1114|+	3|YLM_TX_c77611_g1:574-582|+	0.5	0.5	1	CTCGAACCATGACCTTTTAGGTCTCGAGCCAGAGGGTTCACTGGGGCTGAACCACTTAACCCCATCTCAGATCCACCAGATCCAAACCCAATTACAGCTT	CAGCACATGTCAGCAATAGCTTTAGCTTCCTACCACCACCAAAAGCAGAATCAGCAAAATACCCTTAGTTTCCTCAGTCCAAAAGCTATTCCTATGAAGC
EST-SSR_188	CAT	6|YLM_SJD_c117070_g2:9-226|+	6|YLM_TX_c74339_g1:109-126|+	0.43	0	0.97	ACCCTGCCCATCTTCTGTCAATAAGGTGATAAAAAGAAAGATAGTGAGTGAGGTATAAGAGAAATTGAACACAGAATATTGCAATACTAGATAACCAAAA	CCCTCGTGAGACAGAACACTGCACAACCATATTGCACAAAGAAGTTAAATGCCAAAGTTTTAGAACTCGAGTTTTGCTTGAACTTTAATCATTCTAAAAT
EST-SSR_189	CAT	6|YLM_SJD_c123948_g1:1518-1735|+	5|YLM_TX_c84074_g1:2176-2190|+	1.22	0	0.97	AAAGCGTTCTGGCACGAAGCTCCAAAGCCACGGCGTCCCAATCTTGGATTCCGTGCCGGAGCACGGCGCCTGCGAGGACGAGCTCTTCCCACGTACCCCA	CTCCCCCTCCATCACCCTCCACGTGTACGGCCGAAATAATATTACACCACCTTTGCTCCTCCTCCCGTCCTACGCACCCGGCTCACGTTAGGCACCACCG
EST-SSR_190	CAT	6|YLM_SJD_c87676_g1:160-377|+	3|YLM_TX_c77611_g1:574-582|+	2	0.5	0.95	GTTTTGGCAGCGGCCTTCTTTCCCTGCTCTGCGGCTTTACCGGCAGTCTTCTTGGCTGCAGTCTTTGTCTCCTCTACAGCTTTACTGACGTTGGCAGCTG	CGGAGGAAGATTCTGAAGAATCCTCATCTTCATCAGAAGAGGAAGATTCGGCAACGGGAGGTGGAGGAGGGGGAGCGGCCTTCTTGGACTTTTTGCCTTC
EST-SSR_191	CAT	7|YLM_SJD_c65135_g1:471-691|+	3|YLM_TX_c77611_g1:574-582|+	2	0	0.95	TGATGTGGAGGCTAAGTATTATGCGGATGGTGAGGATGCGTATGATATGCGGAAGCAGCTTAAGGGTAAGCATTATCATCATCAGCATCACCACCACCAC	GGTGGTGGGTGTTGTTCGGGTGAGGCGAAGGCAGAGCCAAAGGTAGAAGCGAAAACGGATTCGAAAGCAGGTTGATGGCATAGGTAAATTGGGTTTTTGG
EST-SSR_192	CCA	6|YLM_SJD_c119462_g1:511-728|+	5|YLM_TX_c112218_g1:639-653|+	0.5	0	0.98	GAGAAGATTGATGAATGGATGAGAGAGTCGGTGGTGGAGATCGTGAAGAATTTGAGAGAAGCTCCGTTGTTGGTGCAGGTTTACTCGAAGAATAATGGTT	AGTTGAAGACGGAGACGGCGGTGGCTGATAATTGGCCGATTGTTACGGATAAATGGAAGAACGGTCAGACGCCATTGCCCGAGGGTGTTATTCTTGTGGA
EST-SSR_193	CCG	5|YLM_SJD_c114549_g1:1131-1345|+	3|YLM_TX_c68736_g1:1690-1698|+	0.71	0	0.67	GCCTTCACGACGACCGCCGCCACCACCATATCCACCTCCGCCGCCGCCGCTACCGTATCCTCCGCCGCCGCCACTGCGATTATATCCGCCTTCACGACGA	CCACCATATCCACCTCCACCACCGCTGCGGAAACCTCCGCCACCACCTCCACCACCGCTACCACGTGACTGGGCCTCGTTCACCGTGATATTACGTCCGT
EST-SSR_194	CCG	5|YLM_SJD_c116191_g1:1541-1755|+	4|YLM_TX_c54222_g1:1516-1527|+	0.71	0	0.98	TCAATTTCAGCAGCAGTTTTATCCACCATATGGGTATATGCCACCACCTCCACCACCATCTTATCAGCAGTACCCTCCACAGTATCACTCTGCAATGGGC	CCACAGCCGACCCAGCAATATCAGCATTCTGCACCACCAGGTGCACCACCTGGGACATCACAGCAGTAAGACTGCTTGTGCTCATGTTTTTGTTGTTTTT
EST-SSR_195	CCG	5|YLM_SJD_c111031_g1:804-1018|+	4|YLM_TX_c82534_g1:1175-1186|+	0.5	0.5	0.99	AAAACCTCCGCCCGCACTCCTGAGGAAGCCTCGAACCCAAAATTAGTCCCATAAACCGTATCCACCAAACACCTCTTCAAGTCCCCAACCTTATCCACCT	CTTTACCATTTCCGGACTCAATATACGCATCCTCATCTCCTCCCCATTCATCGTCTTCCATCGGAGGATCGGCAGCCGATAGCTTCGTGTATGAAGTCTC
EST-SSR_196	CCG	6|YLM_SJD_c201884_g1:136-353|+	6|YLM_TX_c84049_g3:355-372|-	0.47	0.25	0.99	TGCGGATCCATCACGGCCGCCAACAAAAGAGAAGCCTGTGGAAAAGGAGGAGATGCCGGACGAGCCGCCGAAGGAGCCGCCGAAGGAGAAGGTTAAGGTT	TCGAAATAGGAGGATCCGCCGAAGACGCCTCCGCCGCCGACAGGGTACCCAATTCAGGGACGGAACTGCAGCTTCTATAAGGGGGCCATGGCTCTGATGA
EST-SSR_197	CCG	6|YLM_SJD_c115397_g1:793-1010|+	6|YLM_TX_c75284_g2:845-862|+	0.47	0.25	1	AGGTCCACCCTGCCCATAGCCATCGGCGTAGCTGTCACGCTGGGTTTGTCTTTGGGGAAAGTAGCCGCTGGCGGTCGAGAAGCGGTTCTGGTCGTTGTAT	TAATAGCTGCTCCGTCGGCTTCCGTAGCCGCTCATGACATCAGTCTGGTCGGCGCGCATTGATTGGGCGCGTCGTCTGTATTCGCCATCAATGGCAGCCT
EST-SSR_198	CCG	6|YLM_SJD_c123118_g1:507-724|+	7|YLM_TX_c82986_g1:1876-1896|-	0.5	0	0.98	AAATAGTAGAAGTGGGAATATTGTTATGGAGCAAGAAGATGAGGGTGGCCCACGGCCGCCGCCGTCACCGCCAAGGACAGTGATGAGTGATAGAACGCCA	GAGGAGAATTCGTGGGATTTTTTCTTTCAACACGAGAATATTCCGGGCCCGACTTTGATTGAGGTTGAAGATGAGGTTAGAATTGATAAGGAGCAGATTG
EST-SSR_199	CCG	7|YLM_SJD_c79488_g1:386-606|+	3|YLM_TX_c77611_g1:574-582|+	2.36	0.25	0.79	CAAGCACGAGACATGCGCCGACAACAACTGCTCGTACAGCGGATGCGTCAAAATTTCAGCCTTATGTCTTGCATTCTGCCAATTCACCACTCCATCTACA	ACCTCGGCTTCCAACACCATCTCCCCTCCTTCGCCGCCACTATTGTTCTTGTTTGTTCTGTTAGTATTATTGTTGTTTTCCAAATCAGCTGATTCGTGCG
EST-SSR_200	CCT	5|YLM_SJD_c150715_g1:6-220|+	3|YLM_TX_c77611_g1:574-582|+	0.5	0.5	1	CGCTGATGATGGCTCCGGCTCAGTTGTTGATTTATCAGTGTCGCTATCAAGATGGTCCGTCACTGCCAAGAGAGGCCGGAAAAGCAGTACTGCCTCCACC	AATATTAATGGTTCTAGTTTGGGTTCGGGTTCGGGTTCGGATGATCATATAATTATTCCAGATGTTGTGTATGATCTTATGATGCTAGCTCAGGGAGATG
EST-SSR_201	CG	6|YLM_SJD_c117972_g1:197-408|+	7|YLM_TX_c75711_g1:384-397|+	0.43	0	0.99	CCTAACAAATTGAACTAAAACACCATTTTCCAACTTGAGAGAAATCAAGTCCACTCCAAAGCTAGCTAGAGAGGGAAAGGAATTAAGGGCTCTTCTCACA	CCCACCCACACAATTCCACATTGTCTCAACCCATCAAACCCCCCCTTCTTCACTCACTCCAATTATGTATCATCCTCAATAAAAAGCCATGGAAAAAGTC
EST-SSR_202	CGA	5|YLM_SJD_c120069_g1:213-427|+	5|YLM_TX_c75179_g1:178-192|+	0.43	0	1	GAAACGACGTAGTTTTTCACAATCGTCTCTTACACAACGGCCCAGACACCATAGACGAACTCTTAGACAGACACATAGTTAAGAAAGATAAAACTCACAT	AGAAGAGGAGCTCTTGACTCGGCGGCGTCTCACTAGCACTCGGCGTGAGGCACTGAGTCTCTACCGAGATATCATCCGGGCGACCCGTTTCTTCGTGTGG
EST-SSR_203	CGC	5|YLM_SJD_c117252_g1:541-755|+	4|YLM_TX_c81098_g1:587-598|-	0.83	0	0.97	TTCCCTCTGGAGGCTGGAACAGAATCTGACCCACCGGCCAATTGTGGCAGGAAAAGGAGGAGAGAGAGAACAGTGGAGGTGCTTAAATCTGATGACAAGG	CGGCAAATTGCAGTGAGGAGGTTGGGCCGTCAACGCCGTCAAGTTGGAGTGTGGTTTGGGAGGGAAAGGGAGAGGATATTGAGACTAGAATGGGTGTGTT
EST-SSR_204	CGC	5|YLM_SJD_c122070_g2:2159-2373|+	8|YLM_TX_c67249_g1:2272-2295|+	1.3	0	1	TCGTCAACTCTACATCCATCACATTCTTCTTTGTCATCATTGCACGCACTTCCCCTATCATTCACCGTACCCTTTACTTCCTCTTCCTTCTCCAATTCTA	CACTCTTCCCCTGTTCCGTCGTCCACAGAGACCTCACATGCAAAATCTTCAACACCCAATTCCTACTTTGCCCTTCCGTCTCCATCAATTTAGTCTGATC
EST-SSR_205	CGC	5|YLM_SJD_c97712_g1:589-803|+	4|YLM_TX_c102203_g1:992-1003|-	0.5	0	0.98	CCGCCCTCCCGTACCTTCGATCACGTCGACGATCCCTCTTTTGGCTCTCAGTTCCTCCAAGTCCTCCGTTTAATTGCTCAGGCGTCGCGTGATGAGGACG	CTAGTGACCCTCCATCCGAAGACGATTTTCTCCGAATCGAGCTTGACGGATGGGATAATGATAACGATGACGAGGAGGAGGAGGTGAACGAGGTTGAGTA
EST-SSR_206	CGC	6|YLM_SJD_c112371_g1:206-423|+	3|YLM_TX_c77611_g1:574-582|+	1	0.5	0.97	GACAAACTTACCGATCTGGAATGTAAACGAGATGTTATCACACCTTCTGGTGAATCACATGGTGTGTTGACCTTCACGTATGACATCAGACAAGGGCCGT	CAGAAAATGGACACCAGGATGGGAAAATAAGTAATTTCTTATCAACCGTTGCAAGAATCTTCGTGCCTATTGGGACTGCCACTTCTGCTACTGTCGTTGC
EST-SSR_207	CGG	5|YLM_SJD_c120163_g1:375-589|+	3|YLM_TX_c104619_g1:869-877|-	0.87	0	0.98	CAGTCGACTTCCGGAACGCGCCGGAGAATCCTCTTCCGGCTGCCTATGAAGATTCATGGGCTGCTCTTCAGTGGGTTGCTTCCCATATTATTGGAGATGC	CCATGAGGCCTGGCTCAAGGACCATGTTGATTTTGATCGGGTTTTTTTGGTGGGTGACAGTGCTGGTGCTAATATTGCACACCACTTGGCTTTGCGGGCT
EST-SSR_208	CGG	6|YLM_SJD_c102785_g1:598-815|+	6|YLM_TX_c70552_g1:657-674|+	0.43	0	1	AGCGAGGATTTTAGAGAGCTTGTAAGAGCGGCTTCCATTAGTACTTTGGCTAATAGACTTGAAATGGACATATTTTTGCAACAGCAGATGAAACAACAGT	GATCTAAGGGAGTGCCGAGGAGTGCTAGTGTTGGGATGGGGAAAATTGATGAAGATAAGCCTTATGATTTTGTTGGAGATAATAATGTTGATGTCAAGAA
EST-SSR_209	CT	10|YLM_SJD_c92410_g1:138-357|+	9|YLM_TX_c38745_g1:166-183|+	2.16	0.25	0.8	TCTACTTAAGCCTTCTCACCATTCACTACAGCCCTCCTCTCTCTCTCCTTTCTCTCTCTATAATAACGCCCACTCTCCCTCCTTGCTTCCTCCATCACCC	AAGAGGATATGGAAACTCAAGAGGAACTTATGGGGTCCAAGGATCACACACAAATCAACAAAGGAAAGCGCACCAAGCGTCAAAGGCCACAGTCTCCGCT
EST-SSR_210	CT	6|YLM_SJD_c125331_g2:71-282|+	6|YLM_TX_c84360_g2:195-206|-	0.43	0	1	AGAGTCTCATTTAAGAGGAAGCTACAAAAGAAGGCATGAGGTAATATAGGGGATCTTCTGGAAGAGAGATATCAGAAAGTACCCAAGTCTTTAAAGCTCC	CGGATCTGTAACAAAGACAGTCCTTTCCTTTGTTTGCCTTTTTCTGTCTTTGAGCAAAAGGGTATGTATAAAGAAGAGAACAAACTACCCACGGATCATG
EST-SSR_211	CT	6|YLM_SJD_c117055_g2:918-1129|+	6|YLM_TX_c82664_g1:1411-1422|+	0.43	0	0.99	TCCAACACAAACTCGCTTGGTCCGACTCGCAGTACATCCTTGCCGGATCGCTGCATAGTTCGCACTCTCTCATTTTCTCTCACTTTCCCAAACTTTCTCA	AATTCTTTTCTTCGGTTTCTACGTCTCTCTCCTGTAGTTCCGCAAATAGAAGAAAAATTCGCTAATTGAGCTGCAACTTATACTGATATACGGTAAACAG
EST-SSR_212	CT	6|YLM_SJD_c203431_g1:89-300|+	5|YLM_TX_c83053_g1:191-200|+	0.5	0	0.98	ACACCACAAAATCCCAAGTTCCATACTTTCTTATTCTAAATTATCCCTAGAAAATCTCAGTTTCCATGAATATTTTGGTCATACCTCGAACCTCACCCCC	ATATAACCCGCAATCTTCTTTCTCAACCCCAAATCATCATCTCACCCCCAACTTCTCTCCTGATAGATATCGCCTTTCTGTGTCCATTTCCTCAATCAAC
EST-SSR_213	CT	6|YLM_SJD_c117300_g3:254-465|+	3|YLM_TX_c77611_g1:574-582|+	1	0.5	0.79	TATATAGATATACATAGATAGTTTCCCTTAAAATTAGCTGTCTTAACGTCAAAAAATAGACTTCTTGTAGACCAATTTCTCTCTCCCTCTCTCTCCTGTG	CAGGGAAATAAAATCCCGTCAATTTCTCCCTCCCTTTCCAATTTCTCTCTCCTCTGTCCCTCTCTCTCTTACCTTTTCTCTCCTCTGTTTCCCATCTGCT
EST-SSR_214	CT	6|YLM_SJD_c125087_g1:21-232|+	6|YLM_TX_c83169_g4:688-699|-	0.94	0.25	0.99	GAAATTCAAATTAAGCCAAACACTAGTGTATTCTGATACATATAAACCCCACAAATTGCTCTAAATGAGCGAGGTGGGCAACCTGTAACAAATTACAAAC	GAGCTAGTAACAAACAATATAATGTTACTGCTTATTATTCCTTGAAATGACTTTACAAATCCATATCATTTTACCCACTATCCCAATCTGTAAACAATCA
EST-SSR_215	CT	6|YLM_SJD_c181209_g1:206-417|+	7|YLM_TX_c83368_g7:815-828|+	0.5	0.5	1	ATTCATAAAAAAGTAGAAGGATTTTATGATATAAGTGGAGAAGATGAAAACATGAAGGGAAATCCAAAAAATTGAACTAGGAAGGCAACACATAACCACC	TTTTAGATTAATTAAGAGTTTAGGTGTATTGTTTTTCAAAAAGGTTCTCTCTCTCCTTGGAGTGTCGACTACAAACAACTCCTTAATGAGTCCAGTGATT
EST-SSR_216	CT	6|YLM_SJD_c118826_g2:89-300|+	4|YLM_TX_c72373_g1:2672-2679|-	1	0	0.72	CTTATATATCACTCTCTCCATTAAACCTCTAGTAATGGCTGTTTCTCTACGTTTACTCGAAGTCGCCTTTCTCCCTCCAGAAACCACTCCAAAATTCCGA	AAACTTCCTCTCTCTAGAGTTTCTCTCTCTAGAAATCCTAGGACTAGTCTGATTCTTCCCACTCGAATTAGAGCTGTAAACGAAGAAGGCGTTGTAGTCG
EST-SSR_217	CT	6|YLM_SJD_c88470_g1:34-245|+	7|YLM_TX_c69277_g1:142-155|+	0.43	0	1	CCAGTCTTCGCAATCCTTTTCTAGTTTTCTCCTCCCTCACAAACAGTACTCCGTCGTCCACATAGAGAGAGAGCAAAGTCTTTCAAGATTCCCAGAAAAA	AAAAATCACACAAAAGTTTTCTCGGAGAAGCTTGAATCTGGAGAGATGTTGCAGTTGTTCTTCGCCGTGGCTTTCTCTGCAGTTCCCCTGACTCTGTACG
EST-SSR_218	CT	6|YLM_SJD_c115428_g1:93-304|+	7|YLM_TX_c79721_g3:799-812|-	0.43	0	1	ATATCTAAGTTCGACTCTCTCCTTCAATCTAATTTCGAAGGTAGAATCCCTCGCTCTCCTCTGATCTGCTCTCATAGTCTTCCACGATGACTTAGTCTCC	ACCCAAGTATCTTTGTTTCTCTCTCTATATAAGCTAGAGTGAGAAAGCATGGCGGTTGAGTTCGAGGGCTTCTCGATCCGAGAGTATGTTTCCAAAATGA
EST-SSR_219	CT	6|YLM_SJD_c113160_g1:2069-2280|+	6|YLM_TX_c72249_g1:2185-2196|+	0.87	0	0.98	AGAGTAGATGATAGTATATATGCCCTTGTCTTCAAAATGAACTAGCTCTGTTGTAAGTTTACCCAGAAGAGATATAAGTGGTCACCTTCTTGAGAAAGTC	AATGTGTTCAAGCTGTGATCTGGATTTTGAACATGAGTTTTGTCAATTTATCCTAATGTTTTTGTTTTATAGAACCTATTGTGTGCTGACACCGAGACGT
EST-SSR_220	CT	6|YLM_SJD_c123026_g1:527-738|+	6|YLM_TX_c80915_g1:2190-2201|-	0.43	0	1	TTTTCAAATCCATCCAGATATAGCAGCCTCCCAATCCAAATTCTAAACCAGCGGATGATCCTCGCATTGAAACTTCGCACCATATACATTCAACAGTAGA	CACTAGCAACATTCCCATATGAAATGTTCTTCAGCACACTCTCCATTAACACATGGATTAAAGAAAGTTATTCTTCTGAGCAGCTTCCAACTCTAAAATA
EST-SSR_221	CT	6|YLM_SJD_c108718_g1:851-1062|+	7|YLM_TX_c81507_g1:368-381|-	0.43	0	0.99	TCTCTGAGCTTGATGACATTGAGATTTCCCTTACTAATTGATGGGTTTAGAGTGAACTACTACGTTCTTAATATTCCTAAAGCTAGCTATTAGCCAATAA	GTGGCATTTCTCATGTAGCCGGTTCATGTTCCAGGTAATTGGATTCTAATAATAATCAATTTCAGCACCAGAAATGGATTATCTTCTGCATTATACTTTA
EST-SSR_222	CT	6|YLM_SJD_c119971_g2:603-814|+	3|YLM_TX_c77611_g1:574-582|+	0.5	0.5	0.99	ATTAAAAGAACAAATGAACAGCAACGGAAGGCCGACGGCGACGAACGGACTGCAACACCGTGGCTTAAGAAACCCTAGGTCCCTCCCTTTGCTGCTGCTG	GATCGAGGTATATGTTTTGTCCTTAACCACCTTGTTGAAGATTGGGATTTGGGACTTGGGAGAACCAGAGAAATAGTGAAAATCAATGATAAAATGATGA
EST-SSR_223	CT	7|YLM_SJD_c120573_g2:264-477|+	3|YLM_TX_c77611_g1:574-582|+	0.5	0.5	0.98	TCAGTCTTTCTTCTTATGTCAATACATTTCGTTCCATCGATCTGTACACTTTGCCGGTATGTATATAAAGCTCAAAACAGTTAGATCTCTATCTCACCCA	CCCACACACTCACTCACAACTTAAGCAAACAAGCTCCTCTCTTTTTCTCCATTCTTTGGAAATAAAAAGAAAGAAAGAAAACAAAAGAAAAGCATTTCTA
EST-SSR_224	CT	7|YLM_SJD_c89076_g1:403-616|+	7|YLM_TX_c567_g1:344-357|+	0.47	0.25	0.99	TACCATTTTAATTGCATCAGATTGGATGGCTATCTTGTATAGGCCCCACCTTCTATGATAAAACCCCTTAAATTAAGAAAAACCCATGTGTCCCCAAAAG	CAGAAGAGATTACTTCAATTTCTTATTTATTTATTTGCCTAAAAAATTAATCCATTTCTTTGATGTTGACAATCTGATTAATTGTTGTTCTAGTAGGTAA
EST-SSR_225	CT	7|YLM_SJD_c99377_g1:215-428|+	8|YLM_TX_c78834_g1:245-260|+	0.5	0	1	CGGTCTTTAGCGTTTGACTCCACGCCTTCTCCTTCTTTATCCTTTCTCAACACACCCCCCTCCCCATCTCTCTCTCCTCCTCTTTCTCTCTCTACACGTC	CCCGTATCTTCGATCTACCTGCGTGTCTGATCGCTCTCTGTTCTTATTTGCAGAACAAGAAGAAGAAGTGTCTCTTCTTGTTCAGAAACTCTAAACGAGG
EST-SSR_226	CT	7|YLM_SJD_c119754_g1:1462-1675|+	7|YLM_TX_c77861_g1:1561-1574|+	0.5	0	1	TTTTTATTTATTTCGGTTGCTTTGCAGAAAAGGATAGAGAAACGGATGCTCCAGAGTCAATCTGGAGTTAGGTCTTTGTACAGATGAAGACAAAAGCATG	CCAGCTAGAGAGAATCTGAGTATATATTTTTGTAGCTTCTGCATAGAGCTGATGTTAGAACAATTAGAACCGGGAGAACACTGAGATTGGAATATTTTTT
EST-SSR_227	CT	7|YLM_SJD_c95887_g1:183-396|+	10|YLM_TX_c56928_g2:351-370|+	1.5	0.5	0.62	ATGATTTAATGGCTGGAGATAAAAACGTCTGATTTGTAAGTCGTTTTGTGGGGCTTGGACAACTTTAACGACGTCAACATTCAGTTCTCCCAAATCATCC	CCCCGCCACAAATTTCCTCTCACATCAGCGCCCAAATCTCCCACATTTCCTCTCGACCTCTGTCTCCGCGACCCAAATCTTCCAAATTTCCTCTTGATCT
EST-SSR_228	CT	7|YLM_SJD_c107703_g1:843-1056|+	3|YLM_TX_c77611_g1:574-582|+	1	0.5	0.99	GTTTACTCCATTCATTATGTGAATGTGATTTGTAATTCTTTTTTCTCACCAAGGAAAACATGCAGATTCATGAAGTGTGCTGGATGACTTCCAGCACATC	CACACATATATCATGATACACAATTGGGTTACTTTGCACCTTTAGTAAATTTTGTTATAAATGGGAAAACAACCAAATTAATGAATATGATTTGTAAATT
EST-SSR_229	CT	7|YLM_SJD_c80753_g1:58-271|+	8|YLM_TX_c72632_g3:205-220|+	0.5	0.5	1	ATCCAAAGGTGAAAATAATTTAGGTTAACACATTAACCAATGCTAACTGTACTGCAAAAGTCACACTTGCCCCCACTTCTCACGTTATCCAAAGCTGTCA	GCCGCTGCAGCATCTCTCGCCCTCTCCCGCTGCAAAATCTCTCGCCGGCGATTTGCTCTTGCCGCTGCAACATCTCTGGCCGCCGCTGCCCGCCGCCGCC
EST-SSR_230	CT	7|YLM_SJD_c201323_g1:656-869|+	3|YLM_TX_c77611_g1:574-582|+	0.94	0.25	0.99	TCTTGGAAAATTTTCAATAATCAATACCCATTTGTTTATATTTTAATTTCTCTGCACTTCCGTTTAAAAGCCTTACCTTCCAATTCCATGATTTTTTATC	CCCCTTTACAATCAAAATTCATGGAACTTGCATGGTTTTTTTATTTCAGTCCTTTAGATAAGGCAGGATGTAATGTTTTTCAATCTGCAGGGTTTTTACT
EST-SSR_231	CT	7|YLM_SJD_c115925_g1:594-807|+	3|YLM_TX_c77611_g1:574-582|+	1	0.5	1	TTCGAGTCGTGTTGCGTCCTGTTGTTTTCTTGTTTGAGACTCACAATTTTGGCTTTGTGCGGTTTTTGGTCAGGTGAGTGGTGTTTCTGATTGTTTCTCC	TTGTGTGCATGTGTTTTGTGCGAGGATAGACACTCTATTTCAGTGATCAACGCTGCATGCATGATGCCTCCTTTTTCACGATGAATGGTGACTTTGCAGA
EST-SSR_232	CT	7|YLM_SJD_c102909_g2:152-365|+	4|YLM_TX_c81256_g2:1027-1034|-	1.3	0	0.84	CCCTCCCATCACCACATCATCGTCATCATCGTCTCTCTCTTGTTAGAAAGAAACACTGACCAGAATCTCTCCTATCTTCTCATAGATCCAATTCACCCCG	AGCTGTTTGGTATTAGTGGACTGGAGTTTGAGTGATGAGCAGAATTGGTACTGTGGCAATTTTGATGAAACATGGGGTTGAATTTCTGAGGTCAGACGGC
EST-SSR_233	CT	7|YLM_SJD_c125279_g2:4497-4710|+	6|YLM_TX_c77931_g2:351-362|-	0.83	0	0.98	TTGTTGGGGGTGCTGGGTTGGCTAAGAATTTTGTAGAGGAAGTTGAGGGCATTATTCTGTAAATACGAGATGTAAATGGTAAGGAAAATCATTTTGGTTG	CCCACAAAAAAGCATGAAAAAGTTATACATGCTGATGAAGTGAAGTGTAAGTAAAATGAAATTATAAAAGACACATGCTTGAATTTGTTGAAGGGAAGGA
EST-SSR_234	CT	7|YLM_SJD_c117513_g2:56-269|+	3|YLM_TX_c77611_g1:574-582|+	0.5	0.5	0.67	AAGATGAGATGCTCCTCTCCCGCTCATAATTCCCCCCCCCTCTCTCTCGCTCCCTCGATCTGATCGCCTAAATTCACGATTTTGTGCTACGAAGCCCTAA	ACATATTACATAGAAATTTATATATATCCTTTCTCTTCATCACCAATCTACAGGACGCATCTTCGAAGAATTTCCCGGTTAAGTTTGGAAATGGCAAAAA
EST-SSR_235	CT	8|YLM_SJD_c108121_g1:948-1163|+	6|YLM_TX_c74963_g1:101-112|-	0.94	0.25	0.98	GAATCGACGACCGCCTGTATAGTCGAACCCTTGTTGTTCTCTCCTTCCTTTTTCTCTGTTATCTCCATTAATCAGCTTCTCTCCACCAAACCCTAGCTCC	TGTGTTCTCCCCCAAAAGGACTAAACCCTGTAAAATGAAGAAGCCTGAAATCAAAAGTGTTCAGAGGGATTAGACCTTCTGCTGCCTCTCTTCTTCAAAC
EST-SSR_236	CT	8|YLM_SJD_c113828_g5:1196-1411|+	8|YLM_TX_c78430_g3:555-570|-	0.43	0	1	AAGAATTGATTTGGTAGTCTAGGCTAGCATAAGCAATACTAGATATACCGACCTGAGATAGTACAAACCGTTTTCTAACTTCTTGTGCTATGACTGCCTC	TAAAATGAGACTTACTGTGTCAATGTGTCATGATTCCATTTTACAGACTAGTTATACAAAATATCATCATTTTGATTAAATAAATTATGAGAAATTGCTA
EST-SSR_237	CT	8|YLM_SJD_c104917_g1:18-233|+	8|YLM_TX_c70721_g1:889-904|-	0.87	0	0.99	TCCACAAACTTCCTGTGGGCGCACTTCTTCATCTTATTATATCCCCTCCCAATTTCCACCCCTAATTTCCACTCCAAATTTCAGAAAAAATTCCAGATCC	GGACATGTCTGAAACGCCCTTGATTGAAAGGCTGATAAATTCGCGGAACAGGGACTTCTCTCCCTTCATACCCTTCATCTTAGGCATCACAAACACAAAT
EST-SSR_238	CT	8|YLM_SJD_c111552_g1:41-256|+	8|YLM_TX_c82089_g1:1262-1277|-	0.43	0	1	AACTAACAGCGAAAGCTTCACCTGTGTGAAAGCATAGACTTAGGCGAGACTTCCCAAAGTCCAAATCCAAGCCTTTTTTCTCTCTCTAAACAAAACTTCG	CCTCAAAATCCAGTGTCCGCCGGTGACGGTTCACCGTCCTCCGATGGTCTGAGTCCCACTGACAACCGAAGCGTCTCATATTCCGGTGTGAAAGAGAGAA
EST-SSR_239	CT	8|YLM_SJD_c120615_g1:1983-2198|+	7|YLM_TX_c77208_g1:2297-2310|+	0.47	0.25	1	AACCAAAAACCACAGAATTTGGTGAAAACACAGTCGTGGAAACCAGGAAGAAGACAAAAGGGAGAAGAACCCCTTTTGATTTGGACATGATAGAAGCGCG	GGTGTTTTTTGTGCAGAAAGAAAAAAGGGAGGGTACGTGATGTCACAAAATACTAACATGAAGAAATGCAACCTTTAGAAAGAGAGAAGAAAGAGAGTGG
EST-SSR_240	CT	8|YLM_SJD_c122120_g2:1212-1427|+	3|YLM_TX_c77611_g1:574-582|+	1.5	0.5	0.98	CTTGGAGAAGTTGGAATCTACTGGAACTATATGCATGGATGGGTGCTACAATCTAGCAAACTCTTTTAAGGAGAGTCTCCTGCAGGTATGTGCTATTGTG	AATATATGCATGTCTCATGCCTGCCTGTTTGCGTTGCAGGGGTGGTCTGGAAGTGGTCTTGGTGGCATTTTTCTTCCTGGGGAAGAGATTCCTAATTGGT
EST-SSR_241	CT	9|YLM_SJD_c105774_g1:96-313|+	8|YLM_TX_c81382_g1:1018-1033|+	0.43	0	0.99	ATCCAGTTATGCCTAGTACGGTGGAACAGGAAATGGTTGAAGTAGCTGGGGTTTGAGAGATAGAGAGAGTCTGCTGTTGTGGAACAACTTGGACCAAATG	TGGCACATTTGAGATGGATTTCCAAGATGCTCATGTAGCAAGACTCATCTAAGCACATGTGGTACCGGTTGGTTCCCAAAACATTAATTTCAGGAAAATC
EST-SSR_242	CT	9|YLM_SJD_c117538_g2:1414-1631|+	8|YLM_TX_c81821_g1:1715-1730|+	0.47	0.25	1	ATTGAGCTAAAACCCCCTTTATATGGAACTATTCCTATACCTTTCTTTGGTGGCTTCTGGTATCAAAATTTAGCTTCAAAAGATGGAGAATATATATCCA	AGGTAGGAAGGAGAAGAAAAGAAAAGTATGTTCGAAGTTACGCTCGCCGGCTCGCCTGTCTATTTAATTTTTCCTTTCTGGTACTGCACGAACTGTGGAC
EST-SSR_243	CTC	5|YLM_SJD_c122621_g1:339-553|+	2|YLM_TX_c71803_g1:234-239|-	1.3	0	0.84	ACCTCACCAAGAACTGTGGCGACTACGAAGACGCTGCCAACAAGTGGTTCAAGGAGACCTGCGAGGACGCTGGCGAGACCATCTCCGGCGGCTCTTCCAA	CACTGCCTCCCACTCTGGCTCCAAGACCGCTTCCGCGTCTGGTACGTTGTCCACCGCGACCGGCAACTCCACTGAGTCTTCACACACCATCACTGGCGCT
EST-SSR_244	CTG	5|YLM_SJD_c125170_g3:1881-2095|+	3|YLM_TX_c77611_g1:574-582|+	0.94	0.25	0.97	CCCAAACAAAACATTGCAAAATTTTCCAATTTTGGGGTCATATTACCTGAACGAATAGGCAAAACCGAAGATATCACAGCACTTGACGGAGGCAGAGCTA	GGGCTGCTGGCGGCGGCGGTGAAGACGAAGCAATAGTCTGGAGTTTCGGGTCTTCTTGAGAATTCGGATTCGCCACCGTCTGAGTATTAGCTCTCGCACT
EST-SSR_245	CTG	5|YLM_SJD_c115923_g1:728-942|+	5|YLM_TX_c71265_g1:828-842|+	0.5	0	0.97	AGCCAAGCAGCACTGATAATGGCACATAGACTGAGCTTCTCCATTAACACTTTGTGATCAAATTATATGTATGATAATTTTTTTTTCTCCTTATTTCTTA	TTGAGTTGCCTTATTGCCTGTGCCAGCCCTTTGGGAATATTGCTATTCATAACATGTATTATCTTGTGTAAATTTGTTTGCCTATTTTTTTTCCCCTCTC
EST-SSR_246	CTG	5|YLM_SJD_c109584_g1:486-700|+	3|YLM_TX_c77611_g1:574-582|+	1	0.5	0.98	GATCCAGATATGCTGTCGCAAGTCGTGTATGCCTTCGCCGATGTTGCCGTGATAAATGCTCGCTCGCAAGAAAAGCAGAAGTCGTAATGATGCGTGCTGT	GTAATGCTGACGCCGTTGTCCAAAAAGGGTACTGTGAAGCCGAAGTTTCCGGGTATCAAGAAGAGTAAGAGTCGTTTTTCGTGGTGATTTTGTACAGAGC
EST-SSR_247	CTG	5|YLM_SJD_c89049_g1:244-458|+	3|YLM_TX_c77611_g1:574-582|+	0.47	0.25	0.96	CGCAGGGGGCCGCTCGCCCACGCCCGACTCGCGAGTCTGCTCCGTTGCGCCGGAGGGGACGCTCGTGTCTGCTTGTGCGGGAGGCTGGGCCTGGCCTTTA	CTATGCGAGGAAGAGGAGAAGAGGTTCTTTATGCGTTCGCGGGTCTGTCCGTCCCCGAAGCGGTGCTTCTTCTCGTCCTCGCGCTCCGCCTCTGTCTGGG
EST-SSR_248	CTG	5|YLM_SJD_c140186_g1:244-458|+	2|YLM_TX_c73777_g1:13-18|-	1.41	0.25	0.76	TCGCCGACAAGCATTTGGCAAAGTCTTTGGCGATGCTTTCGCATTGTCCCGGCTGTTGTTGCTGCTGTTGTTGATATGGCTGCTGGGCATATGCATCGAC	AGGAGCCTCTGCGGGTGCCGAAGAGCCACCGAATCCAAGAGCGCTGGAAAGTCCTCTGGCCATCGTTGATCCGATAGCTACAGATGCAGCATTCGCAGCT
EST-SSR_249	CTG	6|YLM_SJD_c124519_g1:260-477|+	6|YLM_TX_c80356_g2:812-829|+	0.47	0.25	1	AATCTTTTGATGCCGGGGAATTGGTGTCTGGTGCATTTTCTTGCTGGCTTGGAAAAGGCATGGAACCCCTGATTTTCAAGTCCCCAGTTTGTTGCTGTTC	GTGCAGTTGTTGCTGCTGAAGCTGGTGCAGTTGATGCTGCTGCTTCTGAGAATGAATCTGGAGCTGTTGAAACTGCTGCGCAGTTAGAAGAGTGTGCATA
EST-SSR_250	CTG	6|YLM_SJD_c104244_g1:1067-1284|+	5|YLM_TX_c59508_g1:170-184|-	0.47	0.25	0.99	GACCTGTGGTGCAAGAGAGGCAGACCATTATGGCAATATAAATTGAGAGTTCTCTATTATATTTTCTATGTATCTTTTTTAATGGATGGAAGTGTTGTTA	TTATTTGTTGGTGTGCTACCATATTTCTTGTTGTATAAAAGCAGGCGATAATTTGTGGAAGAGTAATACATGTTTCTGTTACGGCAACTAGAGTTTATTT
EST-SSR_251	CTG	6|YLM_SJD_c121493_g3:5234-5451|+	3|YLM_TX_c77611_g1:574-582|+	1	0.5	0.97	CCGCAGCACTCTGAGGCGGGGATCGACCATATTGTTGCAGCTGCGATTGACTCCCTGGAATGGCCATAGGTGCAGATGGCGGAGAGGAAGAGTATTGTGC	CCTCGGCGATGTTGGGAGTCGCTGAGGCTCGTCCGCTTGCCTGTTCCTGCTGCTTCTAAAGATGCTCATGTCTGCGTCGAAATGTTCTTGACCGTCAACG
EST-SSR_252	CTG	7|YLM_SJD_c126325_g2:717-937|+	3|YLM_TX_c77611_g1:574-582|+	0.94	0.25	1	GGTTATTCCCTTGTGTGTACATTGACTGCTCATATTGAGGTAACCCCATATTTGGAGCACTTCCATTTGGGTAAAACGTGGGTTGTGGAGACTGAAAATT	GAATTGCGGGTTCGATGCATATGTTTGTCCAGCTGGATAGGCAGATTGAGTATTGGAAGAACTTGGCATATTATTACTTTGAGAATACAAGTCTGCAAGA
EST-SSR_253	CTG	7|YLM_SJD_c107535_g1:669-889|+	7|YLM_TX_c25024_g1:767-787|+	0.87	0	0.99	ACAGTTGCAGGAGCCATGTTGATGACATTGTACAAAGGAGATGTCATTAATATGGTGTGGTCTGAGCATATTCATCCTAGTCAATCTTCTGTCCCTAACA	ACAAAGACTGGTTGAAGGGTTCTATTCTTCTTATCATTGCTACCTTTGCCTGGGCTTCTTTCTTCATCTTACAGGCAATAACAATGAGAACCTACTCAGC
EST-SSR_254	CTT	5|YLM_SJD_c119546_g1:465-679|+	4|YLM_TX_c82026_g7:565-576|+	0.43	0	0.99	TCTAACTTCAACAACGTGTTTCAAGAGTTCTCTCGTTATTTGAATGCAAATGTTGCAGAAATCCCCCATGGCCTACACTATCATCCTCTTCCAAGTATCC	TGGTTCCTTCTCATCCAGTTCAATCATTTGAACAAACAACCAAACAATCCCTTAGTATAAACAGTTATGCAGCTTCACCAATGTCAGATGGGAATTCAAG
EST-SSR_255	CTT	5|YLM_SJD_c125134_g4:972-1186|+	4|YLM_TX_c84761_g6:703-714|-	0.43	0	0.91	CCTCTATGGCCTCTTCTTTATCTTTGTCCTTTTCTTTTTCTTTCTTCCCCTTCTTGTCTTTCTTCTTTTCATCTTCCACATTTTGCTCCCCATCTTTATG	CTCTTTCTCTTCATGCTTATTGTCACCCTCCTCTACTTTCTCTACGTGTTTCTCCTCTTCCTTAACATTCAATTCTTCATCTTTGCTTTTCATTGTCTCT
EST-SSR_256	CTT	5|YLM_SJD_c111870_g2:750-964|+	4|YLM_TX_c78298_g1:628-639|+	0.47	0.25	1	CACTAACTTCATGTCTTAACTTTTTTTTGTTCTCGTTTTGTTTTGTTCTTTTGCTACTCTATTTCTTCTTCTCTTCTCTAAAATGTTCCAGCCACTTCAA	CTCCTCATCTTCTTCTTTCTCTCTACAAATTTCCTGTGTGGAGAGAGAGTTCGAAAGCTTACCCTTGGCGACGTAAACAGGGGTCCGGCAACGGCGATCT
EST-SSR_257	GA	6|YLM_SJD_c112176_g1:221-432|+	7|YLM_TX_c54501_g1:520-533|+	0.47	0.25	0.79	CGTCCATTCCGCACCATTTCTTTATGTCAGCATCACAGCATGTGCTTTCTCCTCCGTGGGAAAAAATCGGCTCTCTCTCTCCCTCTTCTTTCCTTGGGTT	GGGAATGACGTCCATTTCTTTGAGTGGCGAGATTGTCCATTTCTTCATGTCAGCAAGCGCTTTCTATTTTGATTCCTGGACCCTGAGGTCCATCTTTTGT
EST-SSR_258	GA	6|YLM_SJD_c121708_g1:1300-1511|+	6|YLM_TX_c79491_g1:149-160|-	1.3	0	0.98	TCCACCAGCAGCTTCCCTTTGAATATGAGTTTTTGGCCGCGAGGAAGGACGTTGGTGAGGGGTTGGAGAAGAGATTTGAGGTCTTTGACGGTGGAGTCAG	GGGGTATCGATCTTCCACTGAACTTGACATTGACGGTGATGTTGGTCGGAGAATTGGAATCGCTGCCCCCGCCGACGGTGGACCCGTCTTCCATGATTGC
EST-SSR_259	GA	6|YLM_SJD_c126162_g3:28-239|+	7|YLM_TX_c76853_g1:1870-1883|+	1.12	0	0.96	GAGAGGGGGAGTTATTTCGTTAAGAGAGTGTCGGAATTTCCGTTACATGGACAGAGTTGGAGACTTGGAGACCATCGCTTCCCGGAACCTCAGAGAGAGC	TGCAGAACGAAGGACGATAGAGGATGAGATATTTCCTTAACGAGAATGTGGGGTAATTTTTGTTGCGGGTATTTTCGTTGAGATTTTTTTATATAATTTT
EST-SSR_260	GA	6|YLM_SJD_c184825_g1:213-424|+	4|YLM_TX_c66373_g1:489-496|+	1	0.5	0.97	TTGAAATCCGAAAAGTTCGCCTCGCTGAAGCAGAAATGTGAGATTGAGAGGTCGATTTCAATGGAGAAATTGAAGGTGATATTGATTTACCTTGGAGTTT	AGGTAAGCGAGAAGAAAATCGAGATAGAACTCTTGACGCAGACATTGTTGCAGAGATTAGGGTTTAAGCATTTTCCAGGGTTTTATGCACAAGAAACAAA
EST-SSR_261	GA	6|YLM_SJD_c96966_g2:3-214|+	3|YLM_TX_c77611_g1:574-582|+	1.5	0.5	0.95	AGGCAACTAGGGGGAGCAGCAGAAGTAGGCCAGCACAGAAGCAGTACTTCCCTTGTAGAAAGCAAAAACTGCAGAAATTGTAGAGAAGATGGAAGAGATC	CAGAGGAGATGGTGAATCAACTGGAGAACTTGGTGGAGTCAATAAAGTCGAAGGTTCGAGCATTGAAGAAGTCGAAGAAGCCGTACATAAAAATGGACAA
EST-SSR_262	GA	6|YLM_SJD_c84818_g1:321-532|+	8|YLM_TX_c71798_g1:421-436|+	0.83	0	0.97	GGTGTGCTTCAATAATCTCCAAAAACCAAGTCTAGAGAGAGAAAGCTGAAGAAGCACTGAAGCAGAGAGTATCAGAGACTCTCTATTGCAGTAGAAGAGT	CAGAGAATTAAATGGGGATACACATTGAGGTATGGGAATGGGGTATATATATACATATATAGAAAGAAACTGAGAAACTCACGTGGTGTTAAAAGACACA
EST-SSR_263	GA	6|YLM_SJD_c105835_g1:39-250|+	6|YLM_TX_c65757_g1:393-404|+	0.43	0	1	AGACATTTCTAAAAGAAAACAATAGAAGATGGAATGATAGAGAATAAAAACTTACTCCATATGAGGTACATACAACACTGCCGATTGGCTATTACTTGTT	TATATTTATAGCTCTGATCTGAACATCCTTTGCGAATCTAATTCAGAATGGAGCAAATAAAGAAGGAAGAACAAATTGTACAAGGTTTGAGCGTTAATCA
EST-SSR_264	GA	6|YLM_SJD_c58846_g1:48-259|+	4|YLM_TX_c55458_g1:593-600|+	0.87	0	0.99	GATACAAAAGCACTACAAAATAACTGGCCAGGAATTGGGCATATCCTCGCTTGCAGATGCTATAACATGCCGGATTGCAGTTCGTGACGCCTTGTGAGGG	GGGAGATGTACCGTCTCTTTAAATTTACTTTTTCTATTTTCCCATTCCAATTTATCTTGGCATCTATCACTGAATAGTGGTTGAATCAGGAATTGAATCC
EST-SSR_265	GA	6|YLM_SJD_c82175_g1:1498-1709|+	6|YLM_TX_c77435_g1:1596-1607|+	0.87	0	0.97	GCGTCGTAGAGCATGCGAATGCAGATAGTGACCCGCCATGAAATCTCTTCGAATGCTTCGAGTATGAACAGCAATAACAAGAAGACTTTGTTTTTGTGAT	GTGAGAATTTGAAGTGAGAGAGGAGAGAGAAACGGCCGGTGGTTTGAAGGAATGGTATTGTTTTTTGATTGGAGGAGTGAGAGAGAGGAATAGACTTGAA
EST-SSR_266	GA	6|YLM_SJD_c107838_g2:502-713|+	7|YLM_TX_c84903_g1:145-158|-	0.82	0.25	0.99	GGGTTTGAAGCACTTGCCAATGTCATTTTCATGTTCAAAGAACCCAAAACACAAAATAGAAATATCAGAGGCTATATAGAGCTTAATCACTTTACGCTTT	TTGCTGAGTGGATTCAATCGAGTGGCGGGTGTTATTTTGTTTTGTTTTTGTTTTTTGGGGGTGGGGGAGTAGGCTTCAAAAGTGTTATTACCATATACTT
EST-SSR_267	GA	7|YLM_SJD_c121426_g2:171-384|+	7|YLM_TX_c84172_g3:742-755|-	0.43	0	1	TCCCTTCCTTCTCTCACCTTGTTACAAACCTACCTCCTCTTCATTTTTAGTGTTCAGATGTTGTTGAGATATAATAATAAAGAAAGGAAGTACATAGATG	GGAGTAAGAGGGAAAGGGAGAGAGATTTGGTGGAAATTTTGGGTGTGGGGTGATTGGGGAGAATGTTTTTATCACTTTGGGTGGAAAACAAAAAAGAGAA
EST-SSR_268	GA	7|YLM_SJD_c124517_g7:397-610|+	8|YLM_TX_c84093_g3:497-512|+	0.43	0	1	GAAATAGAGATAGAGACAGAGATCTAACGGCGAGAAAACGATAAAAATAGAGAATGAATGATTTGAGTCAGATATAGAGAGAGACTGAAACACACAAACT	AGAGACACACACGCTCTGGCAAGAAAGTAGAAACCGAAACGAGTGTGACAGACAGAGAGAGAGTTTGGGGAATTATAGAGAATTTAACTATACAGAGAAA
EST-SSR_269	GA	7|YLM_SJD_c3321_g1:52-265|+	3|YLM_TX_c77611_g1:574-582|+	0.47	0.25	1	GATCCGAAATTAAGAGATGGAGAAGTACAAGGAGGATATATATGTCATCTAGAATATGTCTAAACTGCTACTATAAATGCTGTAGCAAAATAAAATCCAG	GGGCAAAGAATGAAGAGAAAAATCACCCACCAAGACAACACCATTAAAATCAATTTTGTCAAATGAAAAACACACCACAACCAACCAATTACCCACAAAA
EST-SSR_270	GA	7|YLM_SJD_c120886_g3:3120-3333|+	7|YLM_TX_c82575_g1:387-400|-	0.43	0	1	CAAACCTATCATCACCCCAATTATCGTTCGTAGGAGAAATTATTCAATAAAAATTGTTTATCATGTTGGGGCAGTGAAAGCTATCCCTAACCTTTAATAT	GTATTATAAAATTACTTCCTATGTTTTATCTTCATTCACTTCCTTAAACTCTAGGACATGTAGAAGGAACAAATTAACCAAAAGATCACTCTCTCCTTAA
EST-SSR_271	GA	7|YLM_SJD_c97730_g1:3300-3513|+	7|YLM_TX_c80382_g1:136-149|-	0.5	0	1	TTCCATATACTTGGTTGGAGATGTTTTTACTTTCTAGTGTGGACAGTTTTTACTGCCATGGTATTTTCAGAAGCTTTGGAAATGCAAATAGACAGAGGGG	AATGTAAAATCTTCATTGTGCAGTGTTTGTTTTGAGGCATTATTTACATGTGGTTCTGCACTTGAGAGCCCTGCCCAATTCATTGGTTTTAATATAATCC
EST-SSR_272	GA	7|YLM_SJD_c118835_g1:116-329|+	7|YLM_TX_c6447_g1:163-176|+	0.43	0	0.98	CGTATACACACCTTTTTTTTGTGTATATATACTGACTGTAAGACCTCTCTAATATATCCAAGACACTTACTGTAATAGTATTACAATTGTGTGTGTTGGT	TGGCGGTTGCCAGAAGTGGCCGCGGTGGTGCTGGTGGGGCTAGCATGAAAAGCCTCACTATTCAAATCCTAACTGGCCGGTGGTTCATGGTGTTTGCATC
EST-SSR_273	GA	7|YLM_SJD_c109554_g1:360-573|+	3|YLM_TX_c77611_g1:574-582|+	1	0.5	0.96	ACGCTACAACTTTTGATACCAGCCGCTAATACTTTCCGCGTCGGCAACAGATCAGCGGTACCGATCAACCCCATCTTCAGTCGACTAAAGAACCGGGGGG	GTATGGCCGTCTCGAGTTGCAGTAGGATTTTCCCATCCTTCCAGTGCTGATCGTACTCGATTACACCGGAACCCACCCATGTTTCGACCCGTTCTCCGGC
EST-SSR_274	GA	7|YLM_SJD_c111229_g2:61-274|+	3|YLM_TX_c77611_g1:574-582|+	1.7	0.25	0.96	TCCATGAAAAGAGTGCAAGAGATAGAATTGAAGTAGGTTATCCTTGGAGAGACCAACTTATGCTGTAATAAGTCTATTTGTTTATATATATCGGAAAATG	GGGGAATATGGTTGGTAGTTGAATTTACTGTTGGTAATATCTCTCGCTCTGGTTTACCAATTTGTATTCTTCAAGCCTTCAAAAGGCTTTGAGGAATTGT
EST-SSR_275	GA	7|YLM_SJD_c104596_g1:1880-2093|+	8|YLM_TX_c84957_g1:2410-2425|-	0.47	0.25	0.98	CAATGGGGACAGCAAGTACAGTAGGGGCAAATAGAGAGAAAACTGGGATACCAAGTGCCGAGAGAAGAGGGAGTGCTGACAGAGAGAAGGGATAGCCCGT	GTGTGTAGAGAACCATGAGAGAGAGACGAGGGACTTTCGACCAAAAGGCAGAGAGATCCAAACCTTGATCCAACCAAACCCTAATGCTCTGATACCATGA
EST-SSR_276	GA	7|YLM_SJD_c104304_g1:950-1163|+	8|YLM_TX_c71760_g1:110-125|-	0.5	0.5	0.99	GCGGTTGTATGGAAACCTTGCGAGAAGAGGCGGAGGAGCTGGTCATGGCTTGTCGAGAACAGGAGAGAGAAAGATCGGAGTGAGAGAAAGAAAAGAGAGG	AAGCGAGAGTAAGCGAACAGAAGGCACCGTCGGTGTTGTCTGGTATTTCTGTCTACCTGTACTTCGTGGATTGGGAGAAATCTCTAGTGGAAATAAATTA
EST-SSR_277	GA	7|YLM_SJD_c64392_g1:140-353|+	7|YLM_TX_c78143_g3:129-142|-	0.87	0	0.8	CAACCATTGGTAGTTATCCATATTCATTTAAATTGAACCTATTTTCAAACATCTAACCCAGGTGGGAAAGTGAGGATCTCTTCTGTCTCAACGCTACCAC	TAGGGGGTTGGAGCAAGCGAGAAGGGGCAAAACCCTAGGCGCTCTCTCCGTCACCCTCTCCCTAGATTTCTCTCTCTAGAATCTTGGGTTTCGACGAACT
EST-SSR_278	GA	7|YLM_SJD_c115580_g1:43-256|+	6|YLM_TX_c73640_g1:1194-1205|-	0.43	0	0.81	ATTCTGTCTGTGTACCCCAGGTTTTAAGTTTTAACCCTTTCGGGATCCCACCAAACCAAAAAAACAAATACACACATAGAGAAAGAGAGAGAAATCTTGT	TCTTGCTCGATTGCTTGCTCAATAATTTGTGTACAGAGGAATAAGAAAGACCAAAAATGCAATGATGGTTGCTTAACGCTGGTCATACAGAAATACATAT
EST-SSR_279	GA	7|YLM_SJD_c90623_g1:96-309|+	6|YLM_TX_c75903_g1:1491-1502|-	0.5	0	0.99	ACCGCCGACCGATATTGTTGTTTCAAGTATGGGCATTAACAAATTTTAACCAAAATCCCCTGGCCCAGCATTCACAGATTCAAGGTTCCCAGATCAATTT	ACCACATTCATGTTCCCACATAGCAGCCAAGCTGAATACAATACAAGATTGAGAAAAAGAACTCATGGGAGTGCAGTTCATGAAAAGCCTCATTAGAAAA
EST-SSR_280	GA	7|YLM_SJD_c44930_g1:1303-1516|+	3|YLM_TX_c77611_g1:574-582|+	0.47	0.25	0.98	TTCTGTCAGATTACGGCAGAAAAACCTTATCCCAGCGAACCAGAACAAGGAAGCTTTCGGACTCCACAGAGAGACAGACAAAGACGAAGAGATAGAGAGC	ATAGCGGAAATCTTAAGGAAAATGTTCGTGTGGCTTTTTCGATATTTTCCTATAAAAAATTCCTCGGGCGGCTGAATGACCAATAATATTTTAATAACCA
EST-SSR_281	GA	8|YLM_SJD_c121197_g1:2437-2652|+	3|YLM_TX_c77611_g1:574-582|+	0.5	0.5	0.97	CGTCGCTTCTCAGAGGATCCAAAGCAATAATCGAACCAACCAATAACCAAACATACAGATTCCAAGAATGTTACATATATCATATATAAATTATACATAT	ATCCTACGTCCTCGAGGCGCCACAGCTGACTTTTGCTCTGGAAACATCCTCGAAATTTGCGCCGTCTCCTTTTCCTTTTTTTTATTTACCTTTTTTTTAT
EST-SSR_282	GA	8|YLM_SJD_c71237_g1:159-374|+	7|YLM_TX_c42993_g1:260-273|+	0.5	0.5	0.97	CCAAAAAGCCCTTTTTATCACCCAAATAAGGTCAATTAAGGAAACAGGGAATTCGGCATCAATTAAATCAGATCAAATCAACCTACAAAGCAAGGCGATT	CGAAATAAAAGGAACTTCAAAAGTTCGAAAAAAACTAAAAAAACAAAAAGACAAAAAAGACAGCCGACCTCCCAAAAACTATTAGAAATTAAAACAAAAA
EST-SSR_283	GA	8|YLM_SJD_c120264_g1:1983-2198|+	8|YLM_TX_c78817_g2:2110-2125|+	1.3	0	0.97	CTCTCTAACACTTTATCTCTCTAGAAATGTATTCTTCTTGTTTTCACAAGGGAAAATTTCTGCGGTTCAATTATCACAATCTGAAACCGTGGAAGCTATC	ACCCCTTGATAATTCCCAAATTAAACACAAACCTCAATTTTGAAAAATTTAAAAACACTTTCTGAAAACAAAAACAAAAAATGCAAAAAAAAGGCTGTGC
EST-SSR_284	GA	8|YLM_SJD_c120496_g3:2439-2654|+	7|YLM_TX_c84028_g1:3122-3135|+	0.47	0.25	1	TATATACACACAGAAAATGGAAATAAGGAAGAAAAGATGAATTATAAATTAAATTTGAAAAACGCGGTGAAAAAGGGGGGTTTGGTTTGGAGAGGTACCT	AGCAGCTTCTGCGTAGTTTCCTGAAATTCTCTCTCTTTATTACGCGAGACAACGTTTAGCTTGTAATAGACGGGGACGACGACGCGTTTCCACCGTGGCT
EST-SSR_285	GA	8|YLM_SJD_c42361_g1:54-269|+	9|YLM_TX_c80151_g3:154-171|+	0.5	0.5	1	GAGGATTTCTCGGGCCTTTCGGATTGGCGATCGCGGTTGTGGTCGAGAGACTCGACTGGCATGTTCATGACGTCGGCCATGGAAGAATAATGAAATTGTG	TTATGTTATAATCGGGGAGGGAAATGATGTGAGAGAATAAAAACCCTAGAAATGTTTCAGAAGGTGGGGAGATTTGATAAATGGGCTTCACTTTGTTCGT
EST-SSR_286	GA	9|YLM_SJD_c121157_g1:145-362|+	3|YLM_TX_c77611_g1:574-582|+	0.94	0.25	0.99	ATATTGATTAACAAAAAAAAATAAAGAAAAAGAAAAACAGGAAGGGACAACTTCCCGCAATTAGATTAGATGGACATACAACATGAATTTTCCGTTGGGT	GTAATTTCGAGGAAATATCAGAATCTGAAGCTAGGATCAACATCCATTGCCCAAGCAAACTTAGCCAGAAGAGACTTGTTAAATATCTTCTCAATGGGGA
EST-SSR_287	GA	9|YLM_SJD_c98836_g1:540-757|+	3|YLM_TX_c77611_g1:574-582|+	0.5	0.5	1	TCATGTCAGGGTACATGCCACATCCTCCACAACCGCTGCCGCACTTGCAGCCAGCTCCACAGCCACAGTTTCCTCCGCAGCACGACATTTTTCAGATAAG	GTAAAATCTGAGAAAGAGAAAAATGGAAGATTGATTAAACCGAGAAGATTGCGAAAACGAACTTCTCTGTTTAGCGAGTTTCCATTTTTCTCTTTCTCAG
EST-SSR_288	GAA	5|YLM_SJD_c119084_g1:354-568|+	4|YLM_TX_c70158_g1:457-468|+	0.5	0	0.96	TGACCAGCATGCCCTTCAGTTTTGTTAGCAACAAATCCTTCTTCCATTCCTATCCCACGTATTCGGATTAACCCCTTCTCACACAGCAGTAGCCATGGAG	AAAGGAAGGAAGAATAGTCACGCAGCCATGGAAAAAGGAGAAGAAAAACGGTTGCCGCCGCTGCGTCGTCGCTGCCGCCCCTTCTCCCTACGCCCTTCAC
EST-SSR_289	GAA	5|YLM_SJD_c124555_g1:1797-2011|+	3|YLM_TX_c82499_g1:1186-1194|+	0.94	0.25	0.98	GGAAACACCTCCATTCGAAGACGATGAAATCGACGGCGATGAAGGCAACCTAGAAACGTTTCTGTGCATCGAAGCGTCCAAATCGAAGAGCTTCTTCGAT	TAGAGGAAGCTCGGGATGAGAGATTGGCAAGAGTTCTCTGATAACGCCATTTCAGAGTTCAGGTTAGGGTTGGGGTTTCTTCTTTCTTTCGTGTCTCTGA
EST-SSR_290	GAA	5|YLM_SJD_c122814_g1:1785-1999|+	5|YLM_TX_c130775_g1:1898-1912|+	0.43	0	1	GATAAGGTCACCGGAGGTAATACCAAGGGATTGAATAGAATCTTGTGGTGAAGAAGCTTGGATCTCATCCTTTCTATTGAGCGAAAGATGAAGCGAAGAG	GAGATGTGTTGAGAGAGGGTTTGTTTGAATTGTTGAAGAGAACAGGGTGTGGGTACTTCGATTCTTATCGTTTCTTTGGATTCTAGAGATCTTAGCCTCA
EST-SSR_291	GAA	5|YLM_SJD_c120149_g2:1079-1293|+	5|YLM_TX_c53609_g1:1182-1196|+	0.43	0	0.99	CTGTCCGTCGTGGTTTAGATCTTTCAAAGTCACAATAACATTTCCTATATGCGCATCACCAGAATTAGTAGTAGAGAGAGAGTAAAGAAAAAGACAAGAG	AAAAAGAAAGAATTCAAATGAAATGAAGAACAAAAATCATCAGAACTATCAAATGACTTTCTTCCCTATTATATAGGACAGGAAAATAGAACCAAACACT
EST-SSR_292	GAA	5|YLM_SJD_c124137_g1:1772-1986|+	3|YLM_TX_c77611_g1:574-582|+	1	0.5	0.98	TTCGTTATTGTTGTTGTCACCGTTTTTTTGGGGCTGTTGAGAGTCCCTTCTTGAACACAAGGGTTTGAATGGCGAATAAGAATAAGAAGATGATGATGAT	GATGGGTTTTGTTTTGTTGATTTGGACCAGAAGCCGCGCGATGCTATGATTCCAATTCGAACCTGAATATCCATTCGCGTATTCAGATTCCGATAATCAC
EST-SSR_293	GAA	5|YLM_SJD_c118677_g1:328-542|+	5|YLM_TX_c79639_g1:403-417|+	0.43	0	1	TCAGGGCGGCACAAATCGGTCCATGAGCAAACAAACGGTGGCTTCCGACAGTGTTTCTTTCTGCGCCGCCGTTCTTGTTTTCACCGTCGACCTTCGGACC	GAGTCTTCCTTGGCTTCCTTTTCTTCTTCAACTTCTCCTCCAGAGCGGAGGAATGGCTTCCGAACACGAACCTTCTCTCTGAGCTTTGACAGCTCACCCA
EST-SSR_294	GAC	5|YLM_SJD_c119962_g1:83-297|+	3|YLM_TX_c77611_g1:574-582|+	1.41	0.25	0.97	CAGAGAGCGCAGCCAGAACGAGACGGATGAGCGAGGAGAATTCGAGGATGTCTGGGAGGACGAGTTTGAGGAAGAAGAGCTCGAATCAAACGACGAGGAA	GTGATGGAGGGCGTCAACGGCGACAGGGAAACAGGTATGGAGGACAGCGTAGACGCTATGGGACTGGATCAGAATGGTGCAGAAGACAAAGACGAGCGAC
EST-SSR_295	GAC	5|YLM_SJD_c102986_g1:787-1001|+	5|YLM_TX_c92979_g1:658-672|+	0.87	0	0.82	AGGGGCAGGCTGGCCGGAAGAGAATGGGGAAGGGGAAGAGGAAGAGGAGGACGAAGATGATGGCGATGACCAAGATGACGACGACGATGATGACGATGAT	GGTGGGGAAGAGGAGGACGAAGCAGTCGATGAAGAAGAGAATGAAGAGGAAGAGGACGAAGATGAGGAAGCTCTCCAACCCCCAAAGAAGAGGAAGAAGT
EST-SSR_296	GAC	6|YLM_SJD_c116436_g1:1189-1406|+	3|YLM_TX_c77329_g1:1376-1384|+	1.5	0	0.96	ACGCGACCTCACCGACACCGACACAGACTTCAACATATCATTTTCCATATTCTCGCTCTGCGCTGCAGCCGGGGACGAAACCGCCTCTGTCTCTTCGCCG	GGAAGATTGGCGTCCTCCGCCGTACGAATCCGCTTCCCCTCCGCAACGTAATCCGAGCTCTCAATCAGGTTCTCCGACAGAGACGAGCAGGCGACCGACA
EST-SSR_297	GAC	6|YLM_SJD_c126001_g1:1830-2047|+	6|YLM_TX_c85141_g1:249-266|-	0.94	0.25	1	AGATTAGTATTGAACTAAAAGATTTTTCATTTGATAAAAGAACGAGTGTATAAAAAATCAGTTGAATTGAATGGTGCCATTTAATGGGAGGTGCTGTGAT	GAAGAGAAATTATGATTGAGGATGGTGCATGGTGGTTTACGTGAGACTGCGCAAGGGAGGAGAACTAGGGTCTTGATTTTGCAATATCTTGTAAAAATGC
EST-SSR_298	GAG	6|YLM_SJD_c120498_g1:1003-1220|+	5|YLM_TX_c80269_g1:1193-1207|+	0.43	0	0.98	GATGGAACTATGGCTAGAGCCCGAGCATTGCTTTCCTCAATTGCAGATATATCAGGTGTGGTAACGTTTAATCCCAGTAGATCTCCATTGTCAAGGTTGC	CAACCTCAATATTAGAGACAGCAACAATGTCCGAAGGCAGTGGCTCAGGTTCATCACTGGAGAATTTGGCATCTTCAGAAGAAGAAGGAACCTCTTCTGG
EST-SSR_299	GAT	5|YLM_SJD_c109628_g1:398-612|+	5|YLM_TX_c81368_g1:1314-1328|+	0.5	0	0.97	CCAATTGGGGCCGGATAACTTGGACAACTTGAGAAAACTAGCGGAGCAGTTCCAGAAGCAGTCACCTGGTGCAGGTACTGGTGCAACAACGGCACAAGAG	GTTCCTGAGCTTGTGCCCGGGGAAACCTTTGAAGCTGCTGCAGAGGAGGGTCACACTTTGTAGAGAGTTTTGAAGGGATTTGTGCCGTGCCTTATGATTC
EST-SSR_300	GAT	5|YLM_SJD_c113121_g1:872-1086|+	4|YLM_TX_c77203_g1:900-911|+	0.43	0	0.99	AGATGAGGAAGTAGAGAGGCTGAGGAGGTATGGAAGAGCTGTTGGTGTTCTCTATCAAGTGGTTGATGATGTACTGGAAGAGAAGATGAAGAGCGAGGAA	AAGAAGGGGAAGAGTTATTGTAGAGTGTATGGGGTTGAAAAGGCAATGGAGGTTGCAGAGGAGTTAAGAACCAAGGCTAAGAAAGAATTGGATGGGTTTG
EST-SSR_301	GAT	5|YLM_SJD_c121120_g1:343-557|+	3|YLM_TX_c82869_g4:389-397|+	0.87	0	0.97	AGGTTGTGGTGTCATCATTGAGGGATCTGCTCCTGTCACAGAGGAGGCAGTTGCAACTCCTCCTATTGCTGATGCTAAGGCCACAGCAGCTGCTGATGAA	GTGGATCTGTTCGGTGAAGAGACCGAGGAAGAGAAAAAGGCAGCTGAAGAGCGTGCAGCAGCCATCAAGGCATCTGGAAAAAAGAAAGAGTCTGGCAAGT
EST-SSR_302	GAT	6|YLM_SJD_c120569_g1:1158-1375|+	6|YLM_TX_c60477_g1:1384-1401|+	1.41	0.25	0.97	GAAGAGCTTGAAGACCATATTTACTTGTGTTTTCTTAATATAAACAGATCTAGAAGGCTTGTTATTGAAGAAATAATGGTGCCCCAATAATAAGATCAAA	AGGGGGTCACTAAGATGTTGATTATAGACAAAATAGGGTTTTTGAGAAAGAAATTCTATGCAATTGCTGCTTTGGATAATTTTCTCAGTCCAAGAAATCA
EST-SSR_303	GAT	6|YLM_SJD_c119360_g1:2301-2518|+	4|YLM_TX_c84848_g1:975-986|-	0.87	0	0.98	CCAAGCAATTAACCATCCAACCTATCTAGAGGATCTCACGGGACTAACGGAGTTGATGAAATCAGCAAGCTCTTTCAACCTGGAATGGGATAATGAAACG	GAGTGTGTTGAAATTTGAGGTACACTTTTTTTATTTTGCTAAATTACTGCTTTTGTGGTACCTTTTCAATTGTACATAAACTAAAGCAGGAAAGCAATTC
EST-SSR_304	GAT	7|YLM_SJD_c118174_g1:364-584|+	6|YLM_TX_c65469_g1:2261-2278|-	0.43	0	1	TTGAAAACATTTAGAAAGGAACATTCATACAGGTTTAACATGTTGTCCATGTAACAAGTAAGCGGCTATAATCACGAATTTGTTCCGAAGTGAATATTTA	TATTGTGTATCTGTTTGTGGAGTAATGAGAAGACACGATTACATAAGTTTTTTCCCCTTTTCTTTATGTGAGCTTAGTGGGATTTTTGGTGTCTTGGGTT
EST-SSR_305	GAT	8|YLM_SJD_c119443_g2:413-636|+	6|YLM_TX_c83860_g1:1052-1069|-	0.87	0	0.99	CGCCCACGAGGAGGAGGAGGCGGACGATTCTAGGGTTTCTGAAGAGGATTCAATCGTCGCGGAGAAGGGTAGTGTTGCGAGCGGTGGCATCGGCGGCAGC	TGGGAAGGAGTTGAGAGTACTGAGTTAGATGAGGAATTTAGTGCTGCGACTGCTTTTGTGGCGGCGAGCGCGGCGGATCGGTTGTCGCAGAAGGTTTCAA
EST-SSR_306	GC	6|YLM_SJD_c121962_g1:276-487|+	3|YLM_TX_c77611_g1:574-582|+	0.5	0.5	0.99	GGCAGTGGCCATACAGGTGTCCAGGGATTAGTCGAGCCAAAGGTCTGGACACCTTCATTAGCCGCAAGAAGGGGGAGCGGGGGACTAATTGACACTAGTA	ACGCACACACAATATCCATTGATAATTTCTACTGGAAATAAAAGATCACCTTTAGCACATTAATTTAAATCTTATAGTCATCGACACGAATCCATTTCGT
EST-SSR_307	GC	6|YLM_SJD_c27139_g1:57-268|+	3|YLM_TX_c77611_g1:574-582|+	0.5	0.5	0.99	CTAAAATAATAAACACTTCGTAGAGACAAATTTCCTAATCGGAAGAAACAAAGGTGAAGATAACCGTGAATGGTACTTCTAGCGTAAAACGTAAATAAGA	TCGCACACACATACACGTGCAGGCGTACAAATTGTAAACGGCTAGCCCGATAGATCCCAGCGAAAGAAAACAAATGAGAATATGAAAATGCCATGGCTAT
EST-SSR_308	GCA	5|YLM_SJD_c109968_g1:171-385|+	3|YLM_TX_c77611_g1:574-582|+	0.5	0.5	0.99	TGAAGATGAAGAGATTCTGAAAATCTTGGAACGACCTCTTGCCAAGCCGACGGGAACCAAGAGTAAGAACAAGAAAAAGAAGAAGCCTGCCAAGAAGCCT	GTTGCCGACGATGGCGAGGAAAGTAGCGAGGAGGAGTCTGACGATGAGTAAACGAGATCCAGTCTTTCCAAACTGTGCTTCAGGTGGCCAAATACGCCGC
EST-SSR_309	GCC	5|YLM_SJD_c124871_g1:186-400|+	3|YLM_TX_c83695_g1:187-195|+	1	0	0.96	TGAAACTCTTCAACAACCAGAAGATGGGCAATCTCTCAGCAAGAAAGCCGCCAAAAAAGAAGCCGCCAAGCTTGAAAAACAGCGCCGCCGCGAAGCCGAT	GCAGCCCTCTCCATCGATGCACCGGACCCTCTCGCCGCGAACTACGGCGAAGTTCCTCTAATCGACTTGCAATCGAAAGCCGTGACCGGCCGTAAATGGA
EST-SSR_310	GCC	5|YLM_SJD_c124753_g1:755-969|+	4|YLM_TX_c83384_g2:366-377|-	0.5	0	0.98	AGGAGTTTGAATCCGGGAACGGTCCCGGCGACGATCGATGGGGGGTCGTAGTGGGGCCGCCAAAAAGAGCAGAAAGATCGGTAGGGCTTTGGAATCCGAT	ACCACCGGATGTTGAAAAGACGAGAGGGAAGCCACCGCCGAAGCCAGCGGAGAAAGAGGGCATATCGTCGGAGAAGGCGAAATAGGGATTAGGGCTAGGG
EST-SSR_311	GCC	5|YLM_SJD_c145174_g1:37-251|+	2|YLM_TX_c62370_g2:137-142|+	1.41	0.25	0.84	AATTAAGCTTCTCTTACTACTGTTTTCACCATTGAGACTACAACTTCTTTTGAAGCTCCAAAAGGATTTGGATTGAGGCTTTTCTTCAGATTCAAAACTT	ATCTCCTTTAGCCTGCCTTTCTTTGAGTTTTCTGCTGAAGAGGGAGGATGTGGAAGAGGAGGAAGTGAAGCAGAAAGAGGTTTTGAAGTAGAAATTCTCT
EST-SSR_312	GCC	7|YLM_SJD_c125934_g2:548-768|+	2|YLM_TX_c84601_g5:4984-4989|-	2.5	0.5	0.9	AATTCCTTCACGGCCATTCCCCCAACTCAAATAAAAGACAATACCCCGACGCAGGGGAGGCGCAAAATTGGAGCTGTGTTCTGCGACTTCACCAACTGCT	GCTGCTTCCAGACCATCCAGTGGCAGCTTTTGGCTGTGCAGAACTTCTCTTCGGGCCAGAACCCCACCCAGAATTCCCAATATCAGTACCAGCATCATTT
EST-SSR_313	GCG	5|YLM_SJD_c125570_g1:574-788|+	4|YLM_TX_c81597_g2:1402-1413|+	0.43	0	1	GCTTCGATTACAGCCCTGTAGATGTCTCAGTTGGAATTATCGGAAGCGATCAAAGTTGTTCGCGGACTGTGCACTTGGACCCAGATGCAGGGCAGCAGCA	GCAGTTGATTGTACGGCGGCGCGTGGGGCTATTTGGCCGCAGCCGAGCTCACATGTTGGCATCATCGCAGCCGTCTATGGAGGGAGAAAGGGATGGTGGG
EST-SSR_314	GCG	5|YLM_SJD_c121130_g3:3796-4010|+	6|YLM_TX_c82805_g3:3876-3893|+	0.43	0	0.99	TGATGGCGATCTTGAGCTTGGAGAGGTTGTGAAAATGTTCGGAAATCTTGGATTCGTAATCGTAGGGTTGAGCTGCGTCTATGGATTTGATTTGGAGGCT	GTTGTGGCCACGGTGGGGGTGGTGTTGTTTGAGAGGGAGGTTTGGAGGTGGAGAGAGAGGGACGAAAGGGTTGTGGTGGAGATGAGTGAAAAGGGAGGAT
EST-SSR_315	GCG	5|YLM_SJD_c191771_g1:16-230|+	3|YLM_TX_c77611_g1:574-582|+	0.5	0.5	0.99	TTGGCATAGCAATTCGAGATATTCTTCTGGTCGGAGGGGTGGAGCTGCGGTAGGAAGAGGTGTTGAGTTAGGGTTCGTGGTTTGGGATTCATCGTTTGGA	TTGTCGGCTTCGGTACTAGGATTGGTGTTGGCAGCTGGTGCTGTAGCGGGAGGAGGAGCTGCATGGCCAGGTGCTTCGATTCGTTCGGAGATGTAGGCTA
EST-SSR_316	GCG	5|YLM_SJD_c107640_g2:340-554|+	4|YLM_TX_c80533_g2:427-438|+	0.71	0	0.99	AACCTTTTCTGCAGCCTCATTTTTTTGTTCTTCTAGCACAGCAACTGGAATGTATTTAAATTTACGCCTTGGTGGCTCTTCGGATGCAGCGTCGGTAGCA	GCCCCGACATCTACGGCGGAGGTCTTATCGCCGTTACTGGTATTGTTGGTGGCGTTGTTGCTTTGGGAAATTGGGGTCCACTTGTAAAGGATGAGGTGAG
EST-SSR_317	GCG	5|YLM_SJD_c124539_g3:728-942|+	5|YLM_TX_c83406_g4:824-838|+	0.43	0	0.99	TTCGTGGCCGTTCGATCAGTACGCATCGACTAGCGGACAGGTGAGTGGGGGAGGTGGCGGCAGCGGCGAGGTCGGGTTCGAGGGAGAGTCTTCATCTGCT	GCTACAAATTTGGAGAGGGAGGAATGTGATCACGATTCGCACCATAAACGCCCGAAAGTTTATACCGATTCCAAGGAATGTCATTACACAAGTGCGATGC
EST-SSR_318	GCG	6|YLM_SJD_c115874_g1:661-878|+	4|YLM_TX_c68876_g1:223-234|-	0.94	0.25	0.98	CGCTAGACTCTCGAGGACATCCGAGTGCTGCCCAGATAGATGCTGTAACTTATTATTCTTGGGAACATTAATGAGGCCTGCTCCATTCTCAGCGTTCAGA	GCAGCTGGGAGAGTAGAGCCGAGATCGGCCATGTTGAAGTTATCCTTGCTGTTGCTCATGGACACTTACTCAAAACCCTAAACCCTAAAAAGCTAAAACC
EST-SSR_319	GCG	6|YLM_SJD_c96603_g1:223-440|+	6|YLM_TX_c77171_g4:326-343|+	0.43	0	0.97	TGTTGACGTGTCATGTTTCCTGCTTCTTGAGGCATCCGGCGATTCATCGGAGGCTGATTCTGATTCTGATCCATTTACGGCGGTGGTTGGCATCCGTGAT	GCCGACGACGATGATGCAGAGTCATGTAGCTGTGATTTCTCGGATTATTATGTACGTGTAAATGAGCTTAAAGATTGGGGTTTTCTTCAAGAACATGATT
EST-SSR_320	GCG	7|YLM_SJD_c123651_g4:204-424|+	8|YLM_TX_c84902_g1:1141-1164|-	0.47	0.25	0.98	GTCTCTGATTCTAATGCGACGACCCTCATCATCGAGTCGTCTGAAGGGGAAGAGACCATCCGACCAGATCCTACCGGAGGAGACGGTTTTCGAAGCGGTA	GTGGCGACAACAATAATAACGGCGAAGGTGAAGGGGGATCAGACGACAACAATAATCACCGCAACAGCAAGAAGATGGCGATGTCCATGTCCCAGAAATT
EST-SSR_321	GCTT	5|YLM_SJD_c121041_g1:1428-1647|+	3|YLM_TX_c77611_g1:574-582|+	1	0.5	0.99	CTTTTCCTAGAGCCTAAGCTTGAGTATGTTGGTTGTGGCTGATTTACGCCTCCAATTAATATGAATGTCATGAAGAGGAAGTTTTCTGATCGAGAACCTA	GCTCCTAGTTGGTGCACGCAGCGCCCAAATGGTCCAAGCAGCTGCAGCTCCATCGTGGCTAAAAAGGCAGGCCTAATTGGCTGAGCTCTGCTGGGGTTGG
EST-SSR_322	GGA	5|YLM_SJD_c101363_g1:696-910|+	7|YLM_TX_c66585_g1:291-311|-	0.87	0	1	TGAAAGAGAGTTCAGGCATCCTAGAGCTATCACCTTTAGAAAGAGCTGCGTGTCGAATATTTTGACTATTATCACAACGGACTTCAAGAGTTTTCCATCG	AACCGTAAAGCGTTTGGTGCGGTGGGCAAAGAGGCGAGTTATTTGAGGGACGAATGAGGTCCCCTTCAGGTCCATCATGTCCCTTGTGTCTTACCAATTC
EST-SSR_323	GGA	6|YLM_SJD_c124511_g1:933-1150|+	6|YLM_TX_c82577_g3:447-464|-	1.3	0	0.97	AGCCCTCCTCGCCCACATTTCACAACCCAAGAACACAGCAGCAGCAATTCAGAAGAGGAAGAGGCTGAACTCGAGAGGGAACTCGAATCCTTAATCCAGT	GAAGCAGCTCAGCTTCTGTCCTTCGTATGCTTCAAGATCTTCATTCGGGAATGGCTTTGGAATCAGAGAATTCTGAAAGTGATAGGGAGAGAAGTAGTAG
EST-SSR_324	GGC	5|YLM_SJD_c125559_g4:3348-3562|+	4|YLM_TX_c85011_g3:2892-2903|+	0.43	0	1	GTTATGGGCTGGGTATTCCCAACCTTGCTGATGGGTCCAATTTGGATTTCCCCATTCCTGATTGACCTGAGAATACGATTGGGGAATTTGAGAATGAGGA	ATGTGGGGACGAGGAGGGGGAGGGAACTGGTTGTGAAAGGAGTGGTGCGAAGGATAAGGAGGGAGGGGGTTATGGTGAGGCGCAGGATAAGCAGCTGGGG
EST-SSR_325	GGC	5|YLM_SJD_c155423_g1:1337-1551|+	4|YLM_TX_c81585_g1:1725-1736|+	0.43	0	0.99	CACCACCTCAGCAACCACCACAGCCTCTTCGGCTGGTGGCGGCGGTGGCGCAGCCTCCTCTGCGGGTGGGGTTATCTTTTCTTCCACTTTTGTCTCGACT	GTCTCCGTCTCCGGTTCTGATTTGGGAGGTTCTTCTTTAGCAGCCTCAGTAGAGGCTTCAATTTTCTCTTCAGTTTTCGATTCTTCTTCAGTAGAAGGAG
EST-SSR_326	GGC	5|YLM_SJD_c123873_g1:693-907|+	3|YLM_TX_c83392_g2:868-876|+	1.22	0	0.96	CTTGCAGATCCCACACCTCTAAAGCCTTTTGTAAAACCTGGATACTGAAATCACCGTCTAAGGACACATTGTGAGACTCCTCGGAGAGAAAATCATTGGA	TCCTTCGAGCATCATCTGACGCTCCGTCCGATCGAGATCGGAGGCAAGAGCTGCCAAATCGAACTCCGAGAAGAACGGTCCCTGCAACACAGTGTTCACG
EST-SSR_327	GGC	6|YLM_SJD_c97332_g1:223-440|+	6|YLM_TX_c73190_g1:324-341|-	1.41	0.25	0.97	CCGGAGGAATGTCCAGATGAGCAAGGAGGTTTGGGATCGGAGGCGGCAGCCTTGTTGGCGACCCAATTCTCCGATCGACTTCTGTCAATCCTATGGACAA	GGTGATGGAGGGGCCCGATGGGGAGGACTAATAAAATGAACCGGAACGGGAGGAGGACTTTTATAATGAAGCGGAGCGTTGGGCTTAGGAGATGGTGGCG
EST-SSR_328	GGT	5|YLM_SJD_c9720_g1:166-380|+	5|YLM_TX_c58925_g1:265-279|+	1.3	0	0.97	ACCTCCAGAATGTAAGCAGCAGTAATATTCGATTCCCAATAGCAGGACTTGTGGACTGAATGAGAGTTGCCTGCGCGGTCAAAGGGATATGGATTGCAAC	GGGGGCAGTTTTATGTGTTCTTTTTCTTACCATTATATTAAAATTTTTAGATCCTTTTTCTTCCTCCTTTTTTTCCGGGTTTGGAGGAAATGTGGTCAAA
EST-SSR_329	GGT	5|YLM_SJD_c110519_g1:419-633|+	4|YLM_TX_c79415_g1:548-559|+	0.71	0	0.99	TTCCCTGTACGGACACTGCAACTCCACCAACGCATCACTCTCAATAATCGACACCTGTACTTGTACGGCATTAGCAGGCAAAACCGGCGCAACGGCCGCC	GGCGGCGTATCCACTACTTTCGGCTTAGCACCACCACCAACACCAGCCTCCACAATCCTCATCTTCCTCTTATCCGATCCAGGACCAACCCGACCCCGAT
EST-SSR_330	GT	6|YLM_SJD_c125896_g1:34-245|+	7|YLM_TX_c81885_g1:103-116|+	0.5	0.5	0.99	AAAAGTCGTTACTCTTTTGTAGTCTACTGTGGAGTTCCCCTTTACCAAAAAATAATGCGTGTTCGTCCCATCCCACCTTTGTGGGATTGGGTGGGATGGA	GCGCGCTCCTAATTAGGTTCCCCAGCACCTCTAAAAGTTGTGCACACTTTTGGAGTCTACTATGGAGTTCCCCTTCAACAAAAAAAGAAATGACTTTTAA
EST-SSR_331	GT	8|YLM_SJD_c121355_g3:995-1210|+	9|YLM_TX_c68928_g2:201-218|-	0.47	0.25	1	ATCTTATGCTTCGTCGCACACAATTTAAAGGTCCCACACAACTAGTAATTTCTCAACTAATATTGATTGAGGTCGCCGCGCATCGCGAGGGTCACTGTTA	ATTCCAATAACCCATCCGTCCGGTTCGCAAGAGAATTGAGGAAAAAGAAAAGAAAATTAAAATTCCGAATCTTCGTTGTGCTATACAGAGCTGAGTGAAA
EST-SSR_332	GT	8|YLM_SJD_c119315_g1:954-1169|+	3|YLM_TX_c77611_g1:574-582|+	1.89	0.25	0.97	GATCGCCAATTTCTGTATGCACTACCCTGAAGATCCAAACTTCTTGCACAGAAACAAGTCCGCAGACAAGACTAAAGAATTCAACAAAAATTTCATTTAC	ACATATAAGAACTCTCAGATAGAAAACTAAATCATAGTTCTCTTCGGTTTCCAAAATCTACTGCTATCTTGTGCATTCTTTCATCAAACACCTTTTCTCT
EST-SSR_333	GTG	5|YLM_SJD_c109603_g1:29-243|+	3|YLM_TX_c77611_g1:574-582|+	0.5	0.5	0.99	GGAGTGGCATCTTGGTATTTTAGTGTCCAGAGAGAAGTTCCATCTAAAAGTTGAGAATATCTCTTCTTGTGTCACTAGTTTGTATATTGGTGCGGCGGTA	GTAGCCGTGGTTCTGTATACAGAGTGTTGATAATGGGACCCGGAGGACCTGGAGGGCCACCCGGATGGGGAGGTGGACCTGGCGGGCCTGGTCCTTTTCC
EST-SSR_334	GTG	5|YLM_SJD_c123450_g1:474-688|+	3|YLM_TX_c77611_g1:574-582|+	0.47	0.25	1	TTTATGAGTAAGTTTTGGGAAGCGTGGAGAGGGAGGGCGTGGGAGACCGCGGATTCGGGTTCGACTTCGGGTGGGTCCCAGTCGAGGGATGGGTCGACTA	GAACGAGGAATGCGATGATGGCTGGGGTTTCGGGGATTTTAAGGAAGGAGCAGGAGATGTGGGAGAGTACTGATAAAAGCTTGCAGGAGGCTTTTCAGGA
EST-SSR_335	GTG	5|YLM_SJD_c100740_g1:8-222|+	3|YLM_TX_c71785_g1:128-136|+	0.87	0	0.98	TTGGCGGATGAGCTACAACGCCTTTCTCGTGTCAATTTCGTATCTGCTAGTCGTCACCGGAAGGAGACATGACTGCTTTCGCACCGGCCATGCTTAGACA	CCAGCGGTGCCAGTGGTAGGGACGGTGCGGCGACGGTGCTCGTCATCGGAAGAGGAGCTGGAGGTGCCGTCCTTGCCCTCCTTGGTCTTGGATCGGGCGT
EST-SSR_336	GTG	6|YLM_SJD_c110519_g1:1651-1868|+	7|YLM_TX_c79415_g1:1777-1797|+	0.43	0	1	ACATGATAGGGATTGGCGCCGGAGGGAAGCGTTGGTGTTCCGATGATGCTGCCGGATTCGACGTAGAGTGCTCGGAGAGGGCGGGTTTTGGTGGTGGGTT	GTCGGTGAAAAAGGTCTTGACATGTTGGATGAATCCAGCATCTTCTTGAACCCTTTCTGTGGTGCCGAATTCAACGACGCCATCCATTAGAGGAATGCAA
EST-SSR_337	GTT	5|YLM_SJD_c109980_g1:1114-1328|+	5|YLM_TX_c78530_g2:209-223|-	0.94	0.25	0.81	TGAGCATCGTGGGGTTTAGGGAAGTGTGGGTTTGTAGAATTAGGGTTAGGGTTTGAGATTTTGGTGGTGCTGGAATGGGATTGGGTTGTGAAAAGAGGAG	GCTTCTGGGATGGGTATAGATGAGGGGCTGGGGTTAAGGGTCTTGATGGTGGTGGGTTTGTGAAAGGACGAGTGGTCGTTGTTGTTGCGGTGGTGGCGGC
EST-SSR_338	GTT	6|YLM_SJD_c125742_g4:421-638|+	7|YLM_TX_c66924_g2:222-242|-	0.43	0	1	TCTTTTGCTCATATAGTTGAGATCAAACCCTGGGTGAACAAAAAGCTTATCTTTTCCCATCACCTCCACACGCTTAAAATTCCCTATGGACTGAGTCATC	ACTTCAACTTCTGCTGCTGCTGATGCTGTCATCATTTCTGTTTGGCTATGTGCTACAAGCCCAACCAACAGAAGCCAGAGACAAGCCACCGATGCTAGTG
EST-SSR_339	GTT	7|YLM_SJD_c123602_g2:7-227|+	5|YLM_TX_c84467_g2:100-114|+	0.71	0	0.99	CAAAGCCGGCTCTCTCAGCTCTGTTTCACTGCTAATTTCTCTCTGACTCTCACCCAAAGCAACACCAAAAGCCTTTTTCTTTCTCTCTGTATCTCTCATC	CGGAAAGTTGCGGTTTGCTCTGTCTGTCTTTATCGTCGTCTTTTGCTAATCTTTTCGCCTTCAGCCTGATCGAGAGAGAGGCATAAAATTGGTATGCATC
EST-SSR_340	TA	6|YLM_SJD_c125413_g6:292-503|+	3|YLM_TX_c77611_g1:574-582|+	0.5	0.5	1	AAATCTAACAATTGGTTTTTCAAAATACCTATCCTAAGGCTCCAAGTGAGGGTGGGCTAACGATAAGATAGGTAAGGATGTTCTTAACTTATAATAATTC	TGTTCCCCTCTCAAATGCCAAGCGCATTTGTTCCCAATTTTGAACAATATACAAGGCATAAAAGTTATGATATTCAAGTTCAGTGAAAATAATAATCCCT
EST-SSR_341	TA	6|YLM_SJD_c123333_g1:1428-1639|+	6|YLM_TX_c84162_g4:323-334|-	0.83	0	1	CAGCGCATCGTTGATGTTCTTCCGATCCAACCGTGCGACGATCTCAGACTTCGACGAACCCCCGCCGACTGCTCCTCGATCTCTGTACATATCCTCTGTT	TTTGCAGCAACGCCTTGCTATGGGTCTTGAATTATTAGACCTATACAGAGAACATGGTGTAAGAGCGAGTCTAGAGAGAGAAAAACCCTACGTTTTGGGT
EST-SSR_342	TA	6|YLM_SJD_c104881_g2:376-587|+	3|YLM_TX_c77611_g1:574-582|+	0.82	0.25	0.99	TGTGACACGTTTAAGATGAATTAGGCATCCATCCATGTCCCGAAAGTTGTTTTATACTCTCCATTTACGAGGTTTTTCATTGTATTTCTACTATTTTGGC	TTGGAAATTATAGTAAACTACAAGATTTGTCGGTGATAGTATATATTTGACCATCTTTCATATCAATTGGATTTCCTATATATAGACTGTTAGACAATTA
EST-SSR_343	TA	6|YLM_SJD_c92128_g2:9-220|+	5|YLM_TX_c78280_g1:866-875|-	1.5	0	0.87	AATGTTAAACATCATCATCAACACCACTTTTATGTAACATATGTGTAGTCATATCCTATCAATAAAAGCTTCCAAAATCCCAAACATAAACCTCCCCATT	TTCTCATTTCCTAATATTCAGATTATGTTGAAGGAATCAAATCCAAAAACTATGTATTGTATTCACATTAAGCAGTGAAAAAGATTTCTCATTTCCAGAT
EST-SSR_344	TA	6|YLM_SJD_c18357_g1:142-353|+	5|YLM_TX_c74786_g2:242-251|+	0.47	0.25	1	TAAATCTTAACGTGAGATGCAGAGGAATACACTTTAGGAGACATTGTGCAAAAATACAAATCAAATGGTTAAAACTCATTTAATCAGACTGTTATAATGG	TCTGATGGGGCACAGTTTAGTGGTCACTTGACATTTTTTGTGTTGACATGTTGCAAATTATTTGTAAAAAAAATAGTGTTTAGGGAAGTCAGGATGAGGA
EST-SSR_345	TA	6|YLM_SJD_c45829_g1:114-325|+	6|YLM_TX_c78864_g1:2189-2200|+	0.83	0	0.98	TTGGCAGTCAGTTTGATAACTTAAAATTGTAGTAGCTGCCAGTTATATATGGACTTAGCAGAGACCTCTTCATTTGTTGTTAATATTTGGGAAATTTGGC	TGGCTTAATGTAGATGTTGCCTTTGCTTTTGGTCGTGTGAATCAAACTAATCTCAGTGCACTTCATGTTCATATTTTCTCTTCTTTTATATTACTTGGTG
EST-SSR_346	TA	6|YLM_SJD_c84566_g1:501-712|+	6|YLM_TX_c82571_g1:1303-1314|+	0.43	0	0.99	AGCCTAGAGCATGAAGTGAGAGTGTGATAAGAGCATTAGAGTGGTATGTTTAAAATAACCTTGGAGTCCAGAGTGCCTACATATATGCAAATTATAAATG	GTAATTTTTTTACAGGTACGTACAAATAAAAGCTTATGCGAGGACTTGGAATTTTAATTAATGTGGAATAGGTATCTTAAAAAACCAACTGTTAAATTTG
EST-SSR_347	TA	6|YLM_SJD_c64441_g1:498-709|+	3|YLM_TX_c77611_g1:574-582|+	0.5	0.5	1	GGGACATGCTAATTCGAGATGGGAGCGGGGTATGGAATTGTAGCCTTCAACCCAGCTGAGGTCAGGACTGGTTAGGATTTTGGTTTATCCTGCTTTGCCC	GGGTTATGATCCATGGTAACAATTTTTCACAATTTCCTGCACAAGTTTTAGCAACTTTCTGTAACACTTGTATTTGCAAAATTACTGTTGGATTATATGC
EST-SSR_348	TA	6|YLM_SJD_c124819_g7:3274-3485|+	5|YLM_TX_c84713_g3:4230-4239|+	0.5	0	1	CGAATGCAGTAACTTTATCGCCGCCGATTCAAGAGATTCGAAGCGAAAAGCCGAAAACAAATTGAGATAGCCAAAACAAAAATATCAAACAATATATATC	TGTGTGCGTATATATGTATGTAATAACTAAAACAACGAAAAAAATACTAAAGAAAGAGTTTCAGAAATCAATAGAGAGGTTCGGAGGTGAATCGTAAACA
EST-SSR_349	TA	6|YLM_SJD_c121675_g1:1045-1256|+	7|YLM_TX_c79323_g2:1338-1351|-	0.47	0.25	0.99	TACAATCATGAAGAGAGGTCAAAACGCGATGCTTTTATATTCAGTAAAACTGTCATCGTTGTAGGAGCCTACTGCGTTGTATCTTTCATGAATAAGTCTG	AATTGTAATTTAATACTCGTGTTAGAATTGGAAATTACACAGTATTTTATTGTCAGTTGGGCCTTGGGGGCCCACCTAACCAAATTGGCTAATTGCTTTT
EST-SSR_350	TA	6|YLM_SJD_c36531_g2:294-505|+	3|YLM_TX_c77611_g1:574-582|+	0.94	0.25	0.99	ATGCTTCTAGCAAGAATTGTAAAAATGGACCTTGCCCTGGATTTAGTATTCGTATACACACACATATTAGCTAAAGTAAGCATATGCTGAAAGGATCATT	TTATAAAGTTTTATTCTTGCAAGATTGGATTTAACTTGAATATCTTCATAGGATGTAACGCGGAATTAGAAAACTGAAATACAATTAACAAATATAAAAA
EST-SSR_351	TA	6|YLM_SJD_c76445_g1:630-841|+	5|YLM_TX_c68687_g2:633-642|+	0.71	0	0.84	AAAATGAACTAAACCATACATGATACATACATATATGTATGAATCTTGTGGAATATATATATGTAACCAAATCAATACAATAAATGCAATAAGGAACTCC	TGGAAATTAAAACAAAAATGTAAAAGAACAAAAACAATGAAGAAGGATATATAGTGATGGATGTACAAGTAGAGTTCAGCTAGAAGAATGGGAGAATTGA
EST-SSR_352	TA	6|YLM_SJD_c111783_g1:294-505|+	10|YLM_TX_c82449_g2:4-23|+	1.63	0.25	0.65	ACTGAAAACTCGAAACTGTTACAACTTTGGCAAACCGATTCATTCAAAGAAAGGAAATGAACAACTCTATAGGATATCCAAGGGTGTAGCAGTGTGTGTG	ACAATCAAAGCTTGTTATATACAAAGGTGGTGCCATCCAAAATCAGGCGTCGAGGCAAACTTCGCAGAGCCAGCAGCAACACAGAACGGCGAGGCATCCC
EST-SSR_353	TA	6|YLM_SJD_c116571_g2:486-697|+	3|YLM_TX_c77611_g1:574-582|+	0.47	0.25	1	GGTGTTGGAATTCAAATTAGATTTTCCAACTGTGACATCAATATAGACTATAGAGCCTATTGGCTATAGCCTATGCACTTACTGCATTATCCCTTCTACC	CATATACACTCACAGGTTTATGTGTTCAATGCTTCAATCTTTTTGAACCACATAGCTTGATTTATTCTCATTCCATATTTATATTTTTTTTTGGCCTGCA
EST-SSR_354	TA	6|YLM_SJD_c103439_g1:246-457|+	8|YLM_TX_c103596_g1:158-173|-	0.94	0.25	0.99	AGGTGATGCTGGTGCGAAGATGAGAAAGGAGAGTGCGGAGCTATGAGGGGTTTATCAAACTAGTAACAGTACTTTTGCATGTTATATATCTTCCTGAAGC	TCCGTGAGCAGTCCTTGTTATTGTGGTTTTTGAAAATTTCAAACCTTTATCTTGCACGTCATCTTCATCATATTCTGGAATGTATGTATGCATGTATTGA
EST-SSR_355	TA	6|YLM_SJD_c104439_g1:81-292|+	3|YLM_TX_c77611_g1:574-582|+	0.47	0.25	1	AAAACCAGAAATCGCCCCAAGAAAATCCTTCCGAGAACAAAGACAAATTGGTTTATACATTCATACCAATGTTCACATAAAATCACTATATATCTATATC	TTGGTATATATACCCAAATAACTAAGCTTTCATATTTATGTTACCAATCCATCTATCAATCTTCAAAACTTATACAAAAATAATATACAAGCCCCGACCA
EST-SSR_356	TA	6|YLM_SJD_c104515_g1:24-235|+	8|YLM_TX_c70093_g1:325-340|-	1	0.5	0.98	CATGTGAACATGACAACATTCAAAGACCTTTTCAATTTCTGTTTTCTTTCTTTCTTCGTTTATGGGTTGATTTTTGTTTTTTTGTTTTTTAGCTTTGCTT	TCCACGTGCATAACAGTAGAAATGGCAACTTGGGATAGTCAAAAGAATTGGAAAATGTTTTTGACCCTTTCGTCTAAAGCAAAAATTATTGAAGCCACCA
EST-SSR_357	TA	6|YLM_SJD_c104934_g2:6-217|+	3|YLM_TX_c77611_g1:574-582|+	0.5	0.5	0.98	CTTGAGATGAATCATGCATTAAGTGAATGGGAATCCAAGGACTTGTGTTCTTAACTGATTTTAGTTAAAATGAGGTATAGTTGATAAGTAAGATCAGGAC	TCAACAAATAAGTAAATAAATAAATAAACGAAAAAGGAACAAAAAGTAAAATCAAATACCCAATGAAGCTTTACCGAGTCCTCTCATTGCCTTGGGCAGT
EST-SSR_358	TA	6|YLM_SJD_c125858_g4:5-216|+	6|YLM_TX_c83075_g2:260-271|+	1.5	0	0.86	AAGAGAAGTATCCAATGGTTAAATTTTGCAATTTGCCGTATAAAAGTTACCTGTTATAACTTTTAAGTCAGATACACTTGATAATAGCATCTCCTTGTGT	CGAAGGACACCCAAAATACCCAGTCATTGAAACATCACAACTTAGCAAGATTGATGCAGTTAGCTAGCCAAATTAATGTTGTCTAGCATAATTTGTAAGC
EST-SSR_359	TA	6|YLM_SJD_c109233_g1:111-322|+	5|YLM_TX_c79740_g1:209-218|+	0.47	0.25	1	CATTAGTCTTCTCTTCTTCCCTAACAATAGTAAACTCGTACCACCAACAATTGCCTTTGCATCTGCAAACTCGCGTATTACACGGACAATCAACAACATC	ATTTCCATTTTTGTGAACATCACTCCATAATTCGATTACCCTTTTCTCTTATTTGAAGCTCCTTCAGATTCTGAAACGAGAAAGGCCAGCTTTCGTTCAA
EST-SSR_360	TA	6|YLM_SJD_c122807_g1:787-998|+	7|YLM_TX_c83815_g2:843-856|+	0.47	0.25	0.99	TCCTGGTAGCAGCCAAGATTGTAGAGGCTAACTACTTTTTCATGCTCAGTGTTCTCCTGAGTTGAAGTTTGTTGTGTTGTTTTGAGTGGTCTGTCTATCG	TTTCCCCTTGACTGTATGTTATAGATTTGTAGCAGTGTGCAATTTCTTCCTTGGCGACCTTGGGAAGTCATTACTGGTGGTCTTGATTCAAAGCTTGTGA
EST-SSR_361	TA	6|YLM_SJD_c117766_g1:153-364|+	7|YLM_TX_c82602_g1:2247-2260|-	0.47	0.25	0.99	TGCTCTCAGATTTGCCAGGATGCTAACTCAACTTGCTGGTGTATAGAAGACCATTTATGTCCTTACTGTGGTCTACTTATCCAGGTGGGTTTTTCCTCTT	TCCCAGGATATGAATGTTTATAGCTAGCATGATTTAGATGCCTCTTTTGCAACCTTGAATTTACAGGGACAAGTGGGACACAATTTGTTTCTCCAAAAAA
EST-SSR_362	TA	6|YLM_SJD_c118060_g2:110-321|+	3|YLM_TX_c78540_g2:211-216|+	1.5	0	0.97	CGATGTAACGCTGTAAATGCCTTCCGGTGCGAGAAACCAAAGCCACCATGTTTAATTTGGTCGTAGATTAGATGATTCTCAGGAAGTAAAATGCGTGGTT	GTGAAAAGAAGAAATTAAGAAAACCAAGTATGTAAATCACAGAACCCTCCCGGTGAATTGAATTCAATGGAAATTTGATGCTAGCTCTAATGATGAAACC
EST-SSR_363	TA	6|YLM_SJD_c113884_g1:192-403|+	3|YLM_TX_c77611_g1:574-582|+	1.7	0.25	0.77	CCTAGCCCGCCCCCAATCACATTCCTCCCTTTTATTTCTCTTCTCTTCTTCTAGGAACACGCCCTTCCTTTCAAAAACCCTAAGTTTCCCAGTAATATAT	TTTTCTTATTGTTATAATATTTGGAGTATACATAGAGAGATATAGATATAGTTGAAGAAGTGTGAAGAATGGAGGGAATACCGCATCCGATACCGAGAAC
EST-SSR_364	TA	6|YLM_SJD_c55898_g1:339-550|+	7|YLM_TX_c31234_g1:276-289|+	0.47	0.25	0.99	TCACAGTCCAACGAGCCAGCTTATTCCTTAAAACCACAAAATCACTCTGGTTACTAGTTAATGCAGGCATATCTCAAACTCTATAGGATATATGCAACAC	TGAATTGTATTATAATATGCACTTTACACTTTATGCAAAGTCACTTGAGATAACCTGCATATGGTAAATTGCAAAATAAGTTTAGAAAAATCTGATCGTT
EST-SSR_365	TA	6|YLM_SJD_c120745_g1:713-924|+	6|YLM_TX_c81153_g1:247-258|-	0.87	0	0.98	CCACTTAATATGTAACAGGCACCAACTTGAAGTTAAGTGTTGAATTATATTTACCATTAATCTCTATAGAGCGATTGGCACAATTTGACCTAATCCTGCC	GGTGACAAGACGAGTCAAGTTTCATGCATTGATTGATTTATTAAACGGGCCCAAATCCAAGTGATTTACACCCAGATGGGTTCGGATGGGGTTGATTGGT
EST-SSR_366	TA	7|YLM_SJD_c75138_g1:79-292|+	8|YLM_TX_c69557_g1:417-432|-	0.5	0.5	0.99	GAAAAATAATACTATTCATATGTCATACCATTGACTCATTCCTAGGGACTAGTGTGAAACCATTCTGGTATGAGATGAGACAAAATGAGATGAAATATTT	TTATAAGATTGTTGGATCCATCCGATTCAATCCCAGCAATGTCTTAGCCTTTACTTTAAAAAATGATTAAAATTTTAAATTTTTTCCATATGGGTTTAAA
EST-SSR_367	TA	7|YLM_SJD_c116782_g3:674-887|+	10|YLM_TX_c69530_g1:681-700|+	1.7	0.25	0.99	ATCCAATTGAAAAGTCTACTGATAACTTTGAGCATATCTTGAGTCAGATGCAAATTTACACCTCCTTTTAAGTCCTCAAATCGCAGAAACGTACACGTAC	CTTTGTAAATTAGTTATATAGTTCTAAAATTAGAGTATTGAAATAAATTAGTGCTATTAGCTAGGGATCGTTGCCAGGTCTTTTTTCTATGTACAATTAG
EST-SSR_368	TA	7|YLM_SJD_c110319_g1:167-380|+	7|YLM_TX_c4893_g1:202-215|+	0.43	0	1	TTATTCTCTTTGTACATACCATATCGAAAAGCACAACGTACTCAACTCCTATATACATCAACTCATCACAGCTTTATACTAAAACTCTTAATTAGAAAGC	AACTTGCTTTTGCAGCAATATTTGAGCACTATATGATGTTGGCTACATGGAACTGCGGTGCGTATGTAGTGGAAGGGCCTTCTGGTGCTATCAGTACTGG
EST-SSR_369	TA	7|YLM_SJD_c97182_g1:373-586|+	4|YLM_TX_c54834_g1:218-225|-	1.5	0	0.7	GAGATAGTCAATGTTATGTCGCGTGCCGCCGCCGCCAAAAGAAGGTGTCCGTGTAAATGAATGGGTGGCTCCTCCGCCGCCATGTTCGGCTGCTTTGGAT	ATTTGGAATATTGTTCAAGGTTCGTGAATTGTGTATCTATATATATGACACTTTCGACCATATCTAGCTGCCACGTTATAAATTTGCAGTGTAATTCAGG
EST-SSR_370	TA	7|YLM_SJD_c112201_g2:419-632|+	6|YLM_TX_c75896_g1:731-742|+	0.47	0.25	0.99	AAATGTTACAGTTTTTAACGTATCCAAGATGCTTCAACTAACCACAGTTGTAGCAACTACAAAATGAAGACATGTCTACTCTTTAAAAGGATATAGCAAT	TCTTCACAAATAACATGCATGGACAAGGAAATAGACGGAAGAGTTACAGAAATTACAGGGGTCCAATGCTGTCCTTCAAGAAGATGCACACGGCCATGGA
EST-SSR_371	TA	7|YLM_SJD_c91794_g1:1356-1569|+	7|YLM_TX_c130829_g1:206-219|-	0.43	0	0.99	CCACAGATCCAGATCCATCGTCATCACTTTCTTATATGCTAACGCACCACACCAAATAAATAAATACTCCTTATATGTGTGCGTGCGTGTATGTATGATG	GCTCTCTGCTTCTGGTTGACTCCTCAATCAATCAACCCCAACATATGTGAACCGAGAAGGGGGAAGGAGGGAGATTTTTATATTTTATGATGAGAGAGGA
EST-SSR_372	TA	7|YLM_SJD_c125761_g2:3265-3478|+	7|YLM_TX_c81235_g2:791-804|-	1.41	0.25	1	ATCTTGTTTTCTATCTGTAAGATAATTGAGGAAGTTACATGAACAGCATGGCATGCGATGGTTTTGTGCAATTTAGTATGATGGCTAGCCATTGGGGCTT	GTTATCTATATTTACCCTTTTTCTGCTGCGATTTCTGACTGATGAATTGTGTTTTCTGGCCCCCCCAAATTCTAATTCCAATTTTGATGTTGATATGGAA
EST-SSR_373	TA	7|YLM_SJD_c70287_g1:1167-1380|+	7|YLM_TX_c72953_g2:237-250|-	0.87	0	1	AAATTACTGTTTGGACAAAGGAATAAATGAAGTTTGATCAGCTAATTGTAGGAATAGGAATAGATAAAATGCTTCCATCATAAACTTCTTGATTATGGCT	TGAGTCGGTTCTCTCGGGCAACGTCGCTCATGAGCAACTTTGCCAATCCCAAGGCTTGCACATGTGTATGGCTGGGATTAGAAGTGACTGGGACGTTGCA
EST-SSR_374	TA	7|YLM_SJD_c125085_g1:1523-1736|+	3|YLM_TX_c77611_g1:574-582|+	0.47	0.25	0.99	GTTTTGAGAGTTTAACTTTTATAATTACGACTCATACTTGTTGTGAATCTGTTTATGGTTTGTATGCTGTTTGATGCTTTATGCTTATATCAAGTTATGT	ACATTTTATTTTAATAAGGTGGTATTTTGGGTTGCAACTTATGTATGGTGTTGTTGTTGAGAAAATATGGCATCTGTTGCCACCGATCCCCATCACATAT
EST-SSR_375	TA	7|YLM_SJD_c107974_g2:197-410|+	2|YLM_TX_c58934_g1:205-208|-	2.36	0.25	0.66	TATGTAAAGCATTTTTATGTTATGAAGTGGCATGATTATCAACAGCTGTGTTCTACCTAAATTTGTGAGTTTCTTGGTTTTAAATGTTTTTATTTTTATG	TTTTATTTAGATAACTTTTTGAAATTCCATGATTTTTTAATGTCAAAAGATACGGTTCTTGATGTGAAATTGGAAAGGGGATCTACTTGAAAATATGGAG
EST-SSR_376	TA	7|YLM_SJD_c106403_g1:1-214|+	6|YLM_TX_c80467_g1:106-117|+	0.83	0	0.98	CACACACGCACACGCACACACATATATAAGCAGAATCCATGGAAACTTATAGAATCCAAATTTCAGAAGCTAAAAAATTCCAAGATTGTTCAAACAATCC	TGGTCATATAAATAATCGAAGTATGAAACTTCACGCAATCAACATAATTAACACGCAAAATGCAGACTTTTCCAAACAACATTATGAGAGAAGGAGAGAG
EST-SSR_377	TA	7|YLM_SJD_c121160_g1:1154-1367|+	3|YLM_TX_c77611_g1:574-582|+	0.94	0.25	1	TGAGTGGCTCCGGATGAACAATACATGTCCACTTTGCCGTCTTTCACCATCCCCTTCTCATGGTAATTGATACCATTAATTGTTCAATATTTCATTACTT	ACTTGTAGTGTTATTTTAATGAGCAGTGCCAGGAGTCCCGTCCTCCTTCCCATCTCAACAGTGAAAACACTAAAATAGTGAAAAAGAGAGAAAAAAAAGG
EST-SSR_378	TA	8|YLM_SJD_c79468_g1:536-751|+	3|YLM_TX_c77611_g1:574-582|+	0.5	0.5	1	TAAAAAGTGTCTCAAAGATCAAGGTAAACTTTGTCTTTGTATTGGACCTTTTGGTAGAATGCTTTATGGTCATTCATTCCTTGTATATAATACTTTCTTT	CTTGTGAGCTCTATGTCTTTAGAAGAATGGTATAAGTATATGTATGCTTTATGTTTTTGGAAGAATGATTTCTTCTTTTACTAATCATCTCCATCACTTT
EST-SSR_379	TA	8|YLM_SJD_c121281_g2:68-283|+	7|YLM_TX_c76209_g1:134-147|+	0.83	0	0.99	GACCAAATTCACATTTCAAGATTGCTCAACAATCAACTACTAAAATAAATCAAAAACATTCTTTCCATTTATTGGAAAAAATTAAAGTGTATATACTAAT	GATGCATTCCTCTGTATATACACATCCAGATATTTCCGGCACACCTCAAAACCATACACTGCACACACAATCCCACTCATAAAACCATAAGCTGTGGATA
EST-SSR_380	TA	8|YLM_SJD_c78857_g1:27-242|+	7|YLM_TX_c1972_g1:124-137|+	0.43	0	1	TATAAAGATTATCTAATACAACAGTTGATTTTTCAAAAATACATCTTCTAGTGAAAATTTCCTTACAATAAAAGCGTAAGGACATCAATAGAGGATCGGT	TCTTGTTGATTTTGATATACATACTTATATTTTGAGAAGGTTTTTTGTTCATTATGTTGAAGACAGTTGTAGATACTTCAGTTTTGCTTCGTATTATATC
EST-SSR_381	TA	8|YLM_SJD_c112051_g1:51-266|+	3|YLM_TX_c77611_g1:574-582|+	0.47	0.25	0.99	CCTCCTTCTTTGCTTCTCCTTAGCAAAGAAAAGAGGAGAAGAGAAGAGAAGAGAAGCGTAGCTTGTATACTTTATCCGTCCAAGCAGCATAAATTTGTTG	TTGCGCTCGGACGGATTCGGGATTTTTGTTGTCATTAGTGGTACTGGTGGTGACATTGTTGTCGGTGAAGATGATGGTTGCAAACAGTTTTGATCTATGG
EST-SSR_382	TA	8|YLM_SJD_c25368_g1:43-258|+	3|YLM_TX_c77611_g1:574-582|+	0.5	0.5	0.95	GCCGCCTGGTTTAGCGGCTCTGCTAAAATGCCGCTAAATTTAGGGATTTGAACTGATAAGAAATTGGTTTTGAATATTTCTGTATTTTTTTTTCATGATT	TGGATTATAAACTTTATAACTTGTAATTTAGTGGTTCTGCTAAAATTGCCGCTAAATTTGAGTATTTGAACAGAGAAGAGATTGTTTTTGACTGAAATTC
EST-SSR_383	TA	8|YLM_SJD_c124687_g4:265-480|+	7|YLM_TX_c27472_g1:244-257|-	0.5	0.5	0.99	AAGTTGCAGAACACTCTCCCTATCTTCTATTGATGTTGAATTGAGTCGGTACCAACATAAGCTTATGAAGTGTCACTTTGTCAGACTTGTATTCCTTTGC	TTGGGTGAGTTTCCCTAGAGTTCAACAGGCATTTGTGTGAGTGCTGTTTGGAGGTTTTCCTTCCTCGTACTGGTGTTCATGTAGGTTGTCCTCTTCAAAG
EST-SSR_384	TA	8|YLM_SJD_c64239_g1:1123-1338|+	9|YLM_TX_c81557_g1:1469-1486|+	0.82	0.25	0.75	GTTACAATTAGAGGGCAAAGCTATCACAGTTTCTTCCAATTCGGTTGTGCACGAGCCCCTTGCCTCCTCTTCTTCACTTTTGTCCCCGTCCTCCTCATAG	ACGGCGTAGGTGTTTAGATATGGCGTATGAACTAAGGGAACAAAAATAAAAGGGCGCCATATATGATTAAGGGAATGATCACTAGATTAAGTAATGTAGC
EST-SSR_385	TA	8|YLM_SJD_c116734_g1:316-531|+	9|YLM_TX_c92896_g1:1436-1453|+	0.47	0.25	1	TGTGTACTTAGCAGCTTTGTCCGCCAATTTATTACAAGGTCTAGGCACATATGCGACATTCACCCGTCGGAAACAATCCAACAGATTGTTTTATTCATTC	AGACCACAGCTCTAAGGGTTTTTAAGAAATTCTCTGGCAATCTTTCCATTTGCACCATCTGGGTAGAATCCACCAGGAACATGCTCATCACCAGAGCTAT
EST-SSR_386	TA	8|YLM_SJD_c122886_g7:59-274|+	7|YLM_TX_c84504_g2:3227-3240|-	0.5	0	0.99	CAACCATATTTGCTTTGTTGTGCATGTTCACAGCCAAATTTTGAACAGCAAAACCAAAACAAAGAAAAAACCTCTCCAGGTTTCCTCCTACAATATCCAG	CACACTAAAGAGAACCATTCCATTAACCTATATCAGATAAAAGCTGTATCAACCTACAGGCAACTGCTTTTGTGCCTTCACCAACTACAGAAGCATAAAG
EST-SSR_387	TA	8|YLM_SJD_c99006_g1:375-590|+	3|YLM_TX_c77611_g1:574-582|+	1.41	0.25	1	TTATGCAGTAAAGAAGGTTGGTTCTCTTTGCGCGTGTCCCGTTCTCTTCTCCATTTATTCTCACATGCAAAAAAACCCTAATTGATCAAAAACCCAAGTT	GACATATATTTGTTTGTACTCAAATGGAGGTCAAGCTCTGGAATGACAAGCGCGAGAGAGAGATGTACGAGAACTTTGCCGAGCTCTATGCCATTATTAA
EST-SSR_388	TA	8|YLM_SJD_c121523_g1:343-558|+	6|YLM_TX_c83664_g1:455-466|+	0.94	0.25	0.99	TTGATCGGAGAGGGGGAGGGGGAAAAGAAAAGCTTGTTAGACAACCTACTCGAATAATATTTTAAAATTTCTAACGGTTGGGGTGAAAAATCCATGAGCC	TTATATAATACAATGGGGAGGGACCTGCGATGGAATTTCCATCAATATATGTACCTAATCTTGGCTAGGCTTATAAAGGAGAAAAAGAAGAATAAACTAA
EST-SSR_389	TA	8|YLM_SJD_c98019_g1:1095-1310|+	9|YLM_TX_c72166_g1:1214-1231|+	1.3	0	1	ACTAGTGATGGAAGGAGTTGGAGCACGGAGAGGCCTGACTCCTTCGCCATTGATTCCACCTCTGCTGCTTCAATCACAAATCTGGGTCGCTCCATTTGCT	TGTATGAAATCCTCTCCCTATAGTTGCTTGATCTAGATTTTCAGACTAATGATAGGACCAAGGAGAGAAGATTGGATGAACAATAATTGCGACTTTTATA
EST-SSR_390	TA	8|YLM_SJD_c122658_g1:3895-4110|+	7|YLM_TX_c48519_g1:4088-4101|+	0.43	0	0.99	GCGTATATCTCGTATACTTCTCATTGAACCTGGGGTTTGTGATTGTTAGGGTTTTGGTCCGTCTTGTAGATCGTTTGTGTTGGAGAATATATGAAATGAT	TTTTTTCAGATTGTAGAAATCTTCAGCTCTCTCATACACAGTATGTGACACTGGGAGTAGGAAGGGCAGAAGATAGAAGCAAAGTAGGGGAAGGTGGAAT
EST-SSR_391	TA	8|YLM_SJD_c124821_g6:1132-1347|+	9|YLM_TX_c86162_g1:1142-1159|+	0.43	0	1	CGTTGTTCTTTTATTGGTAGAAGTTCATTATATATACTAATATATTAACAGGCACTTGTGGTTGTGACCTGTAGGGGTATCCACTTCTGATGGTACTATT	GTACCATTGGAGGTGGCGTTGGAATTTATACTTATCCATATAAATGTGTCTATTATTGTAACATGTATTGCAATCTGGCCCTTGTTTTGCTTGCCTAGCC
EST-SSR_392	TA	8|YLM_SJD_c121447_g1:306-521|+	3|YLM_TX_c77611_g1:574-582|+	0.47	0.25	1	AACTGAATAATAAACGAATTACCATTAAAAAATTGCCCCTCTAAAACAAATTCCTGGCTTCGCTTCTGCATATAGTGTATATTATTATATATAGCTGTTC	GCTGTTCTAAATTCCACAGAAGGTAAAGTCTTTATTTTTGGCTTCTAGCTGTGATTCTTCTGCCCTATATATCCCAGTTTTATGATTCTCTAGTTATAAC
EST-SSR_393	TA	9|YLM_SJD_c124845_g1:318-535|+	3|YLM_TX_c77611_g1:574-582|+	0.5	0.5	0.99	GAGAGCACCAGGATCCTTATGCCCGCATAATATTTAGGTTAAGATCTGTATATTCTATCTTCCATGGCCAATTTCATTATGTTTTCCTTGATTACTGGTT	ATCTGGCTTTTTTTTAAGTTGTTGCATCTTATTTAAACTTAAGCCCTTTTGCTGTCAAGATACATATTGTGGTTATCATGTTACTATTTACATTTTTTTT
EST-SSR_394	TA	9|YLM_SJD_c115772_g1:1538-1755|+	7|YLM_TX_c65524_g1:506-519|-	1	0	1	GCAAGTGCTGGCCAGGGACGAGGTGAGAGTCGGTTGGGTAATGGCTTGGCCAACACCGCGTTTTAATTTGAAAATGTATCGACCCTTCTGACTTTCTGAG	TCTCTATGAACTGGTGCATTGCGCTTTGAGGATTTCATTTTCGGATGGATGGACTGATGGTTGCTCAAGCTCATCCAATCCATTCTTATGGGTGGTGGTT
EST-SSR_395	TA	9|YLM_SJD_c121078_g1:923-1140|+	3|YLM_TX_c77611_g1:574-582|+	0.47	0.25	1	TTAATCACATTCATTAGAATAATAATTTTGAATAAATATCCGACAAATGGAAGAAAATGAGTTTAGTAAAACATAAAATAAATTAAGGGAAAAAGAAGTC	AGTTCAATAAAATCAAAGCAAGGAAAAAAGATGGTATCCTCAAGAACCTAATATAAATAGAAAACACTCAGTGTTGTACTCTCGTACGACCAATTATTGC
EST-SSR_396	TA	9|YLM_SJD_c120217_g1:1726-1943|+	8|YLM_TX_c82978_g1:2494-2509|+	0.47	0.25	1	CAGAGGACCCATTTGGAGGAAATGGCGTAACGTACGTTTTGATCGAGTTCTTAAGGATATTTATAAGTAAATAAATTCATATATTAATTAATTAGTATCC	AGGGATTTTTCTGTAAATGGGTAACACACAAAAAACATGTGTAGGGAATATTAATTGCAGAATAGATTTGTGGTCCATCATATATGCATGTGGATGTGAT
EST-SSR_397	TA	9|YLM_SJD_c37933_g1:94-311|+	10|YLM_TX_c68808_g1:197-216|+	0.71	0	0.99	TCCTCCATAAAAAAGGGCCAAAGTGAAAGAAGAAGAGAAATCCCATTTCTTCACTATTCTTTATCTCTGTATAACCCTAAGTTTCGATCATCGGTGCTTT	CTTAGATCTGTAGCAGTAGCCCCATTTCTCTGAGGTTGGAAATGGTGTCTGCTAATCGGGAAATGGTGGTGTATTGCTTCGACACGCTTGTCGCTCACTA
EST-SSR_398	TAA	5|YLM_SJD_c124798_g1:51-265|+	3|YLM_TX_c85141_g3:3413-3421|-	0.87	0	0.97	AACATACAGATATCCACGTCCATGGGAAACTGACATCCTTACCTTCACTAATAATAGCTTCGCATCAAGCCAGCAGAAGTTTCTCCTGCTACCCAAGTAC	TGACAACAACAATAACATACCATGATGTACATCATAATGTAAATGCTTTATCGATCCAATGGCATGGAAACCCTATTTTTCCGGATTTCAATTACCATAA
EST-SSR_399	TC	10|YLM_SJD_c78990_g1:641-860|+	8|YLM_TX_c61580_g1:733-748|+	0.82	0.25	0.99	AGTGATGTTGATTTTGTATTATTATATCAAAAATCAACAGCAGTAGTTATTATGATTAAGTTTTTTATTTCTCTCTCTCGTTTTTTCTTTTTGGGTAGAT	GTACAATGTGCTTCCCAATTCCCCTACTTTCTTGTGTCTCAGCTCGACGTAAGGCGATGCTGGGACGTACCTTCACAAGTGTAGAGAGAGAGAAAACAAA
EST-SSR_400	TC	6|YLM_SJD_c122301_g2:80-291|+	8|YLM_TX_c83576_g3:204-219|+	1	0.5	0.99	GATGCAATGAGAAATATAGGTTTCTAATTCAATCAATTTGTGGTTGTCTGTTCATTATTTGCTTTCATTTTATTTCTGGATTTTACAGATTATCGATTAT	TGTGAATTATTTTCTCGAATTAAATCCTTTGAAGTTTCTATCTATTGTAATGGTAATTATTGTTATTAGGATTTGGATTTTGCTATGATCAGTACAATTT
EST-SSR_401	TC	6|YLM_SJD_c90590_g1:118-329|+	8|YLM_TX_c130365_g1:197-212|+	1	0	0.98	CACCAAAGCACGCGACTACGTGTTCGATTATATTACCACTTCATTTCCTCCCTTCCATACCCAAATAAATCATTCTGAAATAAAATCACCCCCACAAAAA	CTCTTTCATCTCCTTCCACTACCAGGCTCTTTGAATCTTTTACTCGACGTCATGGGTCCGATTGTATTGACTCAGCTGGCGACCGGCCTGGGCGTCTTAG
EST-SSR_402	TC	6|YLM_SJD_c118778_g1:3149-3360|+	5|YLM_TX_c82469_g2:431-440|-	0.43	0	0.99	GACATACTCCCAGTCGCTTATAAATGGATTGATGTGGTGATGACCTAGAGATTTAAGAGTTAGATGCCAATTTCTTGACAACTGTAAATCAATATCTCAA	CCTTTTTTTCCCCTCTTTCTTTTGTGGGTTGGGTGTTGGGGGGGGCCTGGGATTTAAAACCACCGGCACAGATGGATCTTTATTAGTTGAGGGTAGGTCC
EST-SSR_403	TC	6|YLM_SJD_c14816_g1:84-295|+	7|YLM_TX_c117572_g1:117-130|-	0.43	0	0.99	GCGAAATGGGAAAAAGGAAGAGGAAGGATATATGAGGAAAAGCAAAGGCAGATCTTCTAACTCTCTCCTATCCATGAGAAGAAAGTGAAGCCTTTTGCTT	TTTGTGGGGGCCCAGTTAGCTCGCTTCAACATGGCGCTAACGTCACCCATCCATACGCATTCTTATAAACTATCATGAATTCTCATTTCTACTGCCATGG
EST-SSR_404	TC	6|YLM_SJD_c116691_g2:1837-2048|+	6|YLM_TX_c83044_g1:2475-2486|+	0.43	0	1	GGGATTGCTATACCTGATTAGCTGTAGGACTTGTAAAATTATCTTTTAGCTTAGCTGTAGGATCTGTAAAATTCTCTCTTTTAGCTGTAGGAATTTCAAA	TGCATGCCCATTTGCTTGCCTGTTTTGAGTATCCTTTGTGCTTTTTCCATTCATATTTTGGTTGGAGAACATCTCCTCAACTAACTTATCTTTGTATTTT
EST-SSR_405	TC	6|YLM_SJD_c107094_g1:60-271|+	5|YLM_TX_c81438_g2:808-817|-	0.47	0.25	0.98	AGAAAAAAGGGTGTAAGTGCAAAGTGATCCAACCCTATCTTGTGTAACAAGCGACCTCAGTTGAAAAGGTTGGTAGATAGACCTACCTGTGTACCATGTT	TTTTTTTCCCTTTTTCTTGGGGTTTGTCGGGGTCCGGATTGGGTTTATCTTTAAAAAAGGGGCCAAATACATATATATACAGAAAATATATCCAGAGACA
EST-SSR_406	TC	6|YLM_SJD_c117953_g1:1408-1619|+	6|YLM_TX_c82533_g4:1583-1594|+	0.47	0.25	0.99	AAATGAATTGCAAAGTTTTCAAGGATGCGGAAAAAGAAAAAAAATAAAAATAAAAGGGTTGGACAGAAAATTCAAGAACGAATTGGAGGGTTGCTTTTCT	TGGGTTGGGGGTGGGGGGATGGTTGAAGCATTATAATTTTGGAACTATTTCCATAAATTCCATCATTCAGACATTTCAAGAACACTTTAGAATTTATTCC
EST-SSR_407	TC	6|YLM_SJD_c102212_g1:8-219|+	3|YLM_TX_c77611_g1:574-582|+	0.47	0.25	0.99	ACACGGAGAGTGTGAGAGAAAGAGAAGAGAGAGAATAGAGAGATCTCCCATGTTGCCGACGACTTGCTAACCTGCGCAGTGTAAGCTCGCTCGCTTGCGT	AGAGCGATCGGTTTCTGGGGTTTTTCTGTGGGCGATATACGATGGCTGCTCCACCTGCAAGGGCTCGTGCCGATTACGATTACCTCATAAAGCTTCTCTT
EST-SSR_408	TC	6|YLM_SJD_c122980_g6:115-326|+	7|YLM_TX_c82977_g1:225-238|+	1.22	0	0.85	CAACGGCGAGCTTGGATCTGCGATACTTCACACCGATCGGCAGCAACCCAATTCTTCTCTCTATATTCTAAGCATACCCAGATCTGCTTTTTGTTCATAT	CTGTAACCGTAGAAGAACATAGTCCCCCTCTAAGGTTCTTTCAATTGCAGAAACATCATCGAAATGATTGCAATTCCATATTTAACAGCGTTAACTACGT
EST-SSR_409	TC	6|YLM_SJD_c119992_g1:14-225|+	5|YLM_TX_c77194_g1:117-126|+	0.47	0.25	0.99	TGCTGTGTACATACGCTCCCCCAAACCCTCTCACTCTTCTCTCGAAAGTCCTTACCTATTCTTTCCTGTATTCTACTACTTTCTCTCTCTACACTTTTTT	TTCCAATCTGGCCGACCTTTAACGCGTTCACGCGTATACTTGTCGCTTCTATTGTGGGTGACCACTATATATAACCCTTCGTGACCTTCCCTCTAATGGC
EST-SSR_410	TC	6|YLM_SJD_c123651_g5:166-377|+	5|YLM_TX_c83486_g2:385-394|-	1.09	0	0.98	AAATCACAGTGGTGCGTCTTCCATCCATGCTTCGAAAGTTTGCCCCTCCATCTCCCTCCCGATTTTTGCAAATTCGCACCATTCTCCTCTGCAATTTCGT	TTTTCCTCCATCCTATCAAAAACCCTAACCCTTGCATGGAGCAATCGTACTAACCCTAGCTCATTTCCCTCCTAACAGCTTCCTCTGACTCTCCAAAGCG
EST-SSR_411	TC	6|YLM_SJD_c45870_g1:75-286|+	5|YLM_TX_c70073_g1:380-389|-	0.47	0.25	0.9	AACCATTAATGACAAAAGGAGGACTCAAATTGATCTTTTGGTGTCTTTCCTGTGACATATGAGGAGGGATACCATCCCCCTCTCTCTCTCCGCGTCTCTT	CTCGTTGTATATTTCGACAATACTTGGAATTAAAGATGAGTATACATAAGTTCTATATGGAAAAATGCTCCAAATTCCAATACTTGGAAATTGGAATGAG
EST-SSR_412	TC	6|YLM_SJD_c111914_g1:168-379|+	6|YLM_TX_c73489_g1:185-196|+	0.43	0	1	ATCATTACAAGATTTACTTACAAGAAAATAAGGGCACAAAAACTCTCGCACCAACACCTAAAAACCCTACTAATATTCCTTTCCATCTCCTTCCTTCAAT	TAGACTCTAGTGGTGGCAGGGACTGCGCCACCCTTGTGCACAGGATCGCCGACGCCGTAATCTGTGTCTCGATATCCAGGACCGTACTTGCTGCTGTAAA
EST-SSR_413	TC	6|YLM_SJD_c94620_g1:401-612|+	8|YLM_TX_c76816_g1:527-542|+	0.87	0	1	TGTGCAACTGTAAGTTCCAACAATATGTTGTACTACTTGATGCTTTATCCTGATACATGATGGTGCAGCTCATCACTTTGTTTAAATTTATTGAAGCAGA	TTCCCAAGCGAGAGGGTATCCTTTTCATAAATGTTTTAGGGCGTGCAAGGCGCATAAATTTTGTTGTAATATTGTAAGAACTATATTTTTTGTTTTCAAT
EST-SSR_414	TC	6|YLM_SJD_c77255_g1:21-232|+	3|YLM_TX_c77611_g1:574-582|+	0.5	0.5	0.99	GACGGGGGAGCGGGCGCGAGAGGTAGCTTCGTGGGCTCGACTTTTTGACCGAAGCAAAAAAGACTAAAAGAGCACAGAGAAGAAAAGTCTCTCCCTGCTT	TTTCTTGTTTCTCTCTCATCAGCGTTGCTGGGTCGTGTAGTTAAAAGCAGAGGTGAAAAACAGAGGCTGCGGTTGTGAACGAGTTCGAGCTCTGGTCGTT
EST-SSR_415	TC	7|YLM_SJD_c114413_g4:1210-1423|+	3|YLM_TX_c77611_g1:574-582|+	1	0.5	1	CATCCAAATGCGACCTCATTCAAGAGATGCGGGTTCCTAGGGTTTGCACTTTTCTCTGTGTGTTCATAAGGTGGGTTTCTCCGTCACTCCGTCCTTGTTT	TATAATCTTCTAATAGAAATAGAAGACTCACTTTCTCTCTCTAACACCTGAGACAGAGTGCGGGAGGAGGGAGGGTTTAGGAAATGGCGGCTTTCGCTGC
EST-SSR_416	TC	7|YLM_SJD_c71838_g1:44-257|+	8|YLM_TX_c80535_g2:16-31|+	0.83	0	0.78	GCATACCAGATCCCGATGTTAAATTTGACAATTTTACCCTTCCATCTTCCTGTCTTGTCTTGTATATATTTAAGGTCTAATTAAATGACGCCCTCTTACG	GCTAGACGTGTCCCTGATGATGCTGAGTCGAACCTCCTGCCTTCGACACGCCTCTCATCGCCTTGCAAGCGAAGTAATTCCTCCCTACAGTTATAGTGAG
EST-SSR_417	TC	7|YLM_SJD_c105586_g3:300-513|+	7|YLM_TX_c81794_g5:575-588|+	0.43	0	0.99	ATGATCTGATGCGCCGTTACCGTGGGGAAGGTCTTGGCTTCGGACTCCGAATCTGTCAATGCCCGATTGCCTGTACTGAGCCATCCAAGCATTTTTCAGT	TATGTGTGTATATATGTAGAGTGAGTTTAGAGAGAGAAATGTGAGAGAGCGAGAGAGATTGAATTGATTGAGCTTGAGCCTGAGAATTTGAAGGTTTATC
EST-SSR_418	TC	7|YLM_SJD_c98836_g2:70-283|+	7|YLM_TX_c59041_g1:133-146|+	0.43	0	0.99	AGAGTCCAGTCCACGTGGTATGTCGGCGGTGTTGCTACGTAATAAGTTCAAGAAGTTTGGAGAGTGAAGCAAGTCAAGCAACCACGACACGCATGCAAAA	GTTTTTCAATCGTGAAAGTTTCAAAAGCTGAGCAAAGAAGCAAAGCAAACTCAAAGCAAAGGCAAGAAGTAAAAGCAAAAGGAAAATCTAAGCCCCAGAG
EST-SSR_419	TC	7|YLM_SJD_c120586_g2:685-898|+	7|YLM_TX_c82244_g2:658-671|-	1.5	0	0.96	AAGAAGAAGGTCGATGCAACGATCGATGAGCGAGCAGAGAACCTCCATGACACAAATCTCACTGCTGTAGCTCAATTAAAGAAATCGGATCACCATTCCT	CTTTTTCTTTCCCTTTTGTGATGTTTCTCTAATATGCCAGTAAAAAAACTTAAATAGCAAGATAAAAGAAAATAAAAGAAGGGGTGTTATTGTCCTAAAT
EST-SSR_420	TC	7|YLM_SJD_c71192_g1:654-867|+	6|YLM_TX_c2021_g1:167-178|-	0.5	0	0.99	TTCAATTCTCCAGATATGAGCTTATCATCCCATATCAAACCTGATGAGCCTTGCCTTCTGAATGATGTTACTGACCTTTGCAAACCAGCCATCCTCTCTT	CTGATATGATCTAGGACGGTTCTAGAGAATTCTTTGGGGATTATTGAGAAATTGAATTCTACCCATTTGTGTTAGCTGACTCGTATATATATAAATAAAT
EST-SSR_421	TC	7|YLM_SJD_c78500_g1:13-226|+	3|YLM_TX_c77611_g1:574-582|+	1	0.5	0.96	CAACTACTCCACCTCCTATTACTTCCTTTATATGTAACTCTATACCCGCTCCTTTCTTCCAAATATATTGTCAATTTCATCTCCAATTCTCCGATTTCAT	ACATTACCACCTTTGATTAGTTTCTCATAAGTTTTCTTGTCTAAACTTTAACGATGTCTCAATTTGATCAAAACCAGGCACCAGTAGCATATCCTCCACC
EST-SSR_422	TC	7|YLM_SJD_c95613_g1:128-341|+	4|YLM_TX_c80668_g2:314-321|+	1.3	0	0.99	TTCACGAGATCTTTAACTAATCTACCAATTTATAAACAATCACATCGATATTGAATTTTTAATCAGATTTTGTTTTTGGTACAGAGCTTGAAGAGGGGTT	AAGTCTTTATTAGGTTTTACTCCGAGGAAAGTGAGATTCTTAACGTTACAATAAATTCTTTTGGATGTATATGCCGGATTACATTGTGGGTTGTTGTAAC
EST-SSR_423	TC	7|YLM_SJD_c123550_g1:68-281|+	3|YLM_TX_c77611_g1:574-582|+	0.5	0.5	0.99	CGTCGCCACGCTTGAGAAGAAAAGAAGCCCAAATTCACTAAGCCGCCGTAGAATCTCAATCTCTCCGCCGTAGAATTTTGTAATTAGCCATAACCACCCA	CTCTTCTTTCTTGCTTCTTAATTTCAATCTCTCCGCAATTCCATATATGGGTCGAATAACAAAATTCAGGGACTTGATTGGTGCAATCAAGGATAAGGCT
EST-SSR_424	TC	7|YLM_SJD_c125103_g1:43-256|+	3|YLM_TX_c77611_g1:574-582|+	0.5	0.5	0.99	GATCTTTCAATTTTTCTAAGAGGGAAAGTGGAAGAAGGAATCGCCCAGTCAATTTAAGACACCAATCACTACTTCTTCTAGAAAGACTAGACCATCATCT	CATCTTTCTTGAATGAAACTTTTCTTAAACGTTTAGGAGTTTGATTTAATTTATTATTGTTGTTGTCGCCACCCATTACGACTATTCCATCTTTGTTGCA
EST-SSR_425	TC	7|YLM_SJD_c104549_g1:39-252|+	7|YLM_TX_c49450_g1:314-327|+	0.43	0	1	TTATCAAATTAAAATACCCTAACGCTTTCATCATTAGAAATCTCTTCCAAGCAACCCACCATCACCACCATCACTGAAATCAACGCCAATTCCTCCAATT	TAACTTCTTCATCGCAATGCCCGGTTTAGTCTCACTGATCGACACCCCACCAGACGCACCGACTCAGACAAATGATGCGGTTTCAAGACGAGCTCCGTCT
EST-SSR_426	TC	7|YLM_SJD_c123932_g1:3176-3389|+	7|YLM_TX_c81144_g1:260-273|-	1.3	0	0.78	TTTCTTCTCTTTCTTATCCAAATCCTCATCACCCTTTTTCCTTGCCGTGCTATCTTCACCATCACCATCCTTGTGCTTGTTCGACCTACTCCCACTCCGT	CTTGTAATCATCCTCCTCTCTCCTCCGCCTCTTCCTATCGCGCACTCTCAAATCATCATCATCACCACCACCACTACTGCTATCATCACCACTCCTATCA
EST-SSR_427	TC	7|YLM_SJD_c122892_g2:157-370|+	6|YLM_TX_c72343_g1:183-194|+	0.47	0.25	0.99	AAAGAATCTGTAAGCATCGTGATAAAGTGAAGGTGGCCGGCTATTTTGAAAAAGGTGACAATATATGGAATTAATATATATTGTAGAAGACAATTTTGAT	ACTGAATATATACATGGAAATATGTATGTTCAACAATGTAATGAATCGTAGGTATTGTATGTTCAACAATGTAATGTTGAGTAGACGTCACTACATCGAC
EST-SSR_428	TC	7|YLM_SJD_c7096_g1:26-239|+	3|YLM_TX_c77611_g1:574-582|+	0.5	0.5	0.99	TACGTGGGATGTGCATGTTTTTATTGTTCCTCTTTCGTCTTCGCCGGGGAGGGAGCTGTTACTTCTGCTGTCTTTCTCTTCAATGTTCTGCATATTTTAT	CTCACAAGCGCACGCATCCACCCTTCCTAAGCTTGATCTGATCTAGCTTTCCAGTCAAACTCTTTTGAAGATGCTTTTTACCTGCTCCGGATTTCTCCAG
EST-SSR_429	TC	7|YLM_SJD_c103872_g1:16-229|+	7|YLM_TX_c93278_g1:141-154|+	0.43	0	0.98	AGGCGATACGGCGAGATTCCAGCCAAGAAACTGAATCACGTGTTTCCTAAGAAACGCCATCACCATTCATTGGTTGATTCAAGAGGACTCTCTATCTCTA	ATCTACTCCGCACCATACTCCTACTATGTTTATATATCCATAGTCGATCAAATTTGCGTGTTGGAGTTTTCGAAGCTGTGCTCTCTCGCATACAGTCTCT
EST-SSR_430	TC	8|YLM_SJD_c171194_g1:192-407|+	7|YLM_TX_c31903_g1:341-354|+	0.5	0	1	AATACTCTCTCCATGCGACAAGGCATGCGAAAAGAAACGATACATGGAATTCATATCAGGTTAAGGCTGGTAATGGCCTGAGTAAATTTCCAGGTTTTCT	TATTGACTTCCCAGCAACATGTGGAATGTCGCTAAAGACTTGAGATATGTTTAAAGCAAATTCAAAGAAAAATGACTACTGATGGTTGTCCCTAGAATGA
EST-SSR_431	TC	8|YLM_SJD_c121704_g4:31-246|+	3|YLM_TX_c77611_g1:574-582|+	0.5	0.5	0.97	TTCCCAGTTCCCACGGACCTTGTTGACGCGCTCTCTCCTTTTGAATACTTCCTTCACACCACTTTCCTTTCTTTCTAGAACACCCGACTCGTCGCCCACT	TATAAAGCACCACGAAGGCATAAACCCAAACCCACATTATCTCATACCACACCATAAGAGAGCGAGCAAAAGAGAAGTAACTTCGCTGCTGTTGAAGTTT
EST-SSR_432	TC	8|YLM_SJD_c93545_g3:178-393|+	5|YLM_TX_c63584_g1:138-147|+	1.3	0	0.85	TTGTTCTTTTCACCATCTTCTCTTTCCCAACAACCCTTCATTACTTCCATAGATTCGAGCTGTTGGTAATCAAACGCATCTGCAAAAGAGCTTTGACCTT	AATTTCTTGATAATTTTGAGGCCTTGATTTATGGGTAATTGCTGTGCGGCCGGTGGTTCTTCTTCTGAGAAGAATAAGGAGAAGAAGAAGAAACCCAATC
EST-SSR_433	TC	8|YLM_SJD_c118832_g1:1666-1881|+	8|YLM_TX_c81851_g1:293-308|-	0.43	0	0.98	GGAAACCAAGTGAGTTCATGAGTTCGAACCTTACAGCCTTACTCTCCGGGATGTGCAAGTAAACAATCTTTTTTAAAGGATGGAATATCTTTGGGTACTA	TTAATTTCTTTCTCCCTTCAATTCCTTCCGACGTATAAAGCTTGTATGAATGAATTCAATTCAAAATCACAACCATAAAAAGCAAAACTTTCTAATAGAC
EST-SSR_434	TC	9|YLM_SJD_c110198_g1:82-299|+	8|YLM_TX_c82126_g2:234-249|+	0.5	0.5	0.98	AAAACATTTCATTTAAGAAGGCACAATAAATGAAAATTAATTAGGACCCAGCAACGAATCGACTTGCCATTCCTTGCTTCATCCTCGCTCGCTCGCTCTG	CTCTGTGATTATCCATCCAAGTCATTCTACTCACGCCCATTAACTATTCCTCATTTCCTCTCTCTTCAGTCCTCACCTTATATATACACACACAAATACC
EST-SSR_435	TC	9|YLM_SJD_c121704_g4:677-894|+	9|YLM_TX_c92908_g1:603-620|+	0.87	0	1	TGTGGGTTGATGGAAAGTTATGGGAAGTGGGCCACGTGGTTACCCCTACCCCTCGTGCGCATTATAGAATCTCATGCCATTTCGTGTTTGACTATTTGTA	ATAACTGGCATCCTTTAATATTAAGGAGTAATTAATCAATTATTATACCTATTGGCTAATGACACCTCTCTTGAGTCTCTACAAATGTGTGCGCACGTGA
EST-SSR_436	TC	9|YLM_SJD_c107001_g1:925-1142|+	9|YLM_TX_c84317_g1:253-270|-	0.43	0	0.99	GCACAAAAACTTATTATATTGTTCATTCCCATTAATGGGCAACACACTTTTATCCTCAACTCTCTTATCTTCCTCACAAGTCTCTTCAAAATTACCTCTA	GCCACGCGTATGTTAATACTCCTCTGTTTCTCTGTCCTCTTTCGCTTCGCCTCCATCCTCCTCAGTGACTGCAACTCCTTTCTCTTCCTCCACTGCTCCT
EST-SSR_437	TC	9|YLM_SJD_c120649_g1:1937-2154|+	9|YLM_TX_c82323_g1:2141-2158|+	0.5	0	1	CATGCTTACCTTTCCCGGCACTCTAGGCGTGAAGACCTCCTTCTGTTGACTCATTGTGTTGTATACCCTAAACTCCGTATTCGCCATGACCACACAACTA	GATATACAGAAACTGAAAATGTGAGGAACCCTAACTCGATGTACGCTTACACAGCGTGGGTTTCCAAATCGCTGGCGTGTCCTTAATTATTGCACAATAC
EST-SSR_438	TC	9|YLM_SJD_c94256_g1:70-287|+	3|YLM_TX_c77611_g1:574-582|+	2	0.5	0.96	TTCTTTAGCCGTTGGGTTTCAGTTTCCGCTCCATTTCATTAGAACGTTCCCAATTGTATGTTCTATTTTAAACCCTAACATTCTCCATTGACCCATTCTT	CGTTTACCTCTCAAAGAACCCTCAACCAGCGATCCAAAATATGCTTCTCTTTTGAATATCACCATGGGTGATTCTCAAAGCTCGTCCTACTCTGACTCTG
EST-SSR_439	TC	9|YLM_SJD_c121704_g7:257-474|+	8|YLM_TX_c30116_g1:301-316|+	0.5	0	1	TAAGAATAGGATATTGTGTGAATAACCAAATCCCGAATTGAGATAACAAACAATTAAGGCCTTTTCCTTTCTAAATTGAAGTCTTTTAGCCCCATTTGAT	ACTCTCTGATTCTCTGCAAATCATAAAAGATGGTATGTTTGGTTTCTAGGAAAGGAAGGGAATTGCAACGGTACAACAAGGGTCGCCGCTTAGTTGTTGG
EST-SSR_440	TC	9|YLM_SJD_c93722_g1:1773-1990|+	5|YLM_TX_c72655_g1:211-220|-	1.73	0	0.98	GTTGCAGTTGTTGCCGTATGTGTAGTATTTGTTTTTACTGCTTTGAGATGAAATGGGCTGTGTTCATTTTCTTCTCCACGCATCCATTTCTCTCACACTG	TTGGTGTGTGTTGTGCGCGCATGTAAATAGCTGGACATGTTGTGAATTGATGTTATTCTGACTGTTAATGTGCGCATAGATTAGCTGGCTATGTAATATG
EST-SSR_441	TCA	5|YLM_SJD_c59782_g1:337-551|+	5|YLM_TX_c77358_g1:423-437|+	0.83	0	0.98	GAAAGTGCTACATTGCAGGAGATTCCCTAAGACCAAAACCTGCAACTCACTGTCCAAAAGAATCGGCAGGAAGAAAGCTTCCAATCACTACTCAAACACG	GGAAGAGGCTGTGCTGCGGCTGCCATTAATTCGGCTTCATGCTGTTGTTGCGCTTCCATGTCAATCTGAACTTCAGGAGGGGCAAGAGCTGGTGACTCAA
EST-SSR_442	TCA	8|YLM_SJD_c82039_g2:229-452|+	3|YLM_TX_c77611_g1:574-582|+	0.5	0.5	0.98	CAATTTCTAACATATTTTATTTTTCTTTTTTGATCCCAGATCTGAATCATACCCAAAAGACTACTACAACAATCAAGAGCGCAGAAGAGTGACACCCATT	GCAACAACCAGCGTGCATGTGACGGCTCTCGACGGCCTGGTGAACGTTAACTCACTCTTCACAATTGCAGTCTTCGTGGGTCTCTCTCTCGCCACGCCAG
EST-SSR_443	TCC	5|YLM_SJD_c126975_g1:361-575|+	3|YLM_TX_c77611_g1:574-582|+	0.5	0.5	0.98	CGCAGGCCGCTTCCTATGCGAATTCATCCTCTACACAAGTCTCGCATATCGGTACAAAGAGGCCCAACAAGCAAAATCCGAATCTCAGTCCCAGTCGTCG	ATAACCGATACAACAGAACCTCCACCCAAATCACCCCTCGAACGCGTCGGTAAAGTCGCATTCCTCCACGTCCCAGGCGGAATAACACCCCTCGACATCG
EST-SSR_444	TCC	6|YLM_SJD_c106200_g1:264-481|+	3|YLM_TX_c77611_g1:574-582|+	1	0.5	0.97	CCAAGTTGGCAAGATCATTGCCCTGATGGCCGAAGAAGGCGACGATATTTCCAATCTATCAGCGCCAAGCGAGACAAGCTCCTCCTCTCCTCCTCCTTCA	AGCTCAAAAGAAGCAGAGAGCACGTCATCCAGCAAAGACAGCATAGAGAAAATCGAAGAAGCGAAATCGTCATCCCACACTACTTCTTCCTCATCAACAG
EST-SSR_445	TCG	5|YLM_SJD_c185046_g1:737-951|+	2|YLM_TX_c82954_g2:862-867|-	1.22	0	0.99	CCATAATTCTAATCTCGATAGCACACTTTGAAGCTCCTCGCAAGAAATATAGCCATCGTCATTCAAATCGAACACTTTGAATGCCTTAACAAGGTCGTCA	TCCTCCTTCTCAACTCCTTCCTCCTGGTTATTATTTCTTTTTGATATTGAATCGTAGAAGAACAAAAATTCATTAACGTCGAGGCTCATTTTGCCCACTA
EST-SSR_446	TCG	6|YLM_SJD_c118707_g1:1878-2095|+	3|YLM_TX_c77611_g1:574-582|+	0.5	0.5	1	GCCGTATCCTAGCTCGATAGTCCAAGCTAGCTGGGCACCGGCCAGACCGATGGTAAGCATGATTAATCTCCAATTTCCCCACTGATCTTCATAGTATTCA	CCGGCTACAGTCGTAGCTTCATCCTCATCAGCTACGGCGCTGTTATCGCGACCTCTGAGTGGGCTTGTCTTGTTCAGGGTGCCATAGTCAAAATGCTGCA
EST-SSR_447	TCG	7|YLM_SJD_c123965_g1:1763-1983|+	6|YLM_TX_c81077_g1:1875-1892|+	0.5	0	0.98	ACTACTATTTTCCCAAGCTTCTCTCCGGCGTCCGCGTGTTGTCGCCGGAGGTGGTGGTGGTGGGTGAGGTGGAGTTAAGGCGTGGATGTCGCGTATTTGC	TTGTTGTGATTGTGATTGTGTTCTCCATTGGTAAGAGCTAGCCTTTGATCATTCAACATGTCCAAGAGATTGTGGGTGCAATACCGGAAGAAGAGGAGAT
EST-SSR_448	TCG	7|YLM_SJD_c116096_g2:16-236|+	3|YLM_TX_c77611_g1:574-582|+	1	0.5	1	CTCGCTCCGTCCACCTCGCTGAGCCATGGCGACGTCCACCACCGCCAATACGCCGGCGGCGCCGGACCCAAAGGTCACCGGCCGGCCGCAGCAGAGCAAC	AGCGATGACAACTCGAGCATCACCTACCTCAAGTCGCTCGTTGCACAGCTGTCCGAGAAGATCGATGCGCTCGAGAAGCAGGCCAAGCAGACTGCCACTG
EST-SSR_449	TCT	5|YLM_SJD_c119917_g1:905-1119|+	5|YLM_TX_c80789_g1:1686-1700|-	0.47	0.25	0.99	AGGGAGAACCATGCTTCTCTCTCCAGGCCACTCACCTCGCCACCTTTCTTCTCCTTCCCCTTCTATCTCCTCCACCTCCCAACTACAAAACCCTAATTCC	TCAAAAATCCTATCAGAAAACCCTAGAAAACAAGTCAACGTCCTCGATGAGGATTCTTACGTTGCTGCAATTGAAAAGATAATCGAGCGTGACTTCTTCC
EST-SSR_450	TCT	5|YLM_SJD_c112359_g1:860-1074|+	4|YLM_TX_c81396_g1:466-477|-	0.5	0	0.99	CGGAAATATCGGCCGGATCTGGCCGTTGTAGAAGATACTGTCAGCCAAATCCGGTGTTGCATCGGGATCCGTGCAAACAAAGGAGAACTCGTAATCCGAA	TCATTTTCTTCTTCAAAGCCTTCATCGTGCAGTTGTAGTAGGTGTATCTCATCTAGTGTATGATCTTTTGAGGTGTCTTCGTAAAGTGGCGTCTCGGCTT
EST-SSR_451	TCT	5|YLM_SJD_c115887_g1:1043-1257|+	4|YLM_TX_c80808_g1:196-207|-	0.43	0	0.99	TTCCCTTGAACACTCACTTGATCAGCCGAAACACCAAGAAGGTGTGGATTCCGATAACAGTTGTTTATCATCAATAAAAACATAATGTACCATAATGCTG	GTTTTGTTTTTGTTTTAAAAAACAATAGAAAAATGTATGGATCTTGTATTCTACAGAAAATGTCTGGTTCATCTGTGTTTATAGAAAAGTCTTGCTGTTT
EST-SSR_452	TCT	5|YLM_SJD_c109557_g3:55-269|+	5|YLM_TX_c81893_g2:1077-1091|-	0.43	0	1	GTTTTTGGAGACAGTTGAGAGAAACAACAATGGAAGTCAAACCCAGAAGTTTTCTTCATCAGAGAACCACTCAGTTGCTACTGCTTTATCTTCTCCATGG	TCAGGTTTCCAGGTTAAGACCCAGCAACAGCATCAGCAGCAGACAAAGGCTTCATTTGTTCAGTTCCCATCCACCACTACCCCTCAAAGCTTGCCTGGTT
EST-SSR_453	TCT	6|YLM_SJD_c23728_g1:355-572|+	5|YLM_TX_c111888_g1:467-481|+	0.5	0	1	CATACACCAATCTTCATCACTGTCTACCTGGTCCCAAACAAGCCCCAACTCACAAAACCTACCGTCTCCAGTTTCAACAGTTTCACCTGAGTCCATTCCC	TCCACCCTATAAGATTCACCTTCATCTTCCAGTTCATGATCCAAAAAATCATTCTGAAGGCGATCCAAAATCGCACTCGCAGAAATTCCCGTAAAGTTCA
EST-SSR_454	TCT	6|YLM_SJD_c122579_g2:1987-2204|+	4|YLM_TX_c81960_g1:238-249|-	0.94	0.25	0.97	TTCACCTTCACCCTCACCCTCACCCTCAGGCTCCGGCCCTCCCTCTCCTTCATCGGAGATAAAGCCAGGCTGAGGATTCGATTCGTGCTCTGAATCAATC	GACTGATCGCCGAATAGATTCTGCATCATCTGGTGCCTTTTTTCTTCCCCCATCTCTCTCTCCCTCTGATCGATATACGGATCGAGTTCGGAGTTCTCTT
EST-SSR_455	TG	6|YLM_SJD_c85228_g2:286-497|+	5|YLM_TX_c48168_g1:387-396|+	0.47	0.25	0.99	CAAGTGACTTATTTTACGAAAATTTAATTCATTTTTTGAACTCCAGAGGCTTCAGTTCAAGATGCATTGCAGGCTTCTACAACAAGGGGAAAAAGAAACA	TCAAAAAATCTTTGGAGAAAGCCAAATTGAGAAGTTGTAGAAAAATAACAAAAACAATTATAAATTCAACCAAATGAAGCAAGAAAAGAACAAATAAATT
EST-SSR_456	TG	6|YLM_SJD_c215011_g1:293-504|+	3|YLM_TX_c81858_g9:394-399|+	1.5	0	0.96	TTCTTTTTTCATAACATAATTCTTTGAAGACTAATTAAAAATTGAATTTATTGAAGAAGTTAATAGCTAATACATAAATATGTATATGTATATATGGGCA	TATTCTATTTTTCTTGAAAATCTTGATGTTTTCCTTTGTGGTCTTTGATTGGATTCAAATGCAATTAATTTGACTTTTTAGGGCCTGTTTCGGAACTCTG
EST-SSR_457	TG	6|YLM_SJD_c100818_g1:596-807|+	6|YLM_TX_c77597_g1:675-686|+	0.43	0	0.99	AAACAAATTAAGAGGACAGTTGCAGAAATTTATTTATTAAAAAAATACGATAAAATTGTAATTCTTTGTAAATCAAGATTCAGAGATGATTCAGTGCATA	TTTGTTTCTTTTCTTTTCTTTTTTTCGCACATAGAAGCAGTGAGAGAAAAGATCGAAGAGAACGAACCTAGATGGTTTAGTGCAATGTCTTGATGGCAGT
EST-SSR_458	TG	6|YLM_SJD_c119224_g1:116-327|+	7|YLM_TX_c74745_g1:827-840|-	0.71	0	0.98	ATTTTGTTACCATTGATGGGGAACGTAGTAGCTATTTTGTGATGTAAACCAATTTCAGCGTTACAGACATTCTTTCTTTCTTTTCTTTTTTTGGATTATA	TTTTGTATGATTTTTCTCATGCCCATCAATGGATTTTTATTATTATTTATAAATATGGATTTAATTATGCATTTTATGATTTTGTTCATACTCATTATCA
EST-SSR_459	TG	6|YLM_SJD_c108621_g1:706-917|+	3|YLM_TX_c77611_g1:574-582|+	0.5	0.5	0.99	TATCCACTGATGATAAATAATTTCTTCTAACCTCATGAAAATTTATTGTTAATAAAACTTCATGAAAATTTATTGTTAATAATTTGAAGAGGCTGGTCTC	CGCACTCATGCATGCGTGCATGTGGGCGGTCCTGTATGTGTTGCTTGGTTCCACTGTGTATTGAGTATTGCTTGGTTTTCCCTGTAGAGGGCTTGCTGGG
EST-SSR_460	TG	6|YLM_SJD_c123666_g2:2204-2415|+	8|YLM_TX_c80812_g1:274-289|-	1.48	0	0.99	TCGGCGAGATCGACCGGAGCCAAGAACGCCTCTAGAGACGGCGATCTTCGCCTCCGCATAGACGAGAATATAGCAGCTGTAGCCATATTATTTATATGAC	TTATGTATCAAATTCTAGGGTTTCAGAAGCACAGAATTGGATTAGCTAGAACTTGATCCTCTCTGAAACTCTCTCTCTCCACAATTAGATCTGGAAATCT
EST-SSR_461	TG	6|YLM_SJD_c104765_g1:321-532|+	5|YLM_TX_c73879_g1:421-430|+	0.47	0.25	0.98	TCCTTGCCGCACACCCTTTTGAACTGCTGCATCTGTAATAGTTTCTGTATATATATACACATTCAACCCACCCATTAGACCAAATTCAGTTATACATATA	TTTGGCACATATGCATGCGATTTTCTCGAGAAAAGATTCGAAAAGAAAAGAAAATGATTGAAGCTGTAGAAAGCAAACCTTGGGTATGGAGAACCCTTGA
EST-SSR_462	TG	6|YLM_SJD_c116638_g1:106-317|+	8|YLM_TX_c84147_g1:2289-2304|-	0.87	0	0.99	TCCGTGCACTGATCGCTATAAACGATCGGATCACTGATTCTATATCTCTATTGGTGGATCGACCGACTTATATACCAATCTCTCACGCTTTTTCTCTTTT	TATATATATAAATTTTGCATGTAATTGATGGAAGACTGTATGAGCAGTGACGAGGAATATTATTATTCCGATCGAGATTCGCTCGACGGACTGGAAAACG
EST-SSR_463	TG	7|YLM_SJD_c120237_g1:2562-2775|+	6|YLM_TX_c68246_g1:2817-2828|+	0.5	0	0.99	TACCGTAACTACCATTATCTTTCTCAACTGTGCTCTGAAACCCTAAACATGGGCGAATCTGAACGATTTGATTTGAAACCCCGGCAAAAGAACTCTAATA	TATATAAATAAAATCGAAGTGAGATACGCGTAAAAAATGGATGACAAATTCAACGTAATCGATGAGTTTCAGCTCGAATTTGGAAATTAGGGTTTGCAGA
EST-SSR_464	TG	7|YLM_SJD_c115838_g1:157-370|+	5|YLM_TX_c75251_g1:250-259|+	0.87	0	0.99	ATTGGAGTGACGGCGGATATGAACAATCGATCTGACCCACATCGGATAATCACAAAAACGACGTCGAATCACCAAAGGGAAATTTTGATTGTAGAGGTTC	TATACATGCGCTCATGATGAGGTGAGGTTGCGTCTGGTTATGTTCTCGGCGATCTGAGCCAGTGACTGGAGATTGCACCGAACGATGGTATCAACGAACA
EST-SSR_465	TG	7|YLM_SJD_c123408_g2:647-860|+	6|YLM_TX_c79220_g1:749-760|+	0.43	0	0.99	GCCTGTCACATGGAATACGCGTTTTCAGGCCACAAGGCTACAGAGGACCTATTCAGAGCATAGAAAAGTACTCCGTAGTAGATGGAGAAGACGACTAGTT	ACACGTGTGGAAGGACAACCAGTTGATTTTAATGACCAGTTCTTAGCTTTTCAGCTATTATTTGTATACAATATATTTTAGAATGTGCTTTTTAATTAGT
EST-SSR_466	TG	7|YLM_SJD_c123918_g1:136-349|+	3|YLM_TX_c77611_g1:574-582|+	1	0.5	1	CTATGCAAATGTCTTTTCCGTATTGAACAGGACCCCCTTCAGAGAGAAGGACATTTGTACAAGAAATCTCCCTTCGTGCCCATCTATCGTATCCTGGGAC	GCGTGCGCATCAAATGCTTCATACGGATGCTTCATGCAGTGCTTGAGAAATCAATCGTCACAAGCAATCTAAGCAGAGTGCTCGATGAAACCCCAGTGGC
EST-SSR_467	TG	8|YLM_SJD_c96966_g1:105-320|+	8|YLM_TX_c38756_g2:268-283|-	0.43	0	0.97	TGTGATTAATAACTGTTGCAATTTGCATCAAGGACGAAAATTATTCAGCTCCACCTGCAGGTCAAAATCCCTGAATTGAAATACGCGAGCGACGCGACTC	TATAATATATGAATGTTCTGAAATGCAAGTGGTGAAGATAGAAGGACAAAAACTAAACCTTGTTTGTTTGCTTGTTATATTAAGTTTAATTAAGCCAAAC
EST-SSR_468	TG	8|YLM_SJD_c123829_g1:105-320|+	6|YLM_TX_c82856_g1:209-220|+	0.83	0	0.98	AATAGCAACTGCCCACAGAAGTGCCCCAATGAAATACTTCTCAAACAAATATGTATTGATGCATAAAACATAGCCAGAGGCAAATTGTTGGCCAATCGCA	TCTGTAAATAGCATGAGCAAGAGATAAAGATGGGGATTTAAAAAAGAAGAAGAACAGCAACAATAACTTTCTGGTTACATCACACTAAAAACAAAAGTAA
EST-SSR_469	TG	8|YLM_SJD_c123877_g1:270-485|+	3|YLM_TX_c77611_g1:574-582|+	0.5	0.5	0.98	TATGAAATAATGGATGTTATATTGGTTTATACCGTTCAATATTATTTTCTCAAATGGGTCAAATCAATCAAAATGAAATTGTTATATTATTTCTCTCCCC	TTACTTGTTTTCCTCCTTACATTATTTTTGTTTTATTTGAGTAACTTCTAAACTTTTTTTTGATAGTCAACAAAAACAAGTATATTAAAAAGGAGTAGGG
EST-SSR_470	TG	8|YLM_SJD_c123872_g2:263-478|+	3|YLM_TX_c77611_g1:574-582|+	0.94	0.25	1	TGGAATTCTTGTGAAGCCCTAACATAAGAAAGCATCTTTGGAGAATTCTTGGTATGACAATTCTTACAATCAAGACAGTAATTTCAATAAATAAGAAGCA	GAAAAAAAAATCATTGTTGCTAATAAAGTTAAGCTTCGTAATGATTGATTTAAGCAACTAATTAAACTTGTATGAAAGTTTCACTTTGAAAACTCATTAG
EST-SSR_471	TG	8|YLM_SJD_c125637_g2:262-477|+	4|YLM_TX_c81882_g3:197-204|-	1.89	0.25	0.96	ATTATTCAATTCTTGAGAATGATTCATTTTTCTCATTGGAAGCGTACCGATATTGAGTATATCTAGTGTTCCGTTTTGGCATTACTGTTTTGAAATTATA	AAACATATACACACATGACACATGTATAAAGTAATATTTTGGAGAAAACATACAAAATTCGTCTTGCTCACAGCTAAATAATTCAAATTGTGTATTTTTA
EST-SSR_472	TG	9|YLM_SJD_c108901_g4:239-456|+	7|YLM_TX_c83069_g4:245-258|-	1.63	0.25	0.78	TACTCAAATACCTTTATTAAGGCAATCTCCAATTGATACGGGTGTTGGAAAAACTACTGTTTCATTAGATAATCTTCTAATTATAATATGTGTGTGTATA	CGCGAGTGTGTATTTGTTGAGTAATGATCTAGTTAGCTCAGCATTTATGAACATTAGATCATCTCATCACTTTAAAAAGTTTCAATTCACAAGATGATCC
EST-SSR_473	TG	9|YLM_SJD_c88028_g1:236-453|+	8|YLM_TX_c77454_g1:336-351|+	0.5	0	1	GACTAATCAAATTGTCTGGCCTTCTGGAATCTGATCTCTTTATAGTGTTGTGTTGATAGAGGCGGGAAAGAAGAGGGTGAATCTACATCAGATTATAGTT	TCCCAAAAGAGTTTAGATGGATAGGGTTGCCTGATTAGGTAAATGCTAGCCTAGGAGATAGAAGGTTTTGAACCCATTAAGTGTTGGATGCTGTGGGATC
EST-SSR_474	TG	9|YLM_SJD_c123884_g1:1104-1321|+	10|YLM_TX_c84172_g1:1541-1560|+	0.47	0.25	0.99	GAATTGTGCCCTAGCCCCTAGCCCCTTTGCTGTCATCAGAAACTAAAAGGTTCACTGTTGTCATATTTCCTGTGGCTGCTTCCGGATTTAAGTTTGGCTC	GATTTATGGATTGGTGAGGGAAAATTGGGTTCTAAGCATATTTCACAAGGGAATCTTATGTAGGGTTTTGAGATGCTTCCCTGAAGAGGGGATGTGTAAG
EST-SSR_475	TG	9|YLM_SJD_c143324_g1:18-235|+	9|YLM_TX_c56666_g1:118-135|+	1.89	0.25	0.99	TGGAAGGTATCTGTCTCTTGTTGCTGGTTAAGAATCTCTCTCACACACACATGCACACTCTCTTTATGTGGTTCTTGGCTTCTCGCTAGAAATATTTGTA	TTCGCATGCATGTGTCTGTATGGGCTTTGTATGCCTCTGTTGCACTGGTCATGCTGAAGGATGGTGGATATATGATTTTTCATACGAGTTTTCTTTTACT
EST-SSR_476	TGA	5|YLM_SJD_c115575_g1:326-540|+	3|YLM_TX_c77611_g1:574-582|+	0.5	0.5	0.97	AGAGGTGTCACAATATCCTGGACTTGACATGCCTTATTTTCATTCCAAGCCTACTTGATGTTAGAATATCTGATTGCCAGTCTGTAGAAGAAGTTATATG	AGTTGCAGAGTTTGAAGAAAATTCAAGCATTTTTTCAAGACTTCAAGCATTAAGATTGGTTAACCTACCTGAGTTAAAGAGCATATATAGGCATGCCTTA
EST-SSR_477	TGA	5|YLM_SJD_c35988_g1:760-974|+	5|YLM_TX_c82474_g1:2220-2234|-	0.87	0	1	CATTGGAATCATAAGTTAAGGATGAGAGAGTGGAGAGTGGGTTATTGGGATTTGTTAATGTGAGTGGGTTTTGTTGTTGATCATGATCTTGACCCCTTTT	TCTTTTGTTCTTCCTGCACCCTCCACCTACTGGAACATTTCTAAGGGTACCTCCTTTGGTCCAATACCTCCTGCATGATTTGCAGAAATACCTTGGCTGA
EST-SSR_478	TGA	5|YLM_SJD_c122723_g1:1055-1269|+	4|YLM_TX_c83569_g1:817-828|+	0.43	0	0.57	ATGGTCCTGTGGTGAATTTTTTGATGAAGAAGTCGTCAGCGAAGAAGAGTAATAGTCTGTTTGGTGCGTTGGCCTCTGAAGCCATTGATGATGATGATGG	TGGCGACGACGATGAAGGGGAAGTGATTGAAAATTCTGTGGGCGAGAATAAATTGGAGGATGATGAGGTTCCTGTAATTGCTTTTACGGGGAAAAAGAAG
EST-SSR_479	TGA	5|YLM_SJD_c118631_g1:1672-1886|+	3|YLM_TX_c75739_g1:339-347|-	0.94	0.25	0.98	GTTTTGAGGGTTGAGGTCTGACCAAGAGCAGGAAGGGAGAGAGGAGAGCATTTGTTCAAAGAAGTCGTCGTGAGACGACGGCGTTTCGAAACCCTGGACT	AGCTGAGAGTTTGAGATCTGTTGATGACCATTTTGGAGGTCTTGAAGAGACATTTGAGAAGAAGGGTTTAACAGAGAGTTGAGTCCTTGCATTTCTCTAC
EST-SSR_480	TGA	5|YLM_SJD_c51372_g1:178-392|+	5|YLM_TX_c41527_g1:315-329|-	0.5	0	0.98	GAAGTAACACATATAGTGTCATGCACAAGTATATATATCTAATTATATTCAACAAGAGTGAAAGGACAAAGAGCTAGAAATGTTGTTGTGCTGATGACTG	TTATTTTCCCTTTCGATTCGCCACCGGAGATGGAGAAAATCATCGACGGAGCATGGTAGCCTAAGGGGACCTGTGGTATGGTACCCATAAACCTCTTGAG
EST-SSR_481	TGC	5|YLM_SJD_c125384_g2:512-726|+	5|YLM_TX_c75253_g1:209-223|+	0.43	0	0.98	CTCCACAGAAGCTTGAAGCATTGGCAGGACTCTGATTCCCATTTTGTTGCTGAGCGAGAGCAGCAGCTGCTGCTGCAGCGTGAGAAGGGAGGAAGCCCAT	AGCTGCTTGAGCTTGCGCCTGAGCTTGGGCATGTTGGCCATTCAAAGAGGCGAGGCGTTGTTGATAGGCGAAATACTGTTGTAGATCAGCTTGCGCTTTC
EST-SSR_482	TGC	5|YLM_SJD_c106274_g1:374-588|+	6|YLM_TX_c73763_g1:486-503|+	1.09	0	0.99	TTGAAGACTCAAGAGACCCAACATTATTAGCCAGCCGATTCTCTGCATTTCCGAGAACGCTGCGTTTATGAATATCGGATACTAACAGTGGTGATGGTGG	TTGACAGTCATTTTGGATCTCAGGGGATCCTGGAGGTTCAGGTTCTGGAAATAGGACTAATTTCACATGGTCTGCTGCAATAGCCTCCTTCCACCTCTGG
EST-SSR_483	TGC	6|YLM_SJD_c125384_g2:1482-1699|+	4|YLM_TX_c84229_g3:421-432|-	1.22	0	0.65	CAAGAACTGGTGCTGGTGCGCAGCCATCGTCATAGCAGCCGCATGTTCGTGCATCTGCTGAGCCGACAAAGGCTGTACACTTCCAGGTGTAAGAGGAGGT	TGATTGTTCAATGAGGAAATCATGCTTCCGTCTTGCATTTGCTGATGTAGTTGTTGCTGGAAGGCCAGAGAAGGTGGCATTTGGCTTGCTAGTCCTGCGA
EST-SSR_484	TGG	5|YLM_SJD_c113845_g1:770-984|+	3|YLM_TX_c77611_g1:574-582|+	0.47	0.25	1	TCGCTGTCGCCGAGGGTGCGGTCGGGGCGGAAGAAGGTGGCGCAGATGCTGAAGTCCATGAAGATGCGGTCGGTGATTGTGGTGTCTGGCGGTGGAGGAT	TAGTGGAGAGAGAGGAGGTGGTGGAGAGGAGGAGGAGGGAGCGGCGGGTTATGGGGAGGTTAAGGTTTGGGGATGGGTGGTGGTGGAGGGAGAGGAGAGG
EST-SSR_485	TGG	5|YLM_SJD_c119222_g1:669-883|+	3|YLM_TX_c77611_g1:574-582|+	1.41	0.25	0.78	CAGCATAGAACTCCAGGATACTGCGATCGATCGTGGGAGCCATAGCTTGCGCTTGAGCAACGATAGCAGCAATATCGCCTGAAGGAGCTGCAGCACCGCC	GGCCATGCCATCGGGAGGAGGAGGAGGCGCTTGGCCTGGAGGAGCAGGAGGATAAGAACCGTCAGGAGGGGGAGGAGCGCCATAAGATGGAGGTGGTGGT
EST-SSR_486	TGT	5|YLM_SJD_c110585_g1:2024-2238|+	5|YLM_TX_c66536_g1:292-306|-	0.43	0	0.99	CACAGCAACAACACTTGATGATTTTCTCACTCTCGATGCATATAATCATATTGTCATGCATCACCCCAAGGTATCATCTAAGATATGAAGGAGTAATTTC	CGTCCTCTTCTACAGTGTCTGTCCTGTGTTACCACCACTACTTACTATTAAAATAATTATTGCTTGTTACTTTTACAGGCGATTCAATGAAGTTCTAAAA
EST-SSR_487	TTA	5|YLM_SJD_c58075_g1:1318-1532|+	4|YLM_TX_c66919_g1:1428-1439|+	0.43	0	1	CCATGTCCGCTATGTGCGCTTGAAACTTAAGCAGATGATTGAATGGACAAAACCAGGCTCATAAAGCCTAGTACTGTGTGGAGTTCTTATGATTATTGAT	TGTATGGTGACTAGAGAGAAAATGTTACTTGGTAAATAAAGTTGGTGAGTCCAATTTCTTGTTATTGATTCATCTTGGATTCTCAGTGATTTACTGAAGG
EST-SSR_488	TTA	5|YLM_SJD_c122905_g1:218-432|+	3|YLM_TX_c77611_g1:574-582|+	0.47	0.25	0.99	TCAGCTATTTGTTTCATTCTCAATTACAATAATCCAATATGTGCCTCATCCTTTTCTGAATTACAGGTTGGGCATATTGTAAGGTTTTTTTCCTTTTTTC	TTTTTTTGCGAAACAATGGATAAAAGAAAGGAAATACCCCGTGTAAGATCCTTTTTCCTTTCCTTTAGTTATCAGGCGCAAACCCCAACAGCTGACAAAT
EST-SSR_489	TTA	5|YLM_SJD_c73504_g1:6-220|+	5|YLM_TX_c51044_g1:106-120|+	0.43	0	1	GGAAGCAAGCTCCATCAGGTATGCTATTCTGTTTGGTTGGCCCAAAAACGAAGGAAAAAAGAGAAAAAAAGAAATTTTTTTAATTCTGTGTGTGTATGTC	TTTAATTTATGTTTTGGGAGTTAAAGAATGAAGAATTTGAATTAGTTAAGCGAACTAGTTGTGTTTATTCGCTGTTTTGGTTTCTGTGTAAACGCGTATG
EST-SSR_490	TTAA	5|YLM_SJD_c122712_g1:1589-1808|+	4|YLM_TX_c70852_g1:1689-1704|+	0.43	0	0.97	AACTGAGAATTGAAGTGTAGGGGGCCTTCTTCCCATTCTATTGGTTTTATCTCTTTATTGGTGGGGTTGTATACAACATATGTGATGTAGCACAAGCTGT	TCACGTTTTATTATCAATCCATTAATTTTCCTCTGTTCTGATTGTGTATGAACCATTTGGAAGAATTGAATGTGTGATCTTTCGCTTACCTTTGGGAGAA
EST-SSR_491	TTAT	5|YLM_SJD_c102624_g1:64-283|+	4|YLM_TX_c81512_g1:1307-1322|+	0.43	0	0.99	CCAGTTTTTGAGTTGTGTGTATCAGAACAGAATTAGGGTTTTGAGAGTTTTTTTTACGACAATCAGGTGATCTGAACTTGATTTGTTGTTAATCGCCGTG	GAATGCATTCAGTTGATGATTGATTTGAGTATGACTGTATGAGATTTGATTTGTGAGGTGGTTTTAATATTTTTTACGGTAATTGAGGTTTTGATTGATC
EST-SSR_492	TTC	5|YLM_SJD_c115128_g1:37-251|+	5|YLM_TX_c14783_g1:135-149|+	0.43	0	0.99	TACCACAAATCTGACACAACCCCAAAAGCCCATGTTCTTTGTTTTTGGAGAATCTGGTCCAGAGAATCAAACAAGGTCCGAGGAAACGTCTAATGATTGA	GATTAATACTAGAATTAGAATGTGAATGAATATTTGGTGGGTACTTTGTTTATTTTCTTCGGAGATTGAAGAATCTGCAGATAGGTAGATATTATTTATT
EST-SSR_493	TTC	5|YLM_SJD_c119360_g1:1108-1322|+	3|YLM_TX_c77611_g1:574-582|+	0.5	0.5	0.98	AAAGTACCCAGGTGTATTAGCATTGCTAAATCCATGGATCCAACTATGTATGTTGTCTGCTTTATCTCTCCGTTGTTCATAATATCAATATTCTGTTTAT	TTTTCCCTTTTATGGCCAGGCATGATTATTTTGTTGCTACCTTAGCATTCAGAGATAATGTTTGCAGGTTGGCCACATCTGCTGCAGATTTGAATTTAAA
EST-SSR_494	TTC	5|YLM_SJD_c83244_g1:830-1044|+	5|YLM_TX_c84180_g2:928-942|+	0.43	0	0.99	ATCCATGACCACTAACAACCTCTATATAACTACTCAGTCGTGTTTGCTCAACTTTTTCTTCAGGAGAACTCTAAGATGTATACATTTTCTCTATAACTGT	TTTTTCCCTTTTTTTTTATTTAACACTAAAATAAATTCTAATTAATTCCCACTTGGGAACTTATATAATGTTAAAGTCCCAGCACCTACACCCACTCAGG
EST-SSR_495	TTCTCT	5|YLM_SJD_c123441_g1:2-231|+	4|YLM_TX_c81472_g1:2046-2069|-	0.47	0.25	0.98	GGAACCAAAGGAGCATATTCGCGGTCAGTCTTCAACCTCTTCGGTCGATTCACGCTATACCTGCTCCGGTCGAAGAACTTTCTCTCTCTAAATCCCCCCC	ATATCTGTTTTTTGATATTTATACGCATCTCTATTCTGTTTTGATCATTGTCTGTAGTTGAGACATTGATCATCTTCAAAAATGCATGCGAATCACTTGC
EST-SSR_496	TTG	5|YLM_SJD_c68882_g1:264-478|+	4|YLM_TX_c77944_g1:1742-1753|+	0.47	0.25	0.99	TCATAGCCTTCTAAACTTTTTCAAATAACCTTCCTCTAATGTAAGTCTCTTAATACCATTTCTCATCATTAATGTTTATCTGATGGTCCAAAATCATTTT	TCATTGTTGTAAAAATGAGCGAGAGAGCGGAAGAGCATATAGCTGTCCTTGTATGGCTTGTGTATATATAGCATATACCCAGCTTTTAGTGTTCTTTCAT
EST-SSR_497	TTG	5|YLM_SJD_c97640_g1:442-656|+	5|YLM_TX_c83866_g3:725-739|-	1	0	0.97	TTTCACACTGAAAACTTGTGCTGCTTGAAATTGTCAATGTACCATTATTGTTTGGAGCCTCTAAATTTATGATTTTCTTTTTTGGGTGGTTTATGATTGT	GATGGTGTGGGGGGTGTGGTTGATCATTTGGTGTTATATTTAAATTATAATGCAGTGCATATTGCACTTAGTTGAGAGGCTCTTACATGTAGAACACATG
