# Supplementary material for: Mining and characterization of novel EST-SSR markers of Parrotia subaequalis (Hamamelidaceae) from the first Illumina-based transcriptome datasets
Source: PLoS One. 2019 May 6;14(5):e0215874. doi: 10.1371/journal.pone.0215874 (PMC6502335; doi:10.1371/journal.pone.0215874)
Supplement: S7 Table — (XLS) [file pone.0215874.s007.xls]

## Sheet: Sheet1
Table S7. The primer pairs of candidate polymorphic EST-SSRs of two individuals of Parrotia subaequalis and 54 primer pairs (highlighted in the table) selected for the polymorphism validation and transferability tests.
EST-SSR ID	Forward primer1 (5'->3')	Tm (centigrade)	Size (bp)	Average identity (%)	Average coverage (%)	Reverse primer1 (5'->3')	Tm (centigrade)	Size (bp)	Average identity (%)	Average coverage (%)	Product1 size (bp)	Start	End	Forward primer2 (5'->3')	Tm (centigrade)	Size (bp)	Average identity (%)	Average coverage (%)	Reverse primer2 (5'->3')	Tm (centigrade)	Size (bp)	Average identity (%)	Average coverage (%)	Product2 size (bp)	Start	End	Forward primer3 (5'->3')	Tm (centigrade)	Size (bp)	Average identity (%)	Average coverage (%)	Reverse primer3 (5'->3')	Tm (centigrade)	Size (bp)	Average identity (%)	Average coverage (%)	Product3 size (bp)	Start	End
EST-SSR_1|AAC	TGGCATCAACTACTTCTGCGA	59.725	21	100	100	GTCGAATCGGCAAGTTTCCG	59.905	20	98.33	100	115	129	243	TGGCATCAACTACTTCTGCGA	59.725	21	100	100	CGAGTCGTGCTGTGGAGATT	60.109	20	100	100	140	129	268	TGGCATCAACTACTTCTGCGA	59.725	21	100	100	GAAGTTCCGAGTCGTGCTGT	60.319	20	100	100	147	129	275
EST-SSR_2|AAC	CTACGGCTCCAGAAAACACG	58.932	20	100	100	TCCCGGAAGAGAGAGCAAGA	59.96	20	100	85	145	164	308	CTACGGCTCCAGAAAACACG	58.932	20	100	100	TCTTCCCGGAAGAGAGAGCA	59.96	20	95	100	148	164	311	GGCTCCAGAAAACACGCATAC	59.869	21	100	100	TCCCGGAAGAGAGAGCAAGA	59.96	20	100	85	141	168	308
EST-SSR_3|AAC	CAGACAGAGCAAACCGCAAC	60.041	20	100	100	AAGACAAAGCCGGCTCTCTC	60.037	20	100	86.67	151	174	324	CAGACAGAGCAAACCGCAAC	60.041	20	100	100	GAAGACAAAGCCGGCTCTCT	60.037	20	100	85	152	174	325	AGACAGAGCAAACCGCAACT	60.179	20	100	100	AAGACAAAGCCGGCTCTCTC	60.037	20	100	86.67	150	175	324
EST-SSR_4|AAC	AGAGAAGAGAGCATCTGGGT	57.452	20	100	100	GACGAGAACTCAGCACCACA	59.968	20	100	100	183	148	330	AGAGAAGAGAGCATCTGGGT	57.452	20	100	100	AACTCAGCACCACAAACCGA	60.107	20	100	100	177	148	324	AGAAGAGAGCATCTGGGTTTGT	59.358	22	100	100	GACGAGAACTCAGCACCACA	59.968	20	100	100	181	150	330
EST-SSR_5|AAG	CTCGACCGGGCTCTTCAAAT	60.108	20	97.5	100	CCCTTTGGACTGTTGAGCCA	60.179	20	100	100	193	99	291	GCAAGTGCCGTCAATTCTGG	60.11	20	100	100	CCCTTTGGACTGTTGAGCCA	60.179	20	100	100	146	146	291	GATTCTCGACCGGGCTCTTC	60.249	20	97.5	100	CCCTTTGGACTGTTGAGCCA	60.179	20	100	100	197	95	291
EST-SSR_6|AAG	ACCTAACTCCAAAACCCACCA	59.146	21	100	100	CCGCGACTTTGAACCATGTG	60.11	20	N/A	N/A	184	158	341	GCCAAACAACACCAACAAACC	59.265	21	98.4	100	GTCGCCGATGGAGGTAAGAC	60.249	20	100	86.67	159	100	258	ACCTAACTCCAAAACCCACCA	59.146	21	100	100	GACCGCGACTTTGAACCATG	59.834	20	N/A	N/A	186	158	343
EST-SSR_7|AAG	CTTCGCATCCCCATTTGCAG	59.898	20	100	100	TCATCGGCGCCTTATAACCG	60.319	20	100	100	100	158	257	TCTTCGCATCCCCATTTGCA	60.323	20	100	100	TCATCGGCGCCTTATAACCG	60.319	20	100	100	101	157	257	CTTCGCATCCCCATTTGCAG	59.898	20	100	100	CTTCGTCATCGGCGCCTTAT	60.598	20	100	100	105	158	262
EST-SSR_8|AAG	CCATACAAGCCATGGAAGAA	55.395	20	100	100	AGCAGCCTTCTCATTGGAACA	59.926	21	97.6	100	172	39	210	CCATACAAGCCATGGAAGAA	55.395	20	100	100	TGGAACATTTGTGCACGTACG	59.738	21	95.2	100	158	39	196	CCATACAAGCCATGGAAGAA	55.395	20	100	100	GGAACATTTGTGCACGTACGT	59.738	21	95.2	100	157	39	195
EST-SSR_9|AAG	CAAGTGAAGCGAACGGAAGC	60.111	20	100	100	TTTTCGGTCGACTATCGTCA	56.721	20	100	100	197	73	269	GCAAGTGAAGCGAACGGAAG	60.111	20	100	100	TTTTCGGTCGACTATCGTCA	56.721	20	100	100	198	72	269	TGAAGCGAACGGAAGCCATA	59.752	20	100	100	TTTTCGGTCGACTATCGTCA	56.721	20	100	100	193	77	269
EST-SSR_10|AAG	ATGGAGAGGATCAGCAGGCT	60.4	20	100	98.33	GCCTGCTAACCTCTCCATCC	59.892	20	96.67	100	140	168	307	ATGGAGAGGATCAGCAGGCT	60.4	20	100	98.33	TTTCACTGGCAGCCTGCTAA	59.89	20	100	100	151	168	318	AGCAGGCTGCCAGTGAAATT	60.541	20	100	100	GCCTGCTAACCTCTCCATCC	59.892	20	96.67	100	128	180	307
EST-SSR_11|AAG	GTTGTCGAGGGTGAGCAGAA	59.966	20	100	100	TCCTTGCAGTGGAGAACTCA	58.576	20	100	100	183	127	309	GGGTACAAGCTGGGTTGTGA	59.89	20	96.67	86.67	TCCTTGCAGTGGAGAACTCA	58.576	20	100	100	159	151	309	AGGGTACAAGCTGGGTTGTG	59.89	20	93.33	100	TCCTTGCAGTGGAGAACTCA	58.576	20	100	100	160	150	309
EST-SSR_12|AAG	CGGGTGGAAACTTCTCTCCT	59.023	20	100	100	CGACGACGAACACGACATATC	59.234	21	100	93.65	200	88	287	GTGGAAACTTCTCTCCTCCCT	58.738	21	100	100	ACGACGACGAACACGACATA	59.487	20	98.33	100	198	91	288	CGGGTGGAAACTTCTCTCCT	59.023	20	100	100	CGACGACGAACACGACATAT	58.193	20	100	93.33	200	88	287
EST-SSR_13|AAGA	TGGTTTTGTCATTGGTAAGG	53.673	20	100	100	TCCAATCAGCTCCCTGTTTC	57.503	20	100	100	195	127	321	TGGTTTTGTCATTGGTAAGG	53.673	20	100	100	CCAATCAGCTCCCTGTTTCT	57.496	20	100	100	194	127	320	TTTTCCCGTCCTAGAAAGG	54.064	19	100	100	TCCAATCAGCTCCCTGTTTCT	59.012	21	100	100	151	171	321
EST-SSR_14|AAT	AGTGAAGGCATTTGGGTCCA	59.518	20	100	100	ACGTACACTTCTTGGCAAAGA	57.812	21	100	100	170	147	316	AGTGAAGGCATTTGGGTCCA	59.518	20	100	100	ACGTACACTTCTTGGCAAAG	56.295	20	100	100	170	147	316	AGTGAAGGCATTTGGGTCCAA	60.133	21	100	100	ACGTACACTTCTTGGCAAAGA	57.812	21	100	100	170	147	316
EST-SSR_15|AAT	CGAACAGAAGCCGATTTCCG	59.63	20	100	100	CGACTTTGACAGCTGATGGC	59.555	20	100	100	191	46	236	CGAACAGAAGCCGATTTCCG	59.63	20	100	100	GCAGCGCAGTTTGAGCATAC	60.522	20	100	100	165	46	210	CGAACAGAAGCCGATTTCCG	59.63	20	100	100	TGGACGACTTTGACAGCTGA	59.25	20	100	100	195	46	240
EST-SSR_16|AAT	ACAAACCGACCCATTTTAAGAGG	59.176	23	95.7	100	CGGTGTTGTCGCCAATCTTT	59.409	20	100	100	157	63	219	ACCGACCCATTTTAAGAGGA	56.141	20	95	100	CGGTGTTGTCGCCAATCTTT	59.409	20	100	100	153	67	219	CCGACCCATTTTAAGAGGAAACA	58.924	23	100	82.61	CGGTGTTGTCGCCAATCTTT	59.409	20	100	100	152	68	219
EST-SSR_17|AAT	TGGGCTCCACCTTAAACAAGT	59.503	21	95.2	100	GTCCCAATCGCCATGACTCA	60.108	20	100	100	136	131	266	TGGGCTCCACCTTAAACAAGT	59.503	21	95.2	100	TGTCCCAATCGCCATGACTC	60.108	20	100	100	137	131	267	TGGGCTCCACCTTAAACAAGT	59.503	21	95.2	100	AAAGGAGTCTGTGCCTGTGG	59.891	20	100	100	174	131	304
EST-SSR_18|AC	ACTCCCACCTCACTTGGTCT	60.105	20	100	100	ACACCATCTCTCAGAAGCCA	58.351	20	100	100	172	86	257	TCCCACCTCACTTGGTCTGA	60.105	20	100	100	ACACCATCTCTCAGAAGCCA	58.351	20	100	100	170	88	257	CCAACTCCCACCTCACTTGG	60.251	20	100	100	ACACCATCTCTCAGAAGCCA	58.351	20	100	100	175	83	257
EST-SSR_19|AC	TGTCACATGCAAACTCCGAA	58.04	20	100	100	CAAAGTGGGGAGGCTAAGAGG	60.065	21	100	100	155	108	262	ACCTAGCTCAATGTCACATGCA	60.027	22	100	100	CAAAGTGGGGAGGCTAAGAGG	60.065	21	100	100	166	97	262	GGTCACCTAGCTCAATGTCACA	60.028	22	100	100	CAAAGTGGGGAGGCTAAGAGG	60.065	21	100	100	170	93	262
EST-SSR_20|AC	TCTCAAGCAAAGGACCAAACA	57.988	21	100	100	TGCTTGTCATACGATGATTC	53.532	20	100	100	163	117	279	TGTGGTGACAAAAGACACAGT	57.934	21	100	100	TGCTTGTCATACGATGATTC	53.532	20	100	100	190	90	279	ACATTCTCAAGCAAAGGACCA	57.772	21	100	100	TGCTTGTCATACGATGATTC	53.532	20	100	100	167	113	279
EST-SSR_21|AC	CATGTTAGAGCATGCCCACA	58.246	20	100	100	CCAAGACCTCCCCACTCCTA	59.957	20	100	100	173	125	297	CATGTTAGAGCATGCCCACA	58.246	20	100	100	GGGTGCCCCTCCCTCTTATA	60.105	20	100	100	197	125	321	CATGTTAGAGCATGCCCACA	58.246	20	100	100	CTATCCGGTGGCGTGACAAT	60.179	20	100	100	127	125	251
EST-SSR_22|AC	CATGCATGGCCATGGGAAAC	60.179	20	100	100	TTGTAGAGAACTTGGGCCAT	56.429	20	100	100	185	29	213	TACATGCATGGCCATGGGAA	59.739	20	100	100	TTGTAGAGAACTTGGGCCAT	56.429	20	100	100	187	27	213	TTACATGCATGGCCATGGGA	59.739	20	100	100	TTGTAGAGAACTTGGGCCAT	56.429	20	100	100	188	26	213
EST-SSR_23|AC	TTCGTTTGCATGTTGCTGCA	59.898	20	100	100	AGAGTCCTTGTTACTTTCCCCAT	59.083	23	95.67	100	167	116	282	TTCGTTTGCATGTTGCTGCA	59.898	20	100	100	AGACACAGTCAATTAACACTCCGA	59.961	24	95.8	100	135	116	250	TCGTTTGCATGTTGCTGCAT	59.685	20	100	100	AGAGTCCTTGTTACTTTCCCCAT	59.083	23	95.67	100	166	117	282
EST-SSR_24|AC	GGGTTTGTGAAATCTGAATCTGCA	60.022	24	100	100	GTTCACCGGACCTGCCATTA	60.036	20	100	100	135	90	224	GGGTTTGTGAAATCTGAATCTGCA	60.022	24	100	100	ACGGATCGATTGGGTTCACC	60.108	20	100	100	148	90	237	GGGTTTGTGAAATCTGAATCTGCA	60.022	24	100	100	CAGTGACGGATCGATTGGGT	59.824	20	100	100	153	90	242
EST-SSR_25|AC	ACCTCTCTTCTCCACCCTCT	58.911	20	100	100	ACGCCTTCTTCAGTGAAGCT	59.605	20	100	100	198	43	240	ACCTCTCTTCTCCACCCTCTT	59.565	21	100	100	ACGCCTTCTTCAGTGAAGCT	59.605	20	100	100	198	43	240	AACCTCTCTTCTCCACCCTCT	59.565	21	100	100	ACGCCTTCTTCAGTGAAGCT	59.605	20	100	100	199	42	240
EST-SSR_26|AC	CGTGTTGATCGACTCCCTGA	59.474	20	100	90	CCTGGACAGGGTAGTTGTGC	60.322	20	100	100	160	60	219	CGTGTTGATCGACTCCCTGA	59.474	20	100	90	CTGGACAGGGTAGTTGTGCA	59.604	20	100	100	159	60	218	TGTTGATCGACTCCCTGACC	59.104	20	100	100	CCTGGACAGGGTAGTTGTGC	60.322	20	100	100	158	62	219
EST-SSR_27|AC	TCTTCACCCATCTCCCCATCT	59.99	21	100	100	GTTGGGTGGGTTTCAGAGCT	60.179	20	100	100	178	160	337	TCTCTTCACCCATCTCCCCAT	59.99	21	100	100	GTTGGGTGGGTTTCAGAGCT	60.179	20	100	100	180	158	337	TCTTCACCCATCTCCCCATCT	59.99	21	100	100	TTGGGTGGGTTTCAGAGCTG	60.179	20	100	100	177	160	336
EST-SSR_28|AC	AGCTGGGAGAGTTCATTGGC	60.035	20	100	100	CGGTGAGTTTCTGGGCTACA	59.68	20	100	100	189	95	283	CACCTTCCTCTTCTGTGCCA	59.602	20	100	100	TTCTCTGTCACACACGCACA	59.825	20	100	95	185	172	356	GGGAGAGTTCATTGGCAGCA	60.323	20	100	100	CGGTGAGTTTCTGGGCTACA	59.68	20	100	100	185	99	283
EST-SSR_29|AC	TGCCAAATGTACAAGTGAGAGAC	58.935	23	95.7	100	GCTTGCAGCATGCTTATCGT	59.62	20	95	100	156	145	300	TGCCAAATGTACAAGTGAGAGAC	58.935	23	95.7	100	TACTCGTTGGTGTGGTGCTT	59.533	20	97.5	100	172	145	316	TGCCAAATGTACAAGTGAGAGACT	60.202	24	95.75	97.92	GCTTGCAGCATGCTTATCGT	59.62	20	95	100	156	145	300
EST-SSR_30|AC	GCATATGCACACTGAAATGGA	56.938	21	100	100	GCCTGCTGTTCCCACTTCTA	59.675	20	100	100	164	69	232	GCATATGCACACTGAAATGGA	56.938	21	100	100	AGTTTGAGCCTGCTGTTCCC	60.538	20	100	100	171	69	239	GCATATGCACACTGAAATGGA	56.938	21	100	100	GTTTGAGCCTGCTGTTCCCA	60.823	20	100	100	170	69	238
EST-SSR_31|AC	TCGCTAATTGTATCACTGCCA	57.465	21	100	100	CGCAATCTTCACCGTTAGGG	58.993	20	100	100	196	175	370	TTCGCTAATTGTATCACTGCCA	58.132	22	100	100	CGCAATCTTCACCGTTAGGG	58.993	20	100	100	197	174	370	TCGCTAATTGTATCACTGCCA	57.465	21	100	100	TCGCAATCTTCACCGTTAGGG	60.405	21	100	100	197	175	371
EST-SSR_32|AC	CCCTCGACTTTCCTGAGATCC	59.589	21	97.6	100	TGAATGCCCGGTTGACTCAG	60.322	20	100	100	176	144	319	CCCTCGACTTTCCTGAGATCC	59.589	21	97.6	100	GCCCGGTTGACTCAGGAATT	60.323	20	100	100	171	144	314	CCCTCGACTTTCCTGAGATCC	59.589	21	97.6	100	ATGAATGCCCGGTTGACTCA	59.672	20	100	100	177	144	320
EST-SSR_33|ACA	CGCTCCTCAACAACAGCAAC	60.041	20	100	100	GGCTTGCCTCCTTGTTGTTG	59.967	20	100	100	150	65	214	CGCTCCTCAACAACAGCAAC	60.041	20	100	100	GTGTGTTAGGCTTGCCTCCT	59.963	20	100	100	158	65	222	CGCTCCTCAACAACAGCAAC	60.041	20	100	100	AGGCTTGCCTCCTTGTTGTT	60.106	20	100	100	151	65	215
EST-SSR_34|ACAA	TCGTTGTTGCACGAAAGACT	58.353	20	100	95	TGGTCGATGAAAGTGAGTTAGCT	59.742	23	100	100	173	121	293	TCGTTGTTGCACGAAAGACT	58.353	20	100	95	TGGTCGATGAAAGTGAGTTAGC	58.414	22	100	100	173	121	293	TCGTTGTTGCACGAAAGACTT	58.996	21	100	93.65	TGGTCGATGAAAGTGAGTTAGCT	59.742	23	100	100	173	121	293
EST-SSR_35|ACC	TCCCCATTGATGCAAACACC	58.735	20	100	100	ACGGCCAACACTACTCCATG	60.036	20	97.5	100	176	175	350	CATTTCCTTCCTCCGGCGTA	59.823	20	100	100	CCCCTCTTAGCTCTCATGCA	58.874	20	100	100	163	82	244	ACGACATTCCGTAGCCTTCG	60.179	20	100	100	CCCCTCTTAGCTCTCATGCA	58.874	20	100	100	192	53	244
EST-SSR_36|ACC	GCCCCTCGTGAACGTTATCA	60.109	20	100	100	GGGGTTTACGTCGGGAAGTT	59.965	20	100	100	130	139	268	GCCCCTCGTGAACGTTATCA	60.109	20	100	100	CGGGAAGTTTTGCCACATGG	60.038	20	100	100	119	139	257	GCCCCTCGTGAACGTTATCA	60.109	20	100	100	TACGTCGGGAAGTTTTGCCA	59.894	20	100	100	124	139	262
EST-SSR_37|ACC	TGGTTGTCTGTGCCCCAATT	60.106	20	100	100	TGTGGCTGGTGTGCACTTTA	60.107	20	100	100	196	50	245	CAATTTGGGGACTGGGACCA	59.886	20	100	100	TGTGGCTGGTGTGCACTTTA	60.107	20	100	100	181	65	245	ATGGTTGTCTGTGCCCCAAT	59.885	20	100	100	TGTGGCTGGTGTGCACTTTA	60.107	20	100	100	197	49	245
EST-SSR_38|ACG	TCGACTGTCCTGGCAAGAAC	59.966	20	100	100	GGAGAGCCTCCTTGAGCTTG	60.108	20	100	100	183	104	286	TCGACTGTCCTGGCAAGAAC	59.966	20	100	100	TGCCGTGCTGAGTGTGATAG	60.109	20	N/A	N/A	147	104	250	TCACAAGCGTCTCGACTGTC	60.04	20	100	100	GGAGAGCCTCCTTGAGCTTG	60.108	20	100	100	194	93	286
EST-SSR_39|AG	CTTGAAGCGGCCGAAATTCC	60.179	20	100	100	TATAACCCTCCACCGCTCCA	60.032	20	100	100	166	80	245	ATTCCAGTCGCCATGGTACC	59.82	20	100	80	TATAACCCTCCACCGCTCCA	60.032	20	100	100	151	95	245	ATGGTACCGTGTCTCCAAGC	59.751	20	100	60	TATAACCCTCCACCGCTCCA	60.032	20	100	100	139	107	245
EST-SSR_40|AG	ATGCTGAAGGAAATGAGTCT	54.326	20	100	100	GCAGAAGGTATCTTTGGGCTT	58.272	21	100	100	154	131	284	CTCTGCATATTGTGGTGAAACA	56.967	22	100	100	GTCAGAAGTTCATTGCTTAGCGT	59.566	23	100	95.65	178	79	256	TGTTTCTCTGCATATTGTGGTG	56.967	22	100	100	GTCAGAAGTTCATTGCTTAGCGT	59.566	23	100	95.65	183	74	256
EST-SSR_41|AG	TGAACCAACCAACCACCGAA	60.034	20	100	100	GCCTCCTTTTCCGCAAATCG	60.179	20	100	100	115	170	284	TGAACCAACCAACCACCGAA	60.034	20	100	100	CGCCTCCTTTTCCGCAAATC	60.179	20	100	100	116	170	285	CGGTTTCGCAAAAGCTAGGG	59.832	20	100	100	GCCTCCTTTTCCGCAAATCG	60.179	20	100	100	163	122	284
EST-SSR_42|AG	GCCGCACCTTGCTAACTTTT	59.686	20	100	100	TTCGACCTCCTCCGATTCCT	60.033	20	100	100	147	121	267	GCCGCACCTTGCTAACTTTT	59.686	20	100	100	GTTCGACCTCCTCCGATTCC	59.897	20	100	100	148	121	268	GCCGCACCTTGCTAACTTTT	59.686	20	100	100	GTAACTCCACCCCTCGTTCG	60.109	20	100	100	163	121	283
EST-SSR_43|AG	AAGTTCTCGGAAGCCATGCT	59.674	20	100	100	AGGATCCTCTGCTTCGAACG	59.542	20	100	100	140	180	319	AAGTTCTCGGAAGCCATGCT	59.674	20	100	100	CGCTTCCTCCTCTCGGAATT	59.538	20	100	90	119	180	298	GAAGTTCTCGGAAGCCATGC	59.27	20	100	100	AGGATCCTCTGCTTCGAACG	59.542	20	100	100	141	179	319
EST-SSR_44|AG	TCACCGTTCATTACATACAGACGT	60.083	24	100	100	CTGCATGGACGTGGGTATGT	60.108	20	100	100	194	87	280	GCAAACATCCCATGTCATGTCT	59.243	22	100	81.82	TGGGTTTGTTTGCTTCTGCT	58.516	20	100	100	152	7	158	AGCAAACATCCCATGTCATGTC	59.243	22	100	78.79	TGGGTTTGTTTGCTTCTGCT	58.516	20	100	100	153	6	158
EST-SSR_45|AG	ACTCAGACAGCACACTCAACT	59.241	21	100	100	GAGCTGATGATGTGCGCAAG	59.972	20	100	100	106	143	248	ACTCAGACAGCACACTCAACT	59.241	21	100	100	GCTGATGATGTGCGCAAGAC	60.248	20	100	100	104	143	246	ACTCAGACAGCACACTCAACT	59.241	21	100	100	GATGATGTGCGCAAGACAGG	59.624	20	100	100	101	143	243
EST-SSR_46|AG	CTGAACCATCCCTCCTCCCT	60.327	20	100	100	ACCATATATTAGCACGCCTGTCT	59.421	23	100	100	173	3	175	CTGAACCATCCCTCCTCCCT	60.327	20	100	100	ACCATATATTAGCACGCCTGTC	58.073	22	100	100	173	3	175	CTGAACCATCCCTCCTCCCT	60.327	20	100	100	ACCATATATTAGCACGCCTGT	56.95	21	100	100	173	3	175
EST-SSR_47|AG	AGCTCGATGGGTTAAAAGACAGA	59.739	23	100	95.65	TGGTTCTTTCTCTGTGTCTCTGT	59.293	23	100	76.81	188	55	242	GCTCGATGGGTTAAAAGACAGA	58.404	22	100	95.45	TGGTTCTTTCTCTGTGTCTCTGT	59.293	23	100	76.81	187	56	242	AGCTCGATGGGTTAAAAGACAG	58.4	22	100	96.97	TGGTTCTTTCTCTGTGTCTCTGT	59.293	23	100	76.81	188	55	242
EST-SSR_48|AG	CGGGAGAATCAGTGGGCATT	60.107	20	100	100	TGCACCTAAGCTAACAGGAGT	58.743	21	100	100	179	138	316	GAACGACTTCACCCCTGAGG	60.037	20	100	85	ACAGCTACCATAAACCCACACA	59.626	22	97.6	97.73	161	101	261	CCCCTGAGGAGGAGGAAGAA	59.957	20	100	97.5	ACAGCTACCATAAACCCACACA	59.626	22	97.6	97.73	150	112	261
EST-SSR_49|AG	TCGCTGTCAGGAGAGAGTCA	59.963	20	100	100	GTCTCCTACACAGGCGAAGG	59.826	20	100	93.33	134	177	310	TCGCTGTCAGGAGAGAGTCA	59.963	20	100	100	GGTCTCCTACACAGGCGAAG	59.826	20	100	90	135	177	311	GTCCCAACATCTCGCTGTCA	60.037	20	100	100	GTCTCCTACACAGGCGAAGG	59.826	20	100	93.33	145	166	310
EST-SSR_50|AG	TCTCTCCTCCATTCCTCGCA	60.033	20	100	100	CACGTGTCCGTCCCTTCTAG	59.829	20	100	100	168	76	243	TCTCTCCTCCATTCCTCGCA	60.033	20	100	100	TTTCACGTGTCCGTCCCTTC	60.25	20	100	100	171	76	246	TCTCTCCTCCATTCCTCGCA	60.033	20	100	100	CTTTCACGTGTCCGTCCCTT	60.25	20	100	100	172	76	247
EST-SSR_51|AG	GGGTGAATTCGGGGCTGATA	59.528	20	100	100	GCATCATCACATGCGTCACT	58.988	20	100	100	184	72	255	CGGGGCTGATATCTGGAACA	59.241	20	100	100	GCATCATCACATGCGTCACT	58.988	20	100	100	175	81	255	GGGTGAATTCGGGGCTGATA	59.528	20	100	100	GCATCATCACATGCGTCACTT	59.601	21	100	100	184	72	255
EST-SSR_52|AG	CAGAACCTTGAGGCCGTCAA	60.25	20	100	93.33	CTCCCTCCCTCATCCGATCT	59.886	20	100	100	159	100	258	AGAACCTTGAGGCCGTCAAC	60.25	20	100	96.67	CTCCCTCCCTCATCCGATCT	59.886	20	100	100	158	101	258	CAGAACCTTGAGGCCGTCAA	60.25	20	100	93.33	ACTCCCTCCCTCATCCGATC	60.179	20	100	100	160	100	259
EST-SSR_53|AG	AGCGACACCAGTAGACTTGC	60.038	20	100	100	GTACCTCTCATGGCCGATGG	59.966	20	97.05	92.5	156	167	322	AGCGACACCAGTAGACTTGC	60.038	20	100	100	ACCTACCGATGTCACCGAGA	60.035	20	100	100	112	167	278	AGCGACACCAGTAGACTTGC	60.038	20	100	100	CCGATGTCACCGAGAACCAA	60.038	20	100	100	107	167	273
EST-SSR_54|AG	AGAAGTCGACATGGGTGGT	58.24	19	100	100	TGTTCCTGAGTTTCATCTCA	53.908	20	100	85	197	85	281	GAAGTCGACATGGGTGGTG	58.159	19	100	100	TGTTCCTGAGTTTCATCTCA	53.908	20	100	85	196	86	281	CGACATGGGTGGTGCAAA	58.243	18	100	100	TGTTCCTGAGTTTCATCTCA	53.908	20	100	85	191	91	281
EST-SSR_55|AG	ACAATACTTTGTCGCCCAAA	55.861	20	100	100	AGGTGAGCTCTGATACCTGGT	59.992	21	N/A	N/A	187	112	298	AACAATACTTTGTCGCCCAA	55.861	20	100	100	AGGTGAGCTCTGATACCTGGT	59.992	21	N/A	N/A	188	111	298	ACAATACTTTGTCGCCCAAA	55.861	20	100	100	CGAGTTCTCGTCTAGGTGAGC	59.937	21	100	100	200	112	311
EST-SSR_56|AG	TGGGTTGTATCCATTGTTGCTG	59.175	22	100	100	TGGTTTTGGGAGCAGAGAGA	58.566	20	100	100	166	136	301	GGGTTGTATCCATTGTTGCTGT	59.174	22	100	100	TGGTTTTGGGAGCAGAGAGA	58.566	20	100	100	165	137	301	ACTGGGTTGTATCCATTGTTGC	59.174	22	100	100	TGGTTTTGGGAGCAGAGAGA	58.566	20	100	100	168	134	301
EST-SSR_57|AG	ACAGGATTACACGGACTCTGT	58.474	21	100	100	GCCACCGTTTGTTTGCTCAT	59.968	20	100	100	171	107	277	ACAGGATTACACGGACTCTGT	58.474	21	100	100	GCTCATGGACCGATTTGTGC	59.901	20	100	100	157	107	263	ACAGGATTACACGGACTCTGT	58.474	21	100	100	AAGCCACCGTTTGTTTGCTC	59.898	20	100	100	173	107	279
EST-SSR_58|AG	CGAGTGAGGTCGACGAGATC	59.698	20	100	100	ATCAAAGCCGCTCAAGTCGA	60.037	20	N/A	N/A	200	122	321	CCGAGAGAAACCAGGCTAGC	60.179	20	100	100	CAACAAGCCAAGGGTTCCCT	60.47	20	100	100	140	83	222	CCGAGAGAAACCAGGCTAGC	60.179	20	100	100	CCGAGTTCAAGGCAAAGTCG	59.487	20	N/A	N/A	195	83	277
EST-SSR_59|AG	AGGGTATCTGAGGCTCGTCA	59.741	20	100	100	ACACCACCATGAGCCGAATT	59.962	20	100	100	174	136	309	AGGGTATCTGAGGCTCGTCA	59.741	20	100	100	AACACCACCATGAGCCGAAT	59.962	20	100	100	175	136	310	AGGGTATCTGAGGCTCGTCA	59.741	20	100	100	CTCTCTGCCCTCCTTCAACC	59.748	20	100	100	149	136	284
EST-SSR_60|AG	TGGTTGACTGCGCAAGAGAT	59.965	20	100	95	CACGGTCGAGAAGTTTGAGGA	60.001	21	100	100	129	122	250	TGGTTGACTGCGCAAGAGAT	59.965	20	100	95	TCACGGTCGAGAAGTTTGAGG	60.001	21	100	100	130	122	251	TGGTTGACTGCGCAAGAGAT	59.965	20	100	95	ACGGTCGAGAAGTTTGAGGA	58.675	20	100	100	128	122	249
EST-SSR_61|AG	Primers not available
EST-SSR_62|AG	ACCCTTCAATGTTCCAACCCA	59.781	21	100	100	TTCCACCCTGAACTCCCTCA	60.105	20	100	100	170	80	249	ACCCTTCAATGTTCCAACCCA	59.781	21	100	100	CCTGAACTCCCTCAGAAGCC	59.748	20	100	100	164	80	243	ACCCTTCAATGTTCCAACCCA	59.781	21	100	100	CCCTGAACTCCCTCAGAAGC	59.748	20	100	100	165	80	244
EST-SSR_63|AG	ACGTATACACACAAACGCACA	58.528	21	100	96.83	GTGTGGTTCGATCACCCTGA	59.68	20	100	100	170	109	278	ACCAAGTTGTTGAGGACTACCA	59.225	22	100	100	GTGTGGTTCGATCACCCTGA	59.68	20	100	100	121	158	278	ACGTATACACACAAACGCACA	58.528	21	100	96.83	TTGTGTGGTTCGATCACCCT	59.238	20	100	100	172	109	280
EST-SSR_64|AG	GTCCCGCAATGTTTTGAGCA	59.686	20	100	90	GGGGAAGGTAGATCAAAGCA	56.898	20	100	97.5	193	60	252	TGTCCCGCAATGTTTTGAGC	59.686	20	100	88.33	GGGGAAGGTAGATCAAAGCA	56.898	20	100	97.5	194	59	252	GTCCCGCAATGTTTTGAGCA	59.686	20	100	90	GGGGAAGGTAGATCAAAGCAA	57.634	21	98.4	98.41	193	60	252
EST-SSR_65|AG	TGGGTGGTGGATATGGATCA	57.795	20	100	100	TTAACGTGCTGGTTGGTCGA	59.896	20	N/A	N/A	179	181	359	TGGGTGGTGGATATGGATCA	57.795	20	100	100	AACGTGCTGGTTGGTCGATA	59.681	20	N/A	N/A	177	181	357	TGGGTGGTGGATATGGATCA	57.795	20	100	100	TAACGTGCTGGTTGGTCGAT	59.681	20	N/A	N/A	178	181	358
EST-SSR_66|AG	TGGTCTTACTACACCCACAA	55.703	20	100	100	GACCCTGCCTTTGAGTGCTA	59.675	20	100	100	174	90	263	ATGGTCTTACTACACCCACA	55.464	20	100	100	GACCCTGCCTTTGAGTGCTA	59.675	20	100	100	175	89	263	TGGTCTTACTACACCCACAA	55.703	20	100	100	CCTGACCCTGCCTTTGAGTG	60.607	20	100	100	177	90	266
EST-SSR_67|AG	CGGAGTGACCAACAGTCTCC	60.038	20	100	100	TGCCGTTGCAGTAGAGGATT	59.387	20	100	100	188	114	301	CGGAGTGACCAACAGTCTCC	60.038	20	100	100	TTGGGATCGGCTGAGATCAG	59.245	20	100	100	159	114	272	CGGAGTGACCAACAGTCTCC	60.038	20	100	100	GGGATCGGCTGAGATCAGGA	60.83	20	100	100	157	114	270
EST-SSR_68|AG	CTTCGTAGGCTAACCATGGC	58.417	20	100	100	TTCTTCGCTCTTCCCACCAC	59.965	20	100	100	187	51	237	CTTCGTAGGCTAACCATGGC	58.417	20	100	100	TCGGTTTCTTCGCTCTTCCC	60.038	20	100	100	192	51	242	CCTTCGTAGGCTAACCATGGC	60.81	21	100	100	TTCTTCGCTCTTCCCACCAC	59.965	20	100	100	188	50	237
EST-SSR_69|AG	CCAGAGACGTGGCCCAAAA	60.228	19	100	100	TGACTTGTGTATTGCCAGCA	57.731	20	98.33	100	151	103	253	CCAGAGACGTGGCCCAAAA	60.228	19	100	100	TGACTTGTGTATTGCCAGCAT	58.206	21	98.4	100	151	103	253	CCAGAGACGTGGCCCAAAA	60.228	19	100	100	ATGACTTGTGTATTGCCAGCA	58.206	21	98.4	100	152	103	254
EST-SSR_70|AG	CCCAGAGGTCGACTTGATTGT	59.724	21	100	100	TGTACTTGGCTGGTGACCAA	59.159	20	100	100	180	158	337	CCCAGAGGTCGACTTGATTGT	59.724	21	100	100	TTGTACTTGGCTGGTGACCA	59.159	20	100	100	181	158	338	CCCAGAGGTCGACTTGATTGT	59.724	21	100	100	TGGCTGGTGACCAAGTAGAG	59.023	20	100	100	174	158	331
EST-SSR_71|AG	GAGCGAGAGAGAGAGGGGAA	60.107	20	100	93.33	ATCGGCTCCGGAAATCCATC	59.965	20	100	100	197	140	336	GAGCGAGAGAGAGAGGGGAA	60.107	20	100	93.33	GATCGGCTCCGGAAATCCAT	59.965	20	100	100	198	140	337	GGAACAGATCGAGGTTGCGA	60.109	20	100	100	ATCGGCTCCGGAAATCCATC	59.965	20	100	100	181	156	336
EST-SSR_72|AG	CACAGGTTCGTCTAGCAGCA	60.038	20	100	100	AGGAGGTAGGGTGAACCACA	59.807	20	100	100	199	43	241	CACGTAGCAGCAGGAAAAGC	59.833	20	98.33	100	TGTCAAGCAGAACCACGACA	59.823	20	100	100	171	136	306	CACGTAGCAGCAGGAAAAGC	59.833	20	98.33	100	AGCAGAACCACGACAAAGCT	60.179	20	100	100	166	136	301
EST-SSR_73|AG	CCTGTTGAGGTGGTCGGAAA	59.892	20	100	100	CAGGCGCCTCATCAAACCTA	60.108	20	100	100	192	55	246	TCAAAGGTGGTCGGCAGAAA	59.818	20	100	100	GCTCCTCTCCCTCAAATCCG	59.894	20	100	100	191	105	295	TTCAAAGGTGGTCGGCAGAA	59.818	20	100	100	GCTCCTCTCCCTCAAATCCG	59.894	20	100	100	192	104	295
EST-SSR_74|AG	CAACCCACGGATGTTCTACCA	59.997	21	100	100	CCCAAGTCTCCATCCAAGGC	60.395	20	100	100	193	88	280	ACCCACGGATGTTCTACCAAC	59.997	21	100	100	CCCAAGTCTCCATCCAAGGC	60.395	20	100	100	191	90	280	TCAACCCACGGATGTTCTACC	59.723	21	100	100	CCCAAGTCTCCATCCAAGGC	60.395	20	100	100	194	87	280
EST-SSR_75|AG	CGACTACACTCCAAGTCTCCA	58.84	21	100	100	CCTCCGTCAAGTGCTGTGAT	60.037	20	100	100	188	173	360	ACGACTACACTCCAAGTCTCC	58.839	21	100	100	CCTCCGTCAAGTGCTGTGAT	60.037	20	100	100	189	172	360	CGACTACACTCCAAGTCTCCA	58.84	21	100	100	GTAGCTCTGCCTCCGTCAAG	60.179	20	100	100	197	173	369
EST-SSR_76|AG	GAGGATGAGCCCCTTGTTCA	59.379	20	100	100	CGTTGCCACATCATGTCATGA	59.261	21	100	100	158	180	337	GAGGATGAGCCCCTTGTTCA	59.379	20	100	100	TCGTTGCCACATCATGTCATG	59.261	21	100	100	159	180	338	GAGGATGAGCCCCTTGTTCA	59.379	20	100	100	CATCGTTGCCACATCATGTCA	59.261	21	100	100	161	180	340
EST-SSR_77|AG	GACACCACTAGCGTGCTCTT	60.038	20	100	96.67	AGCTCATGGGCAAGCTAAGA	59.085	20	100	100	158	91	248	TTTGACACCACTAGCGTGCT	59.894	20	100	100	AGCTCATGGGCAAGCTAAGA	59.085	20	100	100	161	88	248	GACACCACTAGCGTGCTCTT	60.038	20	100	96.67	TGTTTAGCTCATGGGCAAGC	58.823	20	100	100	163	91	253
EST-SSR_78|AG	GGTAGCAGACTAGCAGCTGA	58.893	20	100	100	TAGTCTGCTGCTGTCAACGG	60.038	20	100	100	191	94	284	GGTAGCAGACTAGCAGCTGA	58.893	20	100	100	CTGCTAGTCTGCTGCTGTCA	59.754	20	100	100	195	94	288	GGTAGCAGACTAGCAGCTGA	58.893	20	100	100	ACTGCTAGTCTGCTGCTGTC	59.754	20	100	100	196	94	289
EST-SSR_79|AG	ATTTCCATGGAGGCTGCGAA	60.034	20	100	100	TTCCCAACGCCACTCTCTTC	59.965	20	100	100	119	129	247	ATTTCCATGGAGGCTGCGAA	60.034	20	100	100	CATTCCCAACGCCACTCTCT	60.036	20	100	100	121	129	249	AAAGCCCTACCCAAGCGATC	60.107	20	100	100	TTCCCAACGCCACTCTCTTC	59.965	20	100	100	196	52	247
EST-SSR_80|AG	Primers not available
EST-SSR_81|AG	ATCGGAGGAGATGGAGGCTT	60.105	20	100	100	TCGACCTTTCCCCTAGCTCT	59.665	20	100	92.5	174	152	325	ATCGGAGGAGATGGAGGCTT	60.105	20	100	100	TCTCGACCTTTCCCCTAGCT	59.665	20	97.5	100	176	152	327	TGAATTCGCCGGCTGTAGAG	60.179	20	100	100	TCGACCTTTCCCCTAGCTCT	59.665	20	100	92.5	155	171	325
EST-SSR_82|AGA	ATCAAACTCCCCACCACCCA	61.071	20	100	100	TGTTCTGCAAAAGCTTCTCTGT	58.718	22	100	100	100	85	184	AAACTCCCCACCACCCAAAA	59.66	20	100	100	ACATGTTCTGCAAAAGCTTCTC	57.765	22	100	100	100	88	187	AAACTCCCCACCACCCAAAA	59.66	20	100	100	ACATGTTCTGCAAAAGCTTCTCTG	60.261	24	100	100	100	88	187
EST-SSR_83|AGC	ACAACGAAGGATGGGGTTGG	60.251	20	98.33	100	CCATCTCGGTTGCCACTTCT	60.036	20	100	100	158	176	333	TGGCAGACAACGAAGGATGG	60.322	20	100	100	CCATCTCGGTTGCCACTTCT	60.036	20	100	100	164	170	333	CGACGAGCTTTCTCAATGCG	59.976	20	100	100	ACACTGTGGACACTCCTCCA	60.399	20	98.33	100	173	84	256
EST-SSR_84|AGC	CGCCTATCTCCAACGCACTA	59.616	20	100	100	CTTCACGCATGACCCTGCTA	60.108	20	100	100	168	131	298	CGCCTATCTCCAACGCACTA	59.616	20	100	100	TGGGCTTGAGAAACTCGCTT	59.891	20	100	100	185	131	315	CGCCTATCTCCAACGCACTA	59.616	20	100	100	TGAGAAACTCGCTTCACGCA	60.249	20	100	100	179	131	309
EST-SSR_85|AGC	ATTGGGCACACGGTGAAGAT	59.962	20	92.5	100	CGCTAGAATTGCGAGACCCA	60.179	20	100	100	138	100	237	CAATTGGGCACACGGTGAAG	60.039	20	N/A	N/A	CGCTAGAATTGCGAGACCCA	60.179	20	100	100	140	98	237	AATTGGGCACACGGTGAAGA	60.179	20	95	100	CGCTAGAATTGCGAGACCCA	60.179	20	100	100	139	99	237
EST-SSR_86|AGC	ATCGCACTTTGCAGGCAATC	59.828	20	100	100	TGGCCTTGTTGCTGAGAACA	60.107	20	100	100	187	90	276	CTTTGCAGGCAATCCACACG	60.388	20	100	100	TGGCCTTGTTGCTGAGAACA	60.107	20	100	100	181	96	276	ATCGCACTTTGCAGGCAATC	59.828	20	100	100	ATGGAAAGACTGCTGGCCTT	59.593	20	100	100	200	90	289
EST-SSR_87|AGC	TCCAAGGACCTCATCGGGAT	60.031	20	100	100	AACTGCTGGACCTCTCAAGC	59.964	20	100	100	169	143	311	TCCAAGGACCTCATCGGGAT	60.031	20	100	100	CACATCACATGAGCCCCAGA	59.746	20	100	100	100	143	242	GGTGCTGGACTTAGGTGCAT	60.035	20	100	100	CACATCACATGAGCCCCAGA	59.746	20	100	100	175	68	242
EST-SSR_88|AGC	GCAAAGGAAGACTCGGACGA	60.039	20	100	90	ATGGGAGCGGTGGATTCATC	59.891	20	100	100	110	158	267	GCAAAGGAAGACTCGGACGA	60.039	20	100	90	ATCATGGGAGCGGTGGATTC	59.891	20	100	100	113	158	270	GCAAAGGAAGACTCGGACGA	60.039	20	100	90	GATCATGGGAGCGGTGGATT	59.891	20	100	100	114	158	271
EST-SSR_89|AGC	TGGGACACGATGAGGAGAAG	58.814	20	100	100	CTCCTCTTCCTCCTCCACCA	59.958	20	100	100	167	153	319	TGGGACACGATGAGGAGAAGA	60.272	21	100	100	CTCCTCTTCCTCCTCCACCA	59.958	20	100	100	167	153	319	TGGGACACGATGAGGAGAAG	58.814	20	100	100	CTTCCTCCTCCACCAACTGG	59.674	20	100	100	162	153	314
EST-SSR_90|AGC	CAGGATTAGTGGGGCAGCAA	60.034	20	100	100	GCCTGTGACAGAGCCTTCAA	60.25	20	100	100	189	74	262	CAGGATTAGTGGGGCAGCAA	60.034	20	100	100	TTCAAGGCCTGTGACAGAGC	60.25	20	100	100	195	74	268	AAGAAGCGGGAGGAGAGTCT	59.96	20	100	100	GCCTGTGACAGAGCCTTCAA	60.25	20	100	100	170	93	262
EST-SSR_91|AGG	ATGGAGATGGAGGGACGAGT	59.737	20	100	100	CGACTCCACCGCCATTAACT	60.108	20	100	100	121	165	285	ATGGAGATGGAGGGACGAGT	59.737	20	100	100	TCCCCACCATCACCACTACT	59.882	20	100	95	187	165	351	CGATTTCTTCGCGGTGTACG	59.706	20	100	100	CCACCATCACCTTCACCCAA	59.888	20	100	100	158	83	240
EST-SSR_92|AGG	TCGTGCAATTACCAGAGCGT	60.038	20	100	100	CAAACAACCCCAACGACGTC	59.972	20	100	100	160	81	240	TCGTGCAATTACCAGAGCGT	60.038	20	100	100	CATCCAGCTGCAAACAACCC	60.038	20	100	100	170	81	250	TACCAGAGCGTTTGCACACT	59.894	20	100	100	CAAACAACCCCAACGACGTC	59.972	20	100	100	151	90	240
EST-SSR_93|AGG	CTCCAACAGGAGCAGTAGCA	59.39	20	100	100	GGCAGCAGTGTTACCTCCTT	59.963	20	100	100	119	181	299	CTCCAACAGGAGCAGTAGCA	59.39	20	100	100	GGCCTTGGCCTTCTACAACT	59.962	20	100	100	168	181	348	CTCCAACAGGAGCAGTAGCA	59.39	20	100	100	AGGCCTTGGCCTTCTACAAC	59.962	20	100	100	169	181	349
EST-SSR_94|AGG	CGAGTTATACGCCGTGTCGA	59.973	20	100	100	ACAGCTCCATCGCATAGCTC	59.967	20	100	100	176	101	276	CGAGTTATACGCCGTGTCGA	59.973	20	100	100	CCATCGCATAGCTCCTGTGT	59.894	20	100	100	170	101	270	CGAGTTATACGCCGTGTCGA	59.973	20	100	100	CTTCCTCCACAGCTCCATCG	60.179	20	100	100	184	101	284
EST-SSR_95|AT	ACTCCTGGCCCCTGACATAA	60.253	20	100	100	CAGTCCTCTGTTTGGGCCAA	60.179	20	100	100	200	66	265	ACTCCTGGCCCCTGACATAA	60.253	20	100	100	AGTCCTCTGTTTGGGCCAAA	59.444	20	100	100	199	66	264	CTCCTGGCCCCTGACATAAA	59.081	20	100	100	CAGTCCTCTGTTTGGGCCAA	60.179	20	100	100	199	67	265
EST-SSR_96|AT	TGAAAGCAGGATTCCGGGTT	59.596	20	100	100	GCATGCTCAAATCTGGCGAT	59.333	20	100	100	183	100	282	GCAGGATTCCGGGTTCGATT	60.464	20	100	100	GCATGCTCAAATCTGGCGAT	59.333	20	100	100	178	105	282	AAAGCAGGATTCCGGGTTCG	60.677	20	100	100	GCATGCTCAAATCTGGCGAT	59.333	20	100	100	181	102	282
EST-SSR_97|AT	CGTTCGCCGATTGCATCTTC	60.315	20	100	100	CTCTCCCCTTCACCCTGGTA	59.957	20	100	100	175	134	308	TCGCCGATTGCATCTTCTCT	59.538	20	100	100	CTCTCCCCTTCACCCTGGTA	59.957	20	100	100	172	137	308	CGTTCGCCGATTGCATCTTC	60.315	20	100	100	AGCCGTAACTGCGACTTTCT	59.683	20	100	100	195	134	328
EST-SSR_98|AT	TGCATTCTTCTCCTCTCCTTCG	59.833	22	100	100	CGAGGAATCTATCGTCAGGCA	59.391	21	100	90.48	177	99	275	TCTTCTCCTCTCCTTCGATCCA	59.758	22	100	100	CGAGGAATCTATCGTCAGGCA	59.391	21	100	90.48	172	104	275	GCATTCTTCTCCTCTCCTTCGA	59.571	22	100	100	CGAGGAATCTATCGTCAGGCA	59.391	21	100	90.48	176	100	275
EST-SSR_99|AT	GACAGTTTCTTGAATTCTGGTGCA	59.963	24	100	100	CCTCCTAATAACACTTCACACA	55.482	22	100	100	173	94	266	GACAGTTTCTTGAATTCTGGTGCA	59.963	24	100	100	ACCTCCTAATAACACTTCACAC	55.479	22	100	100	174	94	267	CAGTTTCTTGAATTCTGGTGCA	57.427	22	100	100	CCTCCTAATAACACTTCACACA	55.482	22	100	100	171	96	266
EST-SSR_100|AT	GTCTCTCGGCGATGGAGTTT	59.826	20	N/A	N/A	CCTGAAATTCGCTGCAGTGC	60.456	20	98.33	100	197	81	277	TGGAGTTTTCAGGCAGCCTT	59.814	20	N/A	N/A	CCTGAAATTCGCTGCAGTGC	60.456	20	98.33	100	185	93	277	GTCTCTCGGCGATGGAGTTT	59.826	20	N/A	N/A	CTGAAATTCGCTGCAGTGCT	59.48	20	100	100	196	81	276
EST-SSR_101|AT	ACTTCCAAGTCTTCATCTTGAGCT	59.959	24	100	100	CGGTTGGTTCGTGCCTATGA	60.391	20	100	100	196	146	341	ACTTCCAAGTCTTCATCTTGAGC	58.677	23	100	100	CGGTTGGTTCGTGCCTATGA	60.391	20	100	100	196	146	341	TCCAAGTCTTCATCTTGAGCT	56.655	21	100	100	CGGTTGGTTCGTGCCTATGA	60.391	20	100	100	193	149	341
EST-SSR_102|AT	AGGCGTGCCTTTTAATGGGA	59.961	20	100	100	ACTTTTCACCCATCGGCCAA	60.179	20	97.5	100	114	181	294	AGGCGTGCCTTTTAATGGGA	59.961	20	100	100	CTTTTCACCCATCGGCCAAG	59.472	20	97.5	100	113	181	293	GAAGATACCGCCGGTGATGA	59.612	20	100	100	ACTTTTCACCCATCGGCCAA	60.179	20	97.5	100	178	117	294
EST-SSR_103|AT	TGAACGATACATGTGATGCT	54.877	20	100	100	TCAGACACACAGACGCAACA	59.825	20	N/A	N/A	129	152	280	TGAACGATACATGTGATGCT	54.877	20	100	100	GGACACCCCACAGTTACCAA	59.525	20	100	100	154	152	305	ACGATACATGTGATGCTACATG	56.411	22	100	100	TCAGACACACAGACGCAACA	59.825	20	N/A	N/A	126	155	280
EST-SSR_104|AT	CCATGGCATACGAGCGGAA	60.228	19	100	100	AGGGTTTTCTAGGATTCACAGCA	59.669	23	100	100	167	77	243	ATGGCATACGAGCGGAACC	60.228	19	100	100	AGGGTTTTCTAGGATTCACAGCA	59.669	23	100	100	165	79	243	ATCGACGACAGGCCGAGAAT	61.385	20	100	100	AGGGTTTTCTAGGATTCACAGCA	59.669	23	100	100	189	55	243
EST-SSR_105|AT	TGCGTATGTGTATATGTGCA	54.974	20	100	100	CTTGACAGATAGAGGAATTCGA	55.123	22	98.57	100	196	40	235	TGCGTATGTGTATATGTGCA	54.974	20	100	100	TCTTGACAGATAGAGGAATTCG	55.123	22	98.57	100	197	40	236	TGCGTATGTGTATATGTGCA	54.974	20	100	100	CTTCTTGACAGATAGAGGAATTCG	56.934	24	98.67	100	199	40	238
EST-SSR_106|AT	TGGTGTAAAGCTCTAAACTCACGA	59.962	24	100	100	CTGCCCATAACATATTTGACGT	56.838	22	100	100	172	76	247	GTGGTGTAAAGCTCTAAACTCACG	59.85	24	100	100	CTGCCCATAACATATTTGACGT	56.838	22	100	100	173	75	247	TGGTGTAAAGCTCTAAACTCACGA	59.962	24	100	100	TCTGCCCATAACATATTTGACG	56.576	22	100	100	173	76	248
EST-SSR_107|AT	TCCATCAAAGTTTTGCCCAT	55.784	20	100	100	ACCCGTGAAAGATGGTGTTGA	59.858	21	97.6	100	177	84	260	TCCATCAAAGTTTTGCCCAT	55.784	20	100	100	TGAACCCGTGAAAGATGGTGT	59.858	21	97.6	100	180	84	263	CCTGTTGGGTTTTAGCTTATACCT	58.493	24	100	100	TTGCGCGAGAAAAGCATTGT	59.689	20	97.5	100	196	156	351
EST-SSR_108|AT	TCCGTTGACCAAAACTGGACT	59.789	21	100	100	CCAAAGAATCCTGCAAAGAAAGC	59.008	23	100	100	199	134	332	CTCCGTTGACCAAAACTGGAC	59.398	21	100	100	CCAAAGAATCCTGCAAAGAAAGC	59.008	23	100	100	200	133	332	TCCGTTGACCAAAACTGGAC	58.329	20	100	100	CCAAAGAATCCTGCAAAGAAAGC	59.008	23	100	100	199	134	332
EST-SSR_109|AT	Primers not available
EST-SSR_110|AT	CCGCTCCAACTACATTCACG	59.001	20	100	100	AGCAGCTGAATTGACATTGGT	58.478	21	100	100	157	136	292	CCGCTCCAACTACATTCACG	59.001	20	100	100	TGGAAAGCAGCTGAATTGACA	58.415	21	100	100	162	136	297	CCGCTCCAACTACATTCACG	59.001	20	100	100	CGGTGAAATAAAGCATCCGTGA	59.324	22	100	100	200	136	335
EST-SSR_111|AT	AATTGAGGGGCTGGTTACGG	60.034	20	100	100	CTGTTTCCCTGGGCTCGATC	60.463	20	100	82.5	166	146	311	CTCGAATTGAGGGGCTGGTT	60.035	20	100	100	CTGTTTCCCTGGGCTCGATC	60.463	20	100	82.5	170	142	311	AATTGAGGGGCTGGTTACGG	60.034	20	100	100	AGCTGTCTCCTTCTCCCTCT	59.29	20	100	100	134	146	279
EST-SSR_112|AT	GCAACACAAGATGCATCTAAGA	57.048	22	100	100	GACCAACATAACAGTCTTTCAC	55.329	22	100	100	200	81	280	GCAACACAAGATGCATCTAAG	55.586	21	100	100	GACCAACATAACAGTCTTTCAC	55.329	22	100	100	200	81	280	GCAACACAAGATGCATCTAA	54.289	20	100	100	GACCAACATAACAGTCTTTCAC	55.329	22	100	100	200	81	280
EST-SSR_113|AT	GCACTTCCTTACCCGTCCAA	59.964	20	100	100	TGCAGGGTTCCATTCCTCAC	59.962	20	100	93.33	196	171	366	GCACTTCCTTACCCGTCCAA	59.964	20	100	100	TCCCACCAGTCTCGAGGATT	59.959	20	100	100	127	171	297	GCACTTCCTTACCCGTCCAA	59.964	20	100	100	TCAGTGTTGGAGCAGAAGGC	60.25	20	100	100	156	171	326
EST-SSR_114|AT	CGACCTCTCGGAGTCTCAGA	60.108	20	N/A	N/A	GCGATGTTAGGGCACGAGAA	60.46	20	100	100	157	59	215	CGACCTCTCGGAGTCTCAGA	60.108	20	N/A	N/A	GGGCACGAGAAGATACAGCT	59.538	20	100	100	148	59	206	CGACCTCTCGGAGTCTCAGA	60.108	20	N/A	N/A	AGGGCACGAGAAGATACAGC	59.538	20	100	100	149	59	207
EST-SSR_115|AT	GCCGTTGCAGAAATTGGGAA	59.683	20	100	100	TCTGATCAGCTGCTGACGAG	59.545	20	100	100	192	62	253	GCCGTTGCAGAAATTGGGAA	59.683	20	100	100	GCTGACGAGCATATGCGTTT	59.347	20	100	100	181	62	242	AGCCGTTGCAGAAATTGGGA	60.539	20	100	100	TCTGATCAGCTGCTGACGAG	59.545	20	100	100	193	61	253
EST-SSR_116|AT	TCCAATGACCCAATGCCACA	59.886	20	100	98.33	AACCAGGAAGCAGTGCAGTT	60.107	20	100	100	185	72	256	TCCAATGACCCAATGCCACA	59.886	20	100	98.33	AAACCAGGAAGCAGTGCAGT	60.107	20	100	100	186	72	257	CCAATGACCCAATGCCACAG	59.467	20	100	100	AACCAGGAAGCAGTGCAGTT	60.107	20	100	100	184	73	256
EST-SSR_117|AT	TTCACTGCCCCTCCAAACTC	59.89	20	100	100	GAGATTTGGTGGGGTTGTGG	58.743	20	100	100	104	113	216	TCTTCACTGCCCCTCCAAAC	59.89	20	100	100	GAGATTTGGTGGGGTTGTGG	58.743	20	100	100	106	111	216	CTTCACTGCCCCTCCAAACT	59.889	20	100	100	GAGATTTGGTGGGGTTGTGG	58.743	20	100	100	105	112	216
EST-SSR_118|AT	GCTCGAATGCCATTCTGCAA	59.547	20	100	100	CCATACTGGAGTTCCCCGAA	58.799	20	100	100	192	119	310	GCTCGAATGCCATTCTGCAA	59.547	20	100	100	CCATCCCATACTGGAGTTCCC	59.578	21	100	100	197	119	315	GCTCGAATGCCATTCTGCAA	59.547	20	100	100	CCCATCCCATACTGGAGTTCC	59.578	21	100	100	198	119	316
EST-SSR_119|AT	TGGAGGTGCTTTCGTAGTAGAG	59.247	22	100	100	CCCTCTCGTATCAGCTGCTG	59.968	20	100	98.33	185	141	325	TGGAGGTGCTTTCGTAGTAGA	58.201	21	100	100	CCCTCTCGTATCAGCTGCTG	59.968	20	100	98.33	185	141	325	TGGAGGTGCTTTCGTAGTAGAG	59.247	22	100	100	AGAATCCGATGCCTCCCTCT	60.105	20	98.33	100	199	141	339
EST-SSR_120|AT	Primers not available
EST-SSR_121|AT	TGGAGTTTCCGATCATGGGA	58.421	20	100	100	GGGGAAATACACGAACCACAC	59.192	21	100	93.65	184	153	336	TGGAGTTTCCGATCATGGGA	58.421	20	100	100	ACCACCAACAAACACAAGAAGC	60.094	22	100	100	142	153	294	TGGAGTTTCCGATCATGGGA	58.421	20	100	100	CACCAACAAACACAAGAAGCCA	60.094	22	100	100	140	153	292
EST-SSR_122|AT	TCCGTTCTCAAACCCATCCA	58.939	20	100	100	GAGGGGTTTCTTGTGGCCAT	60.252	20	100	100	178	111	288	CCGAATCCGTTCTCAAACCC	58.916	20	100	100	GAGGGGTTTCTTGTGGCCAT	60.252	20	100	100	183	106	288	TCCGTTCTCAAACCCATCCA	58.939	20	100	100	GGTTTCTTGTGGCCATGGTG	59.682	20	100	100	174	111	284
EST-SSR_123|AT	GCACGATCTTGCTCCAGAAA	58.557	20	100	100	CTCCGCTTCTTGAGGTGTGG	60.672	20	96.9	90	198	121	318	GCACGATCTTGCTCCAGAAA	58.557	20	100	100	CCTCCGCTTCTTGAGGTGTG	60.672	20	96.9	90	199	121	319	GCACGATCTTGCTCCAGAAA	58.557	20	100	100	GTCCCTTGCCAACTGAGGTA	59.309	20	100	100	179	121	299
EST-SSR_124|AT	TTGCCGTCACCATTGCTACT	59.964	20	100	100	CACCAAAATCACAGCACCGA	59.049	20	100	100	182	169	350	TTGCCGTCACCATTGCTACT	59.964	20	100	100	TCACAGCACCGATAAGCTTGA	59.725	21	100	100	174	169	342	CCGTCACCATTGCTACTGCT	60.392	20	100	100	CACCAAAATCACAGCACCGA	59.049	20	100	100	179	172	350
EST-SSR_125|AT	ACGCATGCCAAGAGTCCAAA	60.537	20	100	100	GGCCGGCCTTAGCATATCAT	60.035	20	100	92.5	186	31	216	AACGCATGCCAAGAGTCCAA	60.537	20	100	97.5	GGCCGGCCTTAGCATATCAT	60.035	20	100	92.5	187	30	216	CGCATGCCAAGAGTCCAAAA	59.402	20	100	100	GGCCGGCCTTAGCATATCAT	60.035	20	100	92.5	185	32	216
EST-SSR_126|AT	GGCAAGCCACACAACAAACT	59.824	20	100	100	GCCTCCATTCCAGAAGGTGA	59.379	20	100	100	200	143	342	TGGCAAGCCACACAACAAAC	60.108	20	100	100	CCTCCATTCCAGAAGGTGAGG	59.789	21	100	100	200	142	341	GGCAAGCCACACAACAAACT	59.824	20	100	100	CCTCCATTCCAGAAGGTGAGG	59.789	21	100	100	199	143	341
EST-SSR_127|AT	TCTTTCAACCCATTTGAGGA	54.439	20	95	100	AAGCAAAATGCCAGAGCGAA	59.039	20	100	100	121	24	144	TCTTTCAACCCATTTGAGGA	54.439	20	95	100	AAAGCAAAATGCCAGAGCGA	59.039	20	100	100	122	24	145	TCTTTCAACCCATTTGAGGA	54.439	20	95	100	ACAAAGCAAAATGCCAGAGC	57.841	20	100	100	124	24	147
EST-SSR_128|AT	GGAAGTAGTAGGAAACCTATCA	54.091	22	N/A	N/A	CAGGAAGATCAAAGCTCAGTGG	58.992	22	100	100	193	127	319	GGAAGTAGTAGGAAACCTATCA	54.091	22	N/A	N/A	GGAAGATCAAAGCTCAGTGGT	57.935	21	100	100	191	127	317	GGAAGTAGTAGGAAACCTATCA	54.091	22	N/A	N/A	AGGAAGATCAAAGCTCAGTGG	57.653	21	100	100	192	127	318
EST-SSR_129|AT	CGGGCCTGTGATTCTCTCAA	59.75	20	100	100	CCTTCCTCTCTCCTCCCACA	59.958	20	100	100	181	126	306	CGGGCCTGTGATTCTCTCAA	59.75	20	100	100	CTCCCACAACGCTCCTCTTC	60.39	20	96.67	100	169	126	294	CGGGCCTGTGATTCTCTCAA	59.75	20	100	100	TCCTCTCTCCTCCCACAACG	60.612	20	100	100	178	126	303
EST-SSR_130|AT	AGAAGCAAGCATACAAGGCA	57.795	20	100	100	TCCCAAGCACTCTACGTTCA	58.666	20	100	100	171	181	351	AGAAGCAAGCATACAAGGCA	57.795	20	100	100	ACATTCCCAAGCACTCTACGT	59.376	21	100	100	175	181	355	AAGAAGCAAGCATACAAGGCA	58.482	21	100	100	TCCCAAGCACTCTACGTTCA	58.666	20	100	100	172	180	351
EST-SSR_131|AT	CGGAGAGCGGGTCTTCTAGA	60.464	20	97.5	100	CGCTTGTGTCTACTAGGCCAT	59.863	21	100	100	194	92	285	CGGAGAGCGGGTCTTCTAGA	60.464	20	97.5	100	GTGCCCTACCAGATGACTCA	58.805	20	100	100	169	92	260	CGGAGAGCGGGTCTTCTAGA	60.464	20	97.5	100	TGTGCCCTACCAGATGACTC	58.805	20	100	100	170	92	261
EST-SSR_132|AT	GCCAAGCCCTTGATCAACCT	60.613	20	100	100	GTGATCAGGGACGGAACCAG	60.108	20	100	100	129	139	267	GCCAAGCCCTTGATCAACCT	60.613	20	100	100	GGGACGGAACCAGCCATATT	59.817	20	100	100	122	139	260	GCCAAGCCCTTGATCAACCT	60.613	20	100	100	TTGTGATCAGGGACGGAACC	59.676	20	100	100	131	139	269
EST-SSR_133|AT	ACACCACTCCTTAGATCCATTGA	58.896	23	100	100	CGTCCGCATCTTCTCTTCGT	60.179	20	100	100	200	134	333	ACACCACTCCTTAGATCCATTG	57.506	22	100	100	CGTCCGCATCTTCTCTTCGT	60.179	20	100	100	200	134	333	CACCACTCCTTAGATCCATTGA	57.239	22	100	100	TCGTCCGCATCTTCTCTTCG	59.901	20	100	100	200	135	334
EST-SSR_134|AT	CTTGTGGCAAATCACGGCAT	59.756	20	100	80	ACCACCAATCCCCTTTTGTGT	60.063	21	100	100	163	127	289	CTTGTGGCAAATCACGGCAT	59.756	20	100	80	CCACCAATCCCCTTTTGTGT	58.284	20	100	100	162	127	288	CTTGTGGCAAATCACGGCAT	59.756	20	100	80	ACCACCAATCCCCTTTTGTG	58.284	20	100	100	163	127	289
EST-SSR_135|AT	AACAGTATAACCACGTGCAA	55.31	20	100	100	TGCAGATCACATGGCAATGTT	58.827	21	100	100	200	160	359	ACAGTATAACCACGTGCAAT	55.075	20	100	100	TGCAGATCACATGGCAATGTT	58.827	21	100	100	199	161	359	ACAGTATAACCACGTGCAAT	55.075	20	100	100	GTGCAGATCACATGGCAATG	57.796	20	100	100	200	161	360
EST-SSR_136|AT	AGGAAGAAACAGAGAGGAGAGA	57.604	22	100	100	CTTTTGAGGCCCAAATGTGCA	59.93	21	100	100	164	106	269	AGGAAGAAACAGAGAGGAGAGA	57.604	22	100	100	TTTTGAGGCCCAAATGTGCA	58.874	20	100	100	163	106	268	AGGAAGAAACAGAGAGGAGAGA	57.604	22	100	100	TCTTTTGAGGCCCAAATGTGC	59.656	21	100	100	165	106	270
EST-SSR_137|AT	TCCACTACCATTAGAGAGCACT	58.017	22	100	100	GGCCTAGAGCTAGTGACCCT	60.106	20	98.33	100	169	171	339	ACCATTAGAGAGCACTTGGA	55.851	20	100	100	GGCCTAGAGCTAGTGACCCT	60.106	20	98.33	100	163	177	339	CACTACCATTAGAGAGCACTTGGA	59.84	24	100	100	GGCCTAGAGCTAGTGACCCT	60.106	20	98.33	100	167	173	339
EST-SSR_138|AT	AACTCCCACATCACCCATCG	59.747	20	100	100	ACCAAACGGAGCTCTCAGTT	59.241	20	100	100	172	166	337	AACTCCCACATCACCCATCG	59.747	20	100	100	CCAAACGGAGCTCTCAGTTCT	59.999	21	100	100	171	166	336	AACTCCCACATCACCCATCG	59.747	20	100	100	ACGGAGCTCTCAGTTCTCAG	58.827	20	100	100	167	166	332
EST-SSR_139|AT	TGAAGAATTGTCGCCCCACA	59.89	20	100	100	CGAGATCAGTGCCGATACCC	60.039	20	100	100	188	109	296	TGAAGAATTGTCGCCCCACA	59.89	20	100	100	CCGAGATCAGTGCCGATACC	60.039	20	100	100	189	109	297	GCCCAGTGTTGTCAGGTCAT	60.251	20	100	100	CGAGATCAGTGCCGATACCC	60.039	20	100	100	142	155	296
EST-SSR_140|AT	TGAGCATTGAACGGCACTGA	60.25	20	100	100	GCTTCTGCCGTGGCTGATAT	60.534	20	100	100	199	30	228	ATGAGCATTGAACGGCACTG	59.193	20	100	100	GCTTCTGCCGTGGCTGATAT	60.534	20	100	100	200	29	228	TGAGCATTGAACGGCACTGA	60.25	20	100	100	GCTTCTGCCGTGGCTGATA	60.153	19	100	100	199	30	228
EST-SSR_141|AT	CCAGGTGCGTCCGATTCTAA	59.825	20	100	100	CCCTACGTCGCCTCTCAATC	59.969	20	100	100	164	18	181	CCAGGTGCGTCCGATTCTAA	59.825	20	100	100	TCAGCGAAAACCCCTACGTC	60.038	20	100	100	175	18	192	CCAGGTGCGTCCGATTCTAA	59.825	20	100	100	ATCAGCGAAAACCCCTACGT	59.388	20	100	100	176	18	193
EST-SSR_142|AT	CCAGTTGATCAGCCCTGTGT	59.963	20	100	100	TCTTTCAGAGAGATCTTCCTCA	55.672	22	100	100	188	102	289	TGGGCAACATTACTCGCTCA	59.677	20	100	100	TCTTTCAGAGAGATCTTCCTCA	55.672	22	100	100	154	136	289	TCCAGTTGATCAGCCCTGTG	59.674	20	100	100	TCTTTCAGAGAGATCTTCCTCA	55.672	22	100	100	189	101	289
EST-SSR_143|AT	CTTATTGTTGCTGGGGTTCCC	59.175	21	100	100	AGAAGCCTTGCAACTGGTGT	60.107	20	95	100	197	128	324	CCTTATTGTTGCTGGGGTTCC	59.175	21	100	97.62	AGAAGCCTTGCAACTGGTGT	60.107	20	95	100	198	127	324	TTATTGTTGCTGGGGTTCCC	58.068	20	100	100	AGAAGCCTTGCAACTGGTGT	60.107	20	95	100	196	129	324
EST-SSR_144|AT	AGACGTCACTACATCGACCA	58.183	20	100	100	TGTCATGAATGTGGTAGAGATGCT	59.837	24	100	100	174	161	334	ACGTCACTACATCGACCAACT	59.115	21	100	100	TGTCATGAATGTGGTAGAGATGCT	59.837	24	100	100	172	163	334	GACGTCACTACATCGACCAACT	60.095	22	100	100	TGTCATGAATGTGGTAGAGATGCT	59.837	24	100	100	173	162	334
EST-SSR_145|AT	ATAAGGGCGCCAACATCCTC	60.179	20	100	100	TCCAAACGCTTCATGCATGC	60.109	20	100	100	178	81	258	GGCGCCAACATCCTCATTTG	60.179	20	100	100	TCCAAACGCTTCATGCATGC	60.109	20	100	100	173	86	258	ATAAGGGCGCCAACATCCTC	60.179	20	100	100	CCAAACGCTTCATGCATGCA	60.389	20	100	100	177	81	257
EST-SSR_146|AT	ACAACAGCAGGATACAGAAA	54.582	20	100	100	TGTGACCAGCCTTGTTGAGA	59.163	20	100	100	170	73	242	AGATACAACAGCAGGATACAGA	56.362	22	100	100	TGTGACCAGCCTTGTTGAGA	59.163	20	100	100	174	69	242	AGATACAACAGCAGGATACAGA	56.362	22	100	100	TGCTTATGTGACCAGCCTTGT	59.926	21	100	100	180	69	248
EST-SSR_147|AT	GGGTGATGGTGGTTGGGTTA	59.594	20	N/A	N/A	TTGCAACCACAGAACGAACA	58.546	20	N/A	N/A	161	122	282	GGGTGATGGTGGTTGGGTTA	59.594	20	N/A	N/A	TGCAACCACAGAACGAACAT	58.326	20	95	100	160	122	281	GGGTGATGGTGGTTGGGTTA	59.594	20	N/A	N/A	TTTGCAACCACAGAACGAACA	59.187	21	95.2	100	162	122	283
EST-SSR_148|AT	CCATGTCTAATATTGGCCGTCA	58.261	22	100	95.45	CGCTTGCTATTGAGGAGAGC	58.784	20	100	100	195	98	292	CCATGTCTAATATTGGCCGTCA	58.261	22	100	95.45	ACGCTTGCTATTGAGGAGAGC	60.472	21	100	100	196	98	293	CCATGTCTAATATTGGCCGTCA	58.261	22	100	95.45	AGGAGAGCCTAGCTTCTACGA	59.509	21	100	100	183	98	280
EST-SSR_149|AT	TCCCTCTCTTTCTCCACCACA	60.133	21	100	100	TGACAACAGCTCACACTATGCA	60.224	22	100	100	192	73	264	TGTCCCTCTCTTTCTCCACCA	60.133	21	100	100	TGACAACAGCTCACACTATGCA	60.224	22	100	100	194	71	264	TCCCTCTCTTTCTCCACCACA	60.133	21	100	100	ACAACAGCTCACACTATGCAGT	60.224	22	100	100	190	73	262
EST-SSR_150|AT	CTGGCCTGAACACTAAGCCA	59.963	20	100	100	CGTTTGCTCGTCTTTCCATGA	59.202	21	100	100	143	65	207	CTGGCCTGAACACTAAGCCA	59.963	20	100	100	TCGTTTGCTCGTCTTTCCATG	59.202	21	100	100	144	65	208	CTGGCCTGAACACTAAGCCA	59.963	20	100	100	TTCGTTTGCTCGTCTTTCCA	58.057	20	100	100	145	65	209
EST-SSR_151|AT	CCAATGGCTTGGCGAAATGA	59.468	20	100	100	TATACGGAGTGTGTGTGTGG	56.978	20	100	100	130	110	239	CCAATGGCTTGGCGAAATGA	59.468	20	100	100	AGGTGTACTTCAGTGGCATT	56.747	20	100	90	171	110	280	CCAATGGCTTGGCGAAATGA	59.468	20	100	100	AAGGTGTACTTCAGTGGCAT	56.747	20	97.5	100	172	110	281
EST-SSR_152|AT	TGCATCTCCCAAATGATGTGAGA	60.054	23	100	100	CAGGCTTGCCTCATTGCTTA	58.533	20	100	100	147	93	239	TGCATCTCCCAAATGATGTGAG	58.715	22	100	100	CAGGCTTGCCTCATTGCTTA	58.533	20	100	100	147	93	239	TGCATCTCCCAAATGATGTGA	57.631	21	100	100	CAGGCTTGCCTCATTGCTTA	58.533	20	100	100	147	93	239
EST-SSR_153|ATA	ACCATCCTCACCAGTCCTATCA	60.023	22	95.5	100	TGGGCAAGCTGGTTCACAAT	60.47	20	100	100	142	131	272	ACCATCCTCACCAGTCCTATCA	60.023	22	95.5	100	CATTTGGGCAAGCTGGTTCA	59.319	20	100	100	146	131	276	ACCATCCTCACCAGTCCTATCA	60.023	22	95.5	100	GGGCAAGCTGGTTCACAATT	59.319	20	100	100	141	131	271
EST-SSR_154|ATA	CGGTGGCTCTTTTGCTTCAC	60.04	20	100	100	ACACCTCTTTCAAAAGGAACCTCT	60.08	24	100	100	171	114	284	CGGTGGCTCTTTTGCTTCAC	60.04	20	100	100	ACCTCTTTCCATACACGTCT	55.888	20	100	100	153	114	266	CGGTGGCTCTTTTGCTTCAC	60.04	20	100	100	GAACCTCTTTCCATACACGTCT	57.81	22	100	100	155	114	268
EST-SSR_155|ATA	GGTTCATTTGCACCCCTTAGC	59.795	21	100	100	AGTTCATGAATTGGTGTGTGGT	58.435	22	100	100	189	111	299	GGTTCATTTGCACCCCTTAGC	59.795	21	100	100	TTGGTGTGTGGTTAGACTCA	56.322	20	100	100	179	111	289	GGTTCATTTGCACCCCTTAGC	59.795	21	100	100	TGGTGTGTGGTTAGACTCAT	56.087	20	100	100	178	111	288
EST-SSR_156|ATA	GCCGATCAAGATGCGGTTTC	59.972	20	100	100	CGGGGCTCTTCTTCTCCATG	60.179	20	100	100	196	61	256	GCCGATCAAGATGCGGTTTC	59.972	20	100	100	GGGGCTCTTCTTCTCCATGG	59.818	20	100	100	195	61	255	CACCCAAGTCCGGAAACAGA	59.892	20	100	100	CGGGGCTCTTCTTCTCCATG	60.179	20	100	100	120	137	256
EST-SSR_157|ATC	TCCTGAAACTCGAGCACGTC	60.039	20	100	100	TTCCTTGCCCTTTCCTTGGA	59.143	20	95	100	184	116	299	TCCTGAAACTCGAGCACGTC	60.039	20	100	100	TCCTTGCCCTTTCCTTGGAT	58.916	20	95	100	183	116	298	CCTGAAACTCGAGCACGTCA	60.319	20	100	100	TTCCTTGCCCTTTCCTTGGA	59.143	20	95	100	183	117	299
EST-SSR_158|ATC	CTGTACCAGGGATCAAAAGGGA	59.424	22	100	100	CTGAAGTGGCATGGGAGTACA	59.721	21	100	100	124	166	289	TCTGTACCAGGGATCAAAAGGG	59.424	22	100	100	CTGAAGTGGCATGGGAGTACA	59.721	21	100	100	125	165	289	CTGTACCAGGGATCAAAAGGGA	59.424	22	100	100	ATCTGAAGTGGCATGGGAGT	58.707	20	100	100	126	166	291
EST-SSR_159|ATC	TACTGCAGAAGGCCATCAGC	60.108	20	100	96.67	GTGGTGAGATGGAGCTGCTT	60.036	20	100	100	173	78	250	GCTACTGCAGAAGGCCATCA	60.108	20	100	100	GTGGTGAGATGGAGCTGCTT	60.036	20	100	100	175	76	250	TACTGCAGAAGGCCATCAGC	60.108	20	100	96.67	TGGTGAGATGGAGCTGCTTG	60.036	20	100	100	172	78	249
EST-SSR_160|ATC	ACCCGTACCAACCCTCTAGA	59.294	20	100	100	ACTTTTGAGGTCGCGATTGA	57.836	20	100	100	198	48	245	AGACCCGTACCAACCCTCTA	59.294	20	100	100	ACTTTTGAGGTCGCGATTGA	57.836	20	100	100	200	46	245	GACAGAGATGGAGCACCCTT	59.092	20	100	100	ACTTTTGAGGTCGCGATTGA	57.836	20	100	100	157	89	245
EST-SSR_161|ATG	TGGAGCATCAATGGCTCTTCA	59.717	21	100	80.95	GCTCCATCTCACTATCGTCCA	59.043	21	100	100	158	94	251	TGGAGCATCAATGGCTCTTCA	59.717	21	100	80.95	GCTCCATCTCACTATCGTCCAC	60.288	22	100	100	158	94	251	TGGAGCATCAATGGCTCTTCA	59.717	21	100	80.95	AGCTCCATCTCACTATCGTCCA	60.424	22	100	100	159	94	252
EST-SSR_162|ATT	CCTCTGTCTGATTGCCGAGA	59.18	20	N/A	N/A	ACCCCAAACCCGTCCAAATT	60.105	20	100	100	164	42	205	CCTCTGTCTGATTGCCGAGA	59.18	20	N/A	N/A	AACCCCAAACCCGTCCAAAT	60.105	20	100	100	165	42	206	ACCTCCTCTGTCTGATTGCC	59.092	20	N/A	N/A	ACCCCAAACCCGTCCAAATT	60.105	20	100	100	168	38	205
EST-SSR_163|ATT	CATGGGTCCTGGCCAACTAT	59.447	20	100	95	AATTTGCTGTGCCCAAGCTG	59.966	20	100	100	200	63	262	GTCCAATAGGCCATCAACCCA	60.064	21	100	100	AATTTGCTGTGCCCAAGCTG	59.966	20	100	100	122	141	262	TGTCCAATAGGCCATCAACCC	60.064	21	100	100	AATTTGCTGTGCCCAAGCTG	59.966	20	100	100	123	140	262
EST-SSR_164|ATT	TGGCCTAATTCCGAAAGATGA	57.076	21	100	100	GGTGCGCCAATCGTTCTTTA	59.2	20	97.5	100	199	128	326	TGGCCTAATTCCGAAAGATGA	57.076	21	100	100	AGGTGCGCCAATCGTTCTTT	60.889	20	97.5	100	200	128	327	GGCCTAATTCCGAAAGATGA	55.214	20	100	100	TAGGTGCGCCAATCGTTCTT	60.037	20	97.5	100	200	129	328
EST-SSR_165|ATT	CCATTCCAGGACTTAAGATTCAGG	58.871	24	100	100	TGCCATGGTCTCTGCCTTTT	59.887	20	100	100	125	169	293	CCATTCCAGGACTTAAGATTCAGG	58.871	24	100	100	ATGCCATGGTCTCTGCCTTT	59.666	20	100	100	126	169	294	CCATTCCAGGACTTAAGATTCAGG	58.871	24	100	100	TTGCGCTTATGCCATGGTCT	60.394	20	100	100	134	169	302
EST-SSR_166|CA	GAAAGAGCATGGCCGTCTCT	60.108	20	100	100	CTGCTCAAGCGCTTCAAAGG	60.11	20	100	100	200	139	338	GAAAGAGCATGGCCGTCTCT	60.108	20	100	100	GTACACCGGGCAGTACATCC	60.179	20	98.33	100	106	139	244	GAAAGAGCATGGCCGTCTCT	60.108	20	100	100	GGTACACCGGGCAGTACATC	60.179	20	98.33	100	107	139	245
EST-SSR_167|CA	TGTTCAACGGCACCCAAGAA	60.394	20	100	100	CCCCTGCTCATCCTTTCGAA	59.747	20	100	100	107	175	281	TTGTTCAACGGCACCCAAGA	60.394	20	100	100	CCCCTGCTCATCCTTTCGAA	59.747	20	100	100	108	174	281	TTTGTTCAACGGCACCCAAG	59.542	20	100	100	CCCCTGCTCATCCTTTCGAA	59.747	20	100	100	109	173	281
EST-SSR_168|CA	TGTGGTTTGTGGTGGAGTTCA	59.995	21	96.8	100	TCGTTTAGGCAAGTGCAGGT	59.892	20	100	95	182	72	253	TGTGGTTTGTGGTGGAGTTCA	59.995	21	96.8	100	GCTCGTTTAGGCAAGTGCAG	59.833	20	98.33	100	184	72	255	TGTGGTTTGTGGTGGAGTTCA	59.995	21	96.8	100	AGCTCGTTTAGGCAAGTGCA	60.25	20	98.33	100	185	72	256
EST-SSR_169|CA	TCTAGGTAGGCTGAGGCATGT	60.063	21	100	100	AGTGTTGACAGAGCCATCGG	60.037	20	100	60	197	150	346	CTAGGTAGGCTGAGGCATGTG	59.93	21	100	100	AGTGTTGACAGAGCCATCGG	60.037	20	100	60	196	151	346	TAGGTAGGCTGAGGCATGTG	58.877	20	100	100	AGTGTTGACAGAGCCATCGG	60.037	20	100	60	195	152	346
EST-SSR_170|CAA	GGCGAAGAGTGTGAGTCTCC	60.109	20	100	100	CGTCCACCGTACCAAGCAAT	60.672	20	100	100	178	47	224	GGCGAAGAGTGTGAGTCTCC	60.109	20	100	100	CCACCGTACCAAGCAATTCC	59.191	20	100	100	175	47	221	GGCGAAGAAAACGGTGGATT	59.121	20	100	100	TCAACTGAGCCAGCACTTGT	59.819	20	100	100	194	70	263
EST-SSR_171|CAA	CCCGCTCCGTCTAATCCATT	59.607	20	100	100	AATCGACTGTTGCTCGCAGA	60.038	20	95	100	187	169	355	CCCGCTCCGTCTAATCCATT	59.607	20	100	100	AGAATCGACTGTTGCTCGCA	60.038	20	95	100	189	169	357	CCCGCTCCGTCTAATCCATT	59.607	20	100	100	GCCTGCTCAGAATCGACTGT	60.108	20	100	80	197	169	365
EST-SSR_172|CAA	AGGCGTGCAAGATTAGACCA	59.387	20	100	100	ATCGCCCTTTCTCCCTCTCT	60.032	20	100	100	187	71	257	AGGCGTGCAAGATTAGACCA	59.387	20	100	100	CATCGCCCTTTCTCCCTCTC	59.894	20	100	100	188	71	258	AGGCGTGCAAGATTAGACCA	59.387	20	100	100	TCATCGCCCTTTCTCCCTCT	60.326	20	100	100	189	71	259
EST-SSR_173|CAA	GAAGGAGGTGGTGGTGATGG	60.035	20	100	100	GCGTCTTCTGAAGCTGGAGT	60.038	20	100	100	191	72	262	GAAGGAGGTGGTGGTGATGG	60.035	20	100	100	AAGCTGGAGTTTGTGACGGT	59.82	20	100	100	181	72	252	CGGTGGTGCTAGAGAGAAGC	60.179	20	100	100	GCGTCTTCTGAAGCTGGAGT	60.038	20	100	100	168	95	262
EST-SSR_174|CAC	GGGACCACCTGCTTAAAGCT	59.962	20	100	100	ATCGACAGTGGTAGCAGCTG	59.826	20	100	100	164	82	245	GGGACCACCTGCTTAAAGCT	59.962	20	100	100	CATCGACAGTGGTAGCAGCT	59.826	20	100	100	165	82	246	CTTGCCTACGTCTCCATGGG	60.179	20	100	100	ATCGACAGTGGTAGCAGCTG	59.826	20	100	100	181	65	245
EST-SSR_175|CAC	TGACCGACACCAATTCGACA	59.61	20	100	100	GATCAACACGGCGAAGAAGC	59.905	20	100	100	166	59	224	AAAAGGCATGGGACGTCCTC	60.323	20	100	95	CGGCTGAAGGAGTGGAAGAA	59.678	20	100	100	192	11	202	GAAAAGGCATGGGACGTCCT	60.323	20	100	97.5	CGGCTGAAGGAGTGGAAGAA	59.678	20	100	100	193	10	202
EST-SSR_176|CAC	GTGGTCTTCGCGTCTCTCAT	59.829	20	100	95	CTGCTCTAGGCGACGAAGAG	59.971	20	100	100	158	120	277	GTCTCTCATCACCCAACGCT	59.752	20	100	100	CTGCTCTAGGCGACGAAGAG	59.971	20	100	100	147	131	277	GTGGTCTTCGCGTCTCTCAT	59.829	20	100	95	GCTCTAGGCGACGAAGAGAG	59.693	20	100	100	156	120	275
EST-SSR_177|CAC	GAGATTGCGTTGTGCCATGG	60.179	20	100	100	GCATCCATGTTTGCGTCGAA	59.832	20	100	100	136	103	238	GGAGATTGCGTTGTGCCATG	60.179	20	100	100	GCATCCATGTTTGCGTCGAA	59.832	20	100	100	137	102	238	CCATGGAGATTGCGTTGTGC	60.179	20	100	100	GCATCCATGTTTGCGTCGAA	59.832	20	100	100	141	98	238
EST-SSR_178|CAC	CTAGTCCCAGCCAAACAGCA	59.963	20	100	100	GCTCCAGAGTGCTGAGTCAG	60.109	20	100	100	120	179	298	CTAGTCCCAGCCAAACAGCA	59.963	20	100	100	CCATTCATCGAGTGGCTCCA	59.821	20	100	100	134	179	312	CTAGTCCCAGCCAAACAGCA	59.963	20	100	100	CATCGAGTGGCTCCAGAGTG	60.179	20	100	100	129	179	307
EST-SSR_179|CAC	AAATTCTTCCCGGGCCATGT	59.959	20	100	100	AGCCCTTGATGGAGATGACG	59.533	20	100	100	197	56	252	CCGGGCCATGTGTTCAATCT	60.681	20	100	95	CCCCTTGTCAAAGCCCTTGA	60.179	20	100	100	199	65	263	CCGGGCCATGTGTTCAATCT	60.681	20	100	95	AGCCCTTGATGGAGATGACG	59.533	20	100	100	188	65	252
EST-SSR_180|CAC	GAAAGCCCACAGTGGTTCCT	60.179	20	100	100	CGACTCACAACCTGCTCCTC	60.389	20	100	100	155	95	249	AAAGCCCACAGTGGTTCCTT	59.738	20	100	100	CGACTCACAACCTGCTCCTC	60.389	20	100	100	154	96	249	GAAAGCCCACAGTGGTTCCT	60.179	20	100	100	TCATGGGCTGATCAGTGGGA	60.621	20	100	100	181	95	275
EST-SSR_181|CACG	ACCCAAATTGGCCCCTCTTT	59.807	20	N/A	N/A	GCGATTTTATGTGTATGCATGCTG	59.619	24	100	100	191	1	191	GACCCAAATTGGCCCCTCTT	60.252	20	N/A	N/A	GCGATTTTATGTGTATGCATGCTG	59.619	24	100	100	192	0	191	TGGCCCCTCTTTATCTGCAC	59.744	20	N/A	N/A	GCGATTTTATGTGTATGCATGCTG	59.619	24	100	100	183	9	191
EST-SSR_182|CAG	AAGAACCTCCCCGACTCTGT	60.179	20	100	100	CGAGTACACTCCGACCCAAC	60.109	20	100	100	196	104	299	CAAGAACCTCCCCGACTCTG	59.752	20	100	100	CGAGTACACTCCGACCCAAC	60.109	20	100	100	197	103	299	TCCCCGACTCTGTCTCTCTC	59.746	20	100	100	CGAGTACACTCCGACCCAAC	60.109	20	100	100	189	111	299
EST-SSR_183|CAG	ACCCGCATCAGCAGACTATG	59.894	20	100	100	GCCTGTGCGAAATCAGCAAA	60.039	20	100	100	166	108	273	CACTACCCGCATCAGCAGAC	60.808	20	100	100	GCCTGTGCGAAATCAGCAAA	60.039	20	100	100	170	104	273	ATTCCCCAAAACAGCAGCAG	59.029	20	100	100	GCCTGTGCGAAATCAGCAAA	60.039	20	100	100	142	132	273
EST-SSR_184|CAG	Primers not available
EST-SSR_185|CAG	TATGACCATGTCCGCCTCAG	59.247	20	100	100	GCCGCAATGCTGACTTTGAT	59.828	20	100	100	182	102	283	TGACCATGTCCGCCTCAGAT	60.978	20	100	100	GCCGCAATGCTGACTTTGAT	59.828	20	100	100	180	104	283	ATGACCATGTCCGCCTCAGA	60.978	20	100	100	GCCGCAATGCTGACTTTGAT	59.828	20	100	100	181	103	283
EST-SSR_186|CAG	TTCACCTGCAAAGTCCCGAA	59.818	20	98.33	100	AGAACGGCACCAGTGATGAG	60.037	20	98.33	100	143	147	289	TTCACCTGCAAAGTCCCGAA	59.818	20	98.33	100	GGAATCCCTTGGGCAAGACA	59.96	20	100	96.67	190	147	336	TTCACCTGCAAAGTCCCGAA	59.818	20	98.33	100	AAGACGACGGAATCCCTTGG	59.751	20	98.33	100	198	147	344
EST-SSR_187|CAGCAA	ACCCCATCTCAGATCCACCA	59.955	20	100	100	TGCTTTTGGTGGTGGTAGGA	59.153	20	100	100	119	158	276	GCCCTCTCTGTTCTCGAACC	60.109	20	100	100	TGCTTTTGGTGGTGGTAGGA	59.153	20	100	100	189	88	276	CACAGCCCTCTCTGTTCTCG	60.109	20	100	100	TGCTTTTGGTGGTGGTAGGA	59.153	20	100	100	193	84	276
EST-SSR_188|CAT	GACCCTGCCCATCTTCTGTC	60.107	20	100	100	TGCAGTGTTCTGTCTCACGA	59.256	20	100	90	142	7	148	GACCCTGCCCATCTTCTGTC	60.107	20	100	100	GTGCAGTGTTCTGTCTCACG	59.145	20	100	86.67	143	7	149	CCCTGCCCATCTTCTGTCAA	59.671	20	100	100	TGCAGTGTTCTGTCTCACGA	59.256	20	100	90	140	9	148
EST-SSR_189|CAT	ACGGATAAAGCGTTCTGGCA	60.037	20	100	100	GTACACGTGGAGGGTGATGG	60.108	20	100	100	152	94	245	ATGCCTCTGGGGTGAAGTTG	59.961	20	100	93.33	GTACACGTGGAGGGTGATGG	60.108	20	100	100	173	73	245	CATGCCTCTGGGGTGAAGTT	59.961	20	100	91.67	GTACACGTGGAGGGTGATGG	60.108	20	100	100	174	72	245
EST-SSR_190|CAT	GGCTGCAGTCTTTGTCTCCT	59.964	20	95	100	CCAACGGCAAAGAAGGCAAA	59.896	20	100	100	176	153	328	GGCTTTACCGGCAGTCTTCT	60.036	20	100	100	CCAACGGCAAAGAAGGCAAA	59.896	20	100	100	197	132	328	GGCTGCAGTCTTTGTCTCCT	59.964	20	95	100	CCGTTGCCGAATCTTCCTCT	60.108	20	100	100	122	153	274
EST-SSR_191|CAT	TATGCGGATGGTGAGGATGC	59.965	20	100	100	TGCCATCAACCTGCTTTCGA	60.251	20	100	100	182	119	300	CGGATGGTGAGGATGCGTAT	59.682	20	100	100	TGCCATCAACCTGCTTTCGA	60.251	20	100	100	178	123	300	CATCAGCATCACCACCACCA	60.323	20	100	100	TGCCATCAACCTGCTTTCGA	60.251	20	100	100	122	179	300
EST-SSR_192|CCA	ATGAGAGAGTCGGTGGTGGA	59.96	20	100	100	AATGGCGTCTGACCGTTCTT	59.965	20	100	100	176	118	293	TGGATGAGAGAGTCGGTGGT	59.96	20	100	100	AATGGCGTCTGACCGTTCTT	59.965	20	100	100	179	115	293	ATGAGAGAGTCGGTGGTGGA	59.96	20	100	100	ATAACACCCTCGGGCAATGG	60.107	20	100	100	191	118	308
EST-SSR_193|CCG	ATATCCGCCTTCACGACGAC	59.97	20	100	100	ATGAGGGACGCAATCGAAGG	60.179	20	100	90	174	181	354	GCCACCACCATATCCACCTC	60.179	20	100	86.67	CGGTGGTGGAGGTGGATATG	59.893	20	100	88.33	121	118	238	ATATCCGCCTTCACGACGAC	59.97	20	100	100	CGATGAGGGACGCAATCGAA	60.528	20	100	86.67	176	181	356
EST-SSR_194|CCG	CCCACACGGTCAATTTCAGC	59.759	20	100	100	TGGTGGTGCAGAATGCTGAT	59.961	20	100	100	163	91	253	CCCACACGGTCAATTTCAGC	59.759	20	100	100	GATATTGCTGGGTCGGCTGT	60.179	20	100	100	146	91	236	TCAGCAGTACCCTCCACAGT	60.179	20	100	100	CTGTGATGTCCCAGGTGGTG	60.322	20	100	100	115	163	277
EST-SSR_195|CCG	GAGGAAGCCTCGAACCCAAA	59.964	20	100	100	CGATCCTCCGATGGAAGACG	60.04	20	100	90	165	121	285	GAGGAAGCCTCGAACCCAAA	59.964	20	100	100	CCGATCCTCCGATGGAAGAC	59.684	20	100	95	166	121	286	AGGAAGCCTCGAACCCAAAA	59.523	20	100	100	CGATCCTCCGATGGAAGACG	60.04	20	100	90	164	122	285
EST-SSR_196|CCG	CCGCCAACAAAAGAGAAGCC	60.039	20	100	100	CTGCAGTTCCGTCCCTGAAT	60.036	20	100	100	173	116	288	GGCCGCCAACAAAAGAGAAG	60.039	20	100	100	CTGCAGTTCCGTCCCTGAAT	60.036	20	100	100	175	114	288	TAAAACTCGTGGCTGCGGAT	60.037	20	100	100	TCTTCGGCGGATCCTCCTAT	59.887	20	100	100	156	87	242
EST-SSR_197|CCG	CACGCTGGGTTTGTCTTTGG	59.969	20	97.5	100	GCCGACCAGACTGATGTCAT	59.823	20	100	100	136	135	270	CACGCTGGGTTTGTCTTTGG	59.969	20	97.5	100	TGATGTCATGAGCGGCTACG	60.249	20	100	100	125	135	259	CACGCTGGGTTTGTCTTTGG	59.969	20	97.5	100	TCATTCGAGGCTGCCATTGA	59.747	20	100	100	190	135	324
EST-SSR_198|CCG	CGCCAAGGACAGTGATGAGT	60.037	20	100	100	ACCCTCTTCGCTCAATCTGC	60.108	20	98.33	91.67	162	168	329	CGCCAAGGACAGTGATGAGT	60.037	20	100	100	AAGTCGGGCCCGGAATATTC	59.892	20	100	100	105	168	272	CGCCAAGGACAGTGATGAGT	60.037	20	100	100	CCCTCTTCGCTCAATCTGCT	59.822	20	100	86.67	161	168	328
EST-SSR_199|CCG	CCGACAACAACTGCTCGTAC	59.218	20	100	100	AGAACAATAGTGGCGGCGAA	60.037	20	100	100	153	117	269	TCTGCCAATTCACCACTCCA	59.23	20	100	100	TGTCGCACGAATCAGCTGAT	60.109	20	100	100	150	174	323	TCTGCCAATTCACCACTCCA	59.23	20	100	100	ATGTCGCACGAATCAGCTGA	60.109	20	100	100	151	174	324
EST-SSR_200|CCT	TCAAGATGGTCCGTCACTGC	60.037	20	100	100	CCGAACCCGAACCCAAACTA	59.965	20	100	100	103	51	153	GAGGCCGGAAAAGCAGTACT	60.036	20	100	100	TTGCTGTTTGTGGCCTCAGA	60.107	20	100	100	187	76	262	AGAGGCCGGAAAAGCAGTAC	60.036	20	100	100	TTGCTGTTTGTGGCCTCAGA	60.107	20	100	100	188	75	262
EST-SSR_201|CG	TCCAAAGCTAGCTAGAGAGGGA	59.755	22	98.5	100	TCCGGCAGCCATTAAAGCTT	60.323	20	100	95	198	154	351	AGCTAGCTAGAGAGGGAAAGGA	59.484	22	98.5	100	GTCTTACTCCGGCAGCCATT	60.108	20	100	100	200	159	358	AGCTAGCTAGAGAGGGAAAGGA	59.484	22	98.5	100	TCCGGCAGCCATTAAAGCTT	60.323	20	100	95	193	159	351
EST-SSR_202|CGA	TCTTACACAACGGCCCAGAC	59.966	20	100	100	GAGTCAGGCCACACGAAGAA	59.966	20	100	100	196	127	322	TCTTACACAACGGCCCAGAC	59.966	20	100	100	GGTCGCCCGGATGATATCTC	59.826	20	100	100	173	127	299	TCTTACACAACGGCCCAGAC	59.966	20	100	100	GTCGCCCGGATGATATCTCG	60.179	20	100	100	172	127	298
EST-SSR_203|CGC	TGTGGCAGGAAAAGGAGGAG	59.598	20	100	100	CTCCCTTTCCCTCCCAAACC	59.96	20	100	100	145	142	286	TGTGGCAGGAAAAGGAGGAG	59.598	20	100	100	CCTCCCAAACCACACTCCAA	59.815	20	100	100	136	142	277	TGTGGCAGGAAAAGGAGGAG	59.598	20	100	100	CCTTTCCCTCCCAAACCACA	59.813	20	100	100	142	142	283
EST-SSR_204|CGC	GCACGCACTTCCCCTATCAT	60.179	20	100	100	ATGGAGACGGAAGGGCAAAG	60.035	20	100	100	159	141	299	CATCATTGCACGCACTTCCC	60.179	20	100	96.67	ATGGAGACGGAAGGGCAAAG	60.035	20	100	100	166	134	299	GCACGCACTTCCCCTATCAT	60.179	20	100	100	GATGGAGACGGAAGGGCAAA	60.035	20	100	100	160	141	300
EST-SSR_205|CGC	CTCCCGTACCTTCGATCACG	59.971	20	100	93.33	TCCTCCTCCTCGTCATCGTT	60.034	20	100	100	192	105	296	CTCCCGTACCTTCGATCACG	59.971	20	100	93.33	TCTTCGGATGGAGGGTCACT	59.959	20	98.33	100	132	105	236	CTCCCGTACCTTCGATCACG	59.971	20	100	93.33	CGTCAAGCTCGATTCGGAGA	59.901	20	100	100	158	105	262
EST-SSR_206|CGC	TGGTGTGTTGACCTTCACGT	59.749	20	100	100	AGTCTCCACCAACAGCTTCG	59.966	20	100	90	179	159	337	TGGTGTGTTGACCTTCACGT	59.749	20	100	100	CGACAGTAGCAGAAGTGGCA	60.038	20	100	95	155	159	313	TGGTGTGTTGACCTTCACGT	59.749	20	100	100	GCAGTCCCAATAGGCACGAA	60.392	20	100	100	138	159	296
EST-SSR_207|CGG	TCATGGGCTGCTCTTCAGTG	60.036	20	100	100	AGCACTGTCACCCACCAAAA	60.034	20	100	100	126	153	278	TCGCCATGTCAGTCGACTTC	60.109	20	100	100	AGCACTGTCACCCACCAAAA	60.034	20	100	100	188	91	278	TCATGGGCTGCTCTTCAGTG	60.036	20	100	100	CAAAGCCAAGTGGTGTGCAA	59.825	20	100	100	156	153	308
EST-SSR_208|CGG	CAGTGTGAGCTCAACGAGGT	59.967	20	100	100	TCCTCGGCACTCCCTTAGAT	59.738	20	100	100	167	72	238	ATGAGACAGCCGGGAGATCT	60.106	20	100	100	TCCTCGGCACTCCCTTAGAT	59.738	20	100	100	199	40	238	CAGTGTGAGCTCAACGAGGT	59.967	20	100	100	CCCCATCCCAACACTAGCAC	60.394	20	100	100	187	72	258
EST-SSR_209|CT	ACTCTCCCTCCTTGCTTCCT	59.882	20	97.5	100	GGTTAGTGCAAGCGGAGACT	60.037	20	100	100	159	171	329	ACTCTCCCTCCTTGCTTCCT	59.882	20	97.5	100	TAGTGCAAGCGGAGACTGTG	60.038	20	100	100	156	171	326	CCCTCCTTGCTTCCTCCATC	59.818	20	97.5	100	GGTTAGTGCAAGCGGAGACT	60.037	20	100	100	154	176	329
EST-SSR_210|CT	GCAGAGAGATTTGCCGGGTT	60.678	20	100	100	GGCAAACAAAGGAAAGGACTGT	59.569	22	100	100	176	44	219	GCAGAGAGATTTGCCGGGTT	60.678	20	100	100	AGGCAAACAAAGGAAAGGACTG	59.305	22	100	100	177	44	220	GAGCTGCAGAGAGATTTGCC	58.984	20	100	100	GGCAAACAAAGGAAAGGACTGT	59.569	22	100	100	181	39	219
EST-SSR_211|CT	ATCGCTGCATAGTTCGCACT	60.179	20	100	100	GGGCGTGCGTTTACTGTTTA	59.133	20	100	100	179	146	324	AACGAGGAAGTTCGCACAGT	59.896	20	100	100	TGCGGAACTACAGGAGAGAGA	59.996	21	100	93.65	194	62	255	ACTCGCAGTACATCCTTGCC	60.108	20	100	100	TGCGGAACTACAGGAGAGAGA	59.996	21	100	93.65	132	124	255
EST-SSR_212|CT	CGGCCAAACAAACACCACAA	60.109	20	100	100	GGGGTTGAGAAAGAAGATTGCG	59.838	22	100	100	153	77	229	CTCACCGGCCAAACAAACAC	60.249	20	100	100	GGGGTTGAGAAAGAAGATTGCG	59.838	22	100	100	158	72	229	CGGCCAAACAAACACCACAA	60.109	20	100	100	GGGGTGAGATGATGATTTGGG	58.409	21	100	100	171	77	247
EST-SSR_213|CT	TCTCCCTCTCTCTCCTGTGC	60.034	20	95	100	TGGTTCTCTCTCCCAACCCT	59.806	20	100	100	172	181	352	TCTCCCTCTCTCTCCTGTGC	60.034	20	95	100	GTGGTTCTCTCTCCCAACCC	59.675	20	100	95	173	181	353	TCTCCCTCTCTCTCCTGTGC	60.034	20	95	100	CTGTGGTTCTCTCTCCCAACC	59.997	21	100	85.71	175	181	355
EST-SSR_214|CT	TAAATGAGCGAGGTGGGCAA	59.673	20	100	100	TGTTTACAGATTGGGATAGTGGGT	59.462	24	100	100	147	81	227	TAAATGAGCGAGGTGGGCAA	59.673	20	100	100	ACAGATTGGGATAGTGGGTA	54.89	20	100	100	142	81	222	TAAATGAGCGAGGTGGGCAA	59.673	20	100	100	TACAGATTGGGATAGTGGGT	54.89	20	100	100	143	81	223
EST-SSR_215|CT	AGGAAGGCAACACATAACCAC	58.485	21	100	100	AGTCGACACTCCAAGGAGAGA	59.926	21	100	100	104	178	281	AGGAAGGCAACACATAACCAC	58.485	21	100	100	ACCACCACCCTAAACACACT	58.781	20	100	100	185	178	362	AGGAAGGCAACACATAACCAC	58.485	21	100	100	TCGACACTCCAAGGAGAGAGA	59.649	21	100	100	102	178	279
EST-SSR_216|CT	TCCCTCCAGAAACCACTCCA	60.105	20	100	97.5	TCCTCGACTACAACGCCTTC	59.475	20	100	100	145	159	303	TCCCTCCAGAAACCACTCCA	60.105	20	100	97.5	CCTCGACTACAACGCCTTCT	59.473	20	100	100	144	159	302	TCCCTCCAGAAACCACTCCA	60.105	20	100	97.5	CTCCTCGACTACAACGCCTT	59.473	20	100	100	146	159	304
EST-SSR_217|CT	ACAGTACTCCGTCGTCCACA	60.536	20	100	100	AGCTTCTCACTGGTGGAACG	59.966	20	100	100	188	75	262	ACAGTACTCCGTCGTCCACA	60.536	20	100	100	AGGGGAACTGCAGAGAAAGC	59.963	20	100	100	159	75	233	AACAGTACTCCGTCGTCCAC	59.405	20	100	100	AGCTTCTCACTGGTGGAACG	59.966	20	100	100	189	74	262
EST-SSR_218|CT	TCGCTCTCCTCTGATCTGCT	60.107	20	100	100	CAACCGCCATGCTTTCTCAC	60.11	20	100	100	120	142	261	TCGCTCTCCTCTGATCTGCT	60.107	20	100	100	GCATTTCACCACGTCGACAG	59.836	20	100	100	185	142	326	TCGCTCTCCTCTGATCTGCT	60.107	20	100	100	CAGCATTTCACCACGTCGAC	59.836	20	100	100	187	142	328
EST-SSR_219|CT	TGGTCACCTTCTTGAGAAAGTCC	60.181	23	100	97.1	AAGAACGTCTCGGTGTCAGC	60.319	20	100	100	138	178	315	TGGTCACCTTCTTGAGAAAGTCC	60.181	23	100	97.1	GGGGAAGTGACCTCGTGAAA	59.605	20	100	100	168	178	345	GGTCACCTTCTTGAGAAAGTCC	58.596	22	100	96.97	AAGAACGTCTCGGTGTCAGC	60.319	20	100	100	137	179	315
EST-SSR_220|CT	CGCATTGAAACTTCGCACCA	60.041	20	100	100	AGAGTTGGAAGCTGCTCAGA	58.654	20	100	100	144	162	305	AGCAGCCTCCCAATCCAAAT	59.663	20	100	100	AGAGTTGGAAGCTGCTCAGA	58.654	20	100	100	185	121	305	CGCATTGAAACTTCGCACCA	60.041	20	100	100	AGTTGGAAGCTGCTCAGAAGA	59.304	21	100	100	142	162	303
EST-SSR_221|CT	GGGCAAGACCTTCAGCTTCT	59.963	20	100	100	CCTGGAACATGAACCGGCTA	59.748	20	100	100	189	58	246	AGGGCAAGACCTTCAGCTTC	59.963	20	100	100	CCTGGAACATGAACCGGCTA	59.748	20	100	100	190	57	246	GAGGGCAAGACCTTCAGCTT	59.963	20	100	100	CCTGGAACATGAACCGGCTA	59.748	20	100	100	191	56	246
EST-SSR_222|CT	GAAACCCTAGGTCCCTCCCT	59.956	20	100	65	TCTGGTTCTCCCAAGTCCCA	60.105	20	100	100	113	168	280	TGCAACACCGTGGCTTAAGA	60.179	20	100	100	TCTGGTTCTCCCAAGTCCCA	60.105	20	100	100	131	150	280	CTGCAACACCGTGGCTTAAG	59.762	20	100	100	TCTGGTTCTCCCAAGTCCCA	60.105	20	100	100	132	149	280
EST-SSR_223|CT	GCAAACTGCCAAAGACGTCA	59.62	20	100	100	AGTTGTGAGTGAGTGTGTGG	57.684	20	100	95	152	83	234	AGCAAACTGCCAAAGACGTC	59.337	20	100	100	AGTTGTGAGTGAGTGTGTGG	57.684	20	100	95	153	82	234	GCAAACTGCCAAAGACGTCA	59.62	20	100	100	AAGTTGTGAGTGAGTGTGTGG	58.368	21	100	95.24	153	83	235
EST-SSR_224|CT	ACCCATGTGTCCCCAAAAGC	60.832	20	100	100	TGCCACCAATTAGATTCTCCAGA	59.477	23	100	100	198	181	378	ACCCATGTGTCCCCAAAAGC	60.832	20	100	100	TGCCACCAATTAGATTCTCCAG	58.11	22	100	100	198	181	378	ACCCATGTGTCCCCAAAAGC	60.832	20	100	100	TGCCACCAATTAGATTCTCCA	56.981	21	100	100	198	181	378
EST-SSR_225|CT	ACCGTCGGTCTTTAGCGTTT	59.967	20	100	100	ACAGAGAGCGATCAGACACG	59.55	20	100	100	160	95	254	TTTGACTCCACGCCTTCTCC	59.965	20	100	100	ACAGAGAGCGATCAGACACG	59.55	20	100	100	143	112	254	GACTCCACGCCTTCTCCTTC	60.109	20	100	100	ACAGAGAGCGATCAGACACG	59.55	20	100	100	140	115	254
EST-SSR_226|CT	AACGGATGCTCCAGAGTCAA	59.023	20	100	100	TCTCAGTGTTCTCCCGGTTC	59.033	20	100	100	160	140	299	AAACGGATGCTCCAGAGTCA	59.023	20	100	100	TCTCAGTGTTCTCCCGGTTC	59.033	20	100	100	161	139	299	AACGGATGCTCCAGAGTCAA	59.023	20	100	100	CTCAGTGTTCTCCCGGTTCT	59.03	20	100	100	159	140	298
EST-SSR_227|CT	TGTGGGGCTTGGACAACTTT	60.033	20	N/A	N/A	ATTTGGGCGCTGATGTGAGA	60.035	20	100	100	105	146	250	TGTGGGGCTTGGACAACTTT	60.033	20	N/A	N/A	AGATTTGGGCGCTGATGTGA	60.035	20	100	100	107	146	252	TTGTGGGGCTTGGACAACTT	60.033	20	N/A	N/A	ATTTGGGCGCTGATGTGAGA	60.035	20	100	100	106	145	250
EST-SSR_228|CT	GGATGACTTCCAGCACATCC	58.327	20	100	100	ACATTCATCATCTCCAAGACCTGT	59.773	24	100	100	177	181	357	CTCACCAAGGAAAACATGCAGA	59.113	22	100	100	AGGTGCAAAGTAACCCAATTGTG	59.931	23	95.7	100	111	144	254	TCTCACCAAGGAAAACATGCAG	59.113	22	100	100	AGGTGCAAAGTAACCCAATTGTG	59.931	23	95.7	100	112	143	254
EST-SSR_229|CT	ACTGCAAAAGTCACACTTGCC	59.865	21	100	100	AGATTTTGCAGCGGGAGAGG	60.394	20	100	100	104	107	210	TCCACTGCATTGGAGATCCA	58.712	20	100	100	AGATTTTGCAGCGGGAGAGG	60.394	20	100	100	169	42	210	ACTGCAAAAGTCACACTTGCC	59.865	21	100	100	AGAGATTTTGCAGCGGGAGA	59.385	20	100	100	106	107	212
EST-SSR_230|CT	TCTGCACTTCCGTTTAAAAGCC	59.708	22	100	100	AACCATGCAAGTTCCATGAA	55.813	20	100	100	101	150	250	TCTGCACTTCCGTTTAAAAGCC	59.708	22	100	100	AAACCATGCAAGTTCCATGA	55.813	20	100	100	102	150	251	CTGCACTTCCGTTTAAAAGCCT	59.707	22	100	100	AACCATGCAAGTTCCATGAA	55.813	20	100	100	100	151	250
EST-SSR_231|CT	TGGAGGTTCGAGTCGTGTTG	59.968	20	100	100	CCTCGCACAAAACACATGCA	59.969	20	100	100	145	94	238	GTTGGAGGTTCGAGTCGTGT	59.968	20	100	100	CCTCGCACAAAACACATGCA	59.969	20	100	100	147	92	238	CGAGTTGAGTGAAGCAGGGT	59.966	20	100	100	CCTCGCACAAAACACATGCA	59.969	20	100	100	165	74	238
EST-SSR_232|CT	GTGGACTCACCTCTCCTCCT	59.96	20	N/A	N/A	AGAGAGAGAGCGGGGTGAAT	60.033	20	100	96.67	194	16	209	TGTGTGGACTCACCTCTCCT	59.811	20	N/A	N/A	AGAGAGAGAGCGGGGTGAAT	60.033	20	100	96.67	197	13	209	GTGGACTCACCTCTCCTCCT	59.96	20	N/A	N/A	GAGCGGGGTGAATTGGATCT	59.819	20	100	100	187	16	202
EST-SSR_233|CT	TGTAGAGGAAGTTGAGGGCAT	58.449	21	100	100	ACCCTCCTCCTTCCCTTCAA	59.804	20	100	100	190	131	320	TGTAGAGGAAGTTGAGGGCAT	58.449	21	100	100	AACCCTCCTCCTTCCCTTCA	59.804	20	100	100	191	131	321	TGTAGAGGAAGTTGAGGGCAT	58.449	21	100	100	TGAACCCTCCTCCTTCCCTT	59.804	20	100	100	193	131	323
EST-SSR_234|CT	ACGAATCCGATAAAAGTTCGCT	58.481	22	100	100	ATCAGATCGAGGGAGCGAGA	59.89	20	100	100	118	1	118	GACGAATCCGATAAAAGTTCGCT	59.449	23	100	100	ATCAGATCGAGGGAGCGAGA	59.89	20	100	100	119	0	118	ACGAATCCGATAAAAGTTCGCT	58.481	22	100	100	GATCGAGGGAGCGAGAGAGA	60.25	20	100	100	114	1	114
EST-SSR_235|CT	CCGCCTGTATAGTCGAACCC	59.968	20	100	100	AGAGAGGCAGCAGAAGGTCT	60.252	20	100	90	197	110	306	CCGCCTGTATAGTCGAACCC	59.968	20	100	100	AAGAGAGGCAGCAGAAGGTC	59.387	20	97.5	100	198	110	307	CCGCCTGTATAGTCGAACCC	59.968	20	100	100	GAAGAGAGGCAGCAGAAGGT	59.387	20	97.5	100	199	110	308
EST-SSR_236|CT	ACTTCTTGTGCTATGACTGCCT	59.696	22	100	100	TGCTCGATTTAACCTAGCAA	54.785	20	100	100	153	177	329	ACTTCTTGTGCTATGACTGCCT	59.696	22	100	100	TTGCTCGATTTAACCTAGCA	54.785	20	100	100	154	177	330	CGACCTGAGATAGTACAAACCGT	59.872	23	100	100	TGGAATCATGACACATTGACACAG	59.543	24	100	100	106	148	253
EST-SSR_237|CT	TGGGCGCACTTCTTCATCTT	59.963	20	100	100	AGTCCCTGTTCCGCGAATTT	59.964	20	100	100	157	32	188	TGGGCGCACTTCTTCATCTT	59.963	20	100	100	AAGTCCCTGTTCCGCGAATT	59.964	20	100	100	158	32	189	TGGGCGCACTTCTTCATCTT	59.963	20	100	100	GAAGTCCCTGTTCCGCGAAT	60.391	20	100	100	159	32	190
EST-SSR_238|CT	GACTTAGGCGAGACTTCCCA	58.816	20	100	100	CAGTGGGACTCAGACCATCG	59.826	20	100	100	141	76	216	AGACTTAGGCGAGACTTCCCA	60.273	21	98.4	100	CAGTGGGACTCAGACCATCG	59.826	20	100	100	142	75	216	CCCAAAGTCCAAATCCAAGCC	59.724	21	100	100	CAGTGGGACTCAGACCATCG	59.826	20	100	100	125	92	216
EST-SSR_239|CT	CGGGTCTGTTGAAGCTCTGT	59.966	20	100	100	TGACATCACGTACCCTCCCT	59.959	20	100	100	194	67	260	GAGGGTCGGGTCTGTTGAAG	60.037	20	100	100	TGACATCACGTACCCTCCCT	59.959	20	100	100	200	61	260	CACAGTCGTGGAAACCAGGA	59.894	20	100	100	TGACATCACGTACCCTCCCT	59.959	20	100	100	133	128	260
EST-SSR_240|CT	TGCATGGATGGGTGCTACAA	59.669	20	100	100	AAACAGGCAGGCATGAGACA	59.889	20	100	85	115	131	245	TGCATGGATGGGTGCTACAA	59.669	20	100	100	ATGCCACCAAGACCACTTCC	60.251	20	100	100	153	131	283	TGCATGGATGGGTGCTACAA	59.669	20	100	100	AACAGGCAGGCATGAGACAT	59.669	20	100	90	114	131	244
EST-SSR_241|CT	GCCTAGTACGGTGGAACAGG	59.825	20	100	100	AACCGGTACCACATGTGCTT	59.89	20	100	100	178	105	282	GCCTAGTACGGTGGAACAGG	59.825	20	100	100	ACCAACCGGTACCACATGTG	60.251	20	100	100	181	105	285	ACGGTGGAACAGGAAATGGT	59.523	20	100	90	AACCGGTACCACATGTGCTT	59.89	20	100	100	171	112	282
EST-SSR_242|CT	CTGCCGACCCATTGAGCTAA	60.108	20	100	100	GCGAGCGTAACTTCGAACAT	59.01	20	100	100	175	90	264	CTGCCGACCCATTGAGCTAA	60.108	20	100	100	GGCGAGCGTAACTTCGAACA	61.005	20	100	100	176	90	265	TGCCGACCCATTGAGCTAAA	59.673	20	100	100	GCGAGCGTAACTTCGAACAT	59.01	20	100	100	174	91	264
EST-SSR_243|CTC	GAAGACGCTGCCAACAAGTG	60.041	20	100	100	CGGTGGACAACGTACCAGAC	60.665	20	100	100	145	126	270	ACTGTGGCGACTACGAAGAC	59.76	20	95	100	CGGTGGACAACGTACCAGAC	60.665	20	100	100	159	112	270	TACGAAGACGCTGCCAACAA	60.25	20	97.93	93.33	CGGTGGACAACGTACCAGAC	60.665	20	100	100	148	123	270
EST-SSR_244|CTG	CTTGACGGAGGCAGAGCTAC	60.179	20	100	100	GGCTTTCTGTGATGCGTTGG	60.11	20	100	100	162	181	342	CTTGACGGAGGCAGAGCTAC	60.179	20	100	100	GGGCTTTCTGTGATGCGTTG	60.11	20	100	100	163	181	343	CTTGACGGAGGCAGAGCTAC	60.179	20	100	100	AGGGCTTTCTGTGATGCGTT	60.251	20	100	100	164	181	344
EST-SSR_245|CTG	CTAAGGAGCCAAGCAGCACT	60.036	20	100	100	ATATTCCCAAAGGGCTGGCA	59.364	20	96.27	93.33	161	94	254	TCTAAGGAGCCAAGCAGCAC	60.036	20	100	100	ATATTCCCAAAGGGCTGGCA	59.364	20	96.27	93.33	162	93	254	GGAGCCAAGCAGCACTGATA	60.108	20	100	100	ATATTCCCAAAGGGCTGGCA	59.364	20	96.27	93.33	157	98	254
EST-SSR_246|CTG	TCGCAAGTCGTGTATGCCTT	60.038	20	100	100	TACCCGGAAACTTCGGCTTC	60.037	20	100	100	155	115	269	TGCTGTCGCAAGTCGTGTAT	60.039	20	100	100	TACCCGGAAACTTCGGCTTC	60.037	20	100	100	160	110	269	TGTATGCCTTCGCCGATGTT	60.108	20	100	100	TACCCGGAAACTTCGGCTTC	60.037	20	100	100	145	125	269
EST-SSR_247|CTG	GACGCTCGTGTCTGCTTGT	60.662	19	100	100	CCGCGAACGCATAAAGAACC	60.248	20	100	100	100	157	256	GACGCTCGTGTCTGCTTGT	60.662	19	100	100	CCCGCGAACGCATAAAGAAC	60.248	20	100	100	101	157	257	GACGCTCGTGTCTGCTTGTG	61.881	20	100	100	CCGCGAACGCATAAAGAACC	60.248	20	100	100	100	157	256
EST-SSR_248|CTG	CATTGTCCCGGCTGTTGTTG	60.039	20	100	100	GGGCCAAATAGCTGCGAATG	59.969	20	100	100	183	141	323	CATTGTCCCGGCTGTTGTTG	60.039	20	100	100	CAACGATGGCCAGAGGACTT	60.036	20	100	92.5	142	141	282	CATTGTCCCGGCTGTTGTTG	60.039	20	100	100	GAGGACTTTCCAGCGCTCTT	60.037	20	97.5	100	130	141	270
EST-SSR_249|CTG	AGTCCCCAGTTTGTTGCTGT	59.741	20	100	100	TCTTTTGGAACCAGCCAGCA	60.106	20	100	100	181	178	358	AGTCCCCAGTTTGTTGCTGT	59.741	20	100	100	ACGTCTTTTGGAACCAGCCA	60.107	20	100	100	184	178	361	CCCCAGTTTGTTGCTGTTCC	59.611	20	100	100	TCTTTTGGAACCAGCCAGCA	60.106	20	100	100	178	181	358
EST-SSR_250|CTG	GTGCAAGAGAGGCAGACCAT	60.036	20	100	100	TCCACAAATTATCGCCTGCT	57.582	20	100	100	169	108	276	CTCCTTTGACCTGTGGTGCA	60.179	20	97.5	100	TCCACAAATTATCGCCTGCT	57.582	20	100	100	184	93	276	TCCTTTGACCTGTGGTGCAA	59.743	20	97.5	100	TCCACAAATTATCGCCTGCT	57.582	20	100	100	183	94	276
EST-SSR_251|CTG	AGATGGCGGAGAGGAAGAGT	60.033	20	100	100	TTCGACGCAGACATGAGCAT	60.109	20	100	100	126	173	298	AGATGGCGGAGAGGAAGAGT	60.033	20	100	100	GACGATCACTTGACGGACGT	60.11	20	100	100	162	173	334	GCGGGGATCGACCATATTGT	59.965	20	100	100	TTCGACGCAGACATGAGCAT	60.109	20	100	100	184	115	298
EST-SSR_252|CTG	CGTGGGTTGTGGAGACTGAA	59.894	20	100	100	AGAACCACAGCCAACCACTC	60.179	20	100	90	190	176	365	CGTGGGTTGTGGAGACTGAA	59.894	20	100	100	GAGAACCACAGCCAACCACT	60.179	20	100	92.5	191	176	366	AACGTGGGTTGTGGAGACTG	60.179	20	100	100	AGAACCACAGCCAACCACTC	60.179	20	100	90	192	174	365
EST-SSR_253|CTG	AGTTGCAGGAGCCATGTTGA	59.889	20	100	100	AAAGAAGCCCAGGCAAAGGT	60.106	20	100	100	180	102	281	TTGACAGTTGCAGGAGCCAT	59.889	20	100	96.67	AAAGAAGCCCAGGCAAAGGT	60.106	20	100	100	185	97	281	ATTGACAGTTGCAGGAGCCA	59.889	20	100	93.33	AAAGAAGCCCAGGCAAAGGT	60.106	20	100	100	186	96	281
EST-SSR_254|CTT	CCCCATGGCCTACACTATCA	58.566	20	100	100	CAAACCTGCGGTTGCTTGAA	59.898	20	100	100	166	163	328	CCCCATGGCCTACACTATCA	58.566	20	100	100	TTCAAACCTGCGGTTGCTTG	59.898	20	100	100	168	163	330	CCCCATGGCCTACACTATCA	58.566	20	100	100	CTGCGGTTGCTTGAATTCCC	60.109	20	100	100	161	163	323
EST-SSR_255|CTT	TCTCCCTCTATGGCCTCTTCT	59.137	21	100	100	AGAGGAGGGTGACAATAAGCA	58.449	21	100	100	153	96	248	CCTTGGATTCTCCCTCTATGGC	59.96	22	100	100	AGAGGAGGGTGACAATAAGCA	58.449	21	100	100	161	88	248	TCTCCCTCTATGGCCTCTTCT	59.137	21	100	100	AGGAGGGTGACAATAAGCATGA	59.154	22	100	100	151	96	246
EST-SSR_256|CTT	AATGTTCCAGCCACTTCAAC	56.526	20	100	100	AACCCTTGTTGCTGCCAGAT	60.179	20	100	92.5	150	181	330	AATGTTCCAGCCACTTCAAC	56.526	20	100	100	TTACGTCGCCAAGGGTAAGC	60.39	20	100	100	110	181	290	AATGTTCCAGCCACTTCAAC	56.526	20	100	100	AAACCCTTGTTGCTGCCAGA	60.397	20	100	90	151	181	331
EST-SSR_257|GA	GCTTTCTCCTCCGTGGGAAA	59.964	20	100	100	ACCTCAGGGTCCAGGAATCA	59.881	20	100	100	158	143	300	CGGCTCTCTCTCTCCCTCTT	60.107	20	100	100	ACCTCAGGGTCCAGGAATCA	59.881	20	100	100	134	167	300	GCTTTCTCCTCCGTGGGAAA	59.964	20	100	100	GGCTCTCTCTCTCTCTCCGA	59.532	20	100	100	193	143	335
EST-SSR_258|GA	GAGGAAGGACGTTGGTGAGG	60.037	20	98.33	100	CCGACCAACATCACCGTCAA	60.602	20	100	93.33	121	140	260	GAGGAAGGACGTTGGTGAGG	60.037	20	98.33	100	GGCAGCGATTCCAATTCTCC	59.335	20	100	100	139	140	278	GAGGAAGGACGTTGGTGAGG	60.037	20	98.33	100	GGGCAGCGATTCCAATTCTC	59.335	20	100	98.33	140	140	279
EST-SSR_259|GA	TCCCGGAACCTCAGAGAGAG	60.034	20	100	83.33	TCAACGAAAATACCCGCAACA	58.781	21	100	100	114	106	219	TCCCGGAACCTCAGAGAGAG	60.034	20	100	83.33	CTCAACGAAAATACCCGCAACA	59.775	22	100	100	115	106	220	GGAGACTTGGAGACCATCGC	60.179	20	100	100	TCAACGAAAATACCCGCAACA	58.781	21	100	100	135	85	219
EST-SSR_260|GA	GCCTCGCTGAAGCAGAAATG	59.902	20	95	100	CTGCAACAATGTCTGCGTCA	59.412	20	100	80	147	118	264	GCCTCGCTGAAGCAGAAATG	59.902	20	95	100	CTCTGCAACAATGTCTGCGT	59.13	20	100	90	149	118	266	ATCGACACCAAGCAGCTCAG	60.391	20	100	100	CTGCAACAATGTCTGCGTCA	59.412	20	100	80	199	66	264
EST-SSR_261|GA	GCCAGCACAGAAGCAGTACT	60.321	20	100	100	CGCTGGAGCTCTTGTCCATT	60.392	20	100	100	195	30	224	GCCAGCACAGAAGCAGTACT	60.321	20	100	100	CTGACGCTGGAGCTCTTGTC	60.736	20	100	100	199	30	228	GGCCAGCACAGAAGCAGTA	60.003	19	100	100	CGCTGGAGCTCTTGTCCATT	60.392	20	100	100	196	29	224
EST-SSR_262|GA	AGAAGCACTGAAGCAGAGAGT	59.03	21	100	100	TTGACATCCCGCGTCTTCTC	60.109	20	100	100	186	149	334	AGAAGCACTGAAGCAGAGAGT	59.03	21	100	100	GACATCCCGCGTCTTCTCTT	59.826	20	100	100	184	149	332	AGAAGCACTGAAGCAGAGAGT	59.03	21	100	100	TTGTTGACATCCCGCGTCTT	60.25	20	100	100	189	149	337
EST-SSR_263|GA	ACATACAACACTGCCGATTGG	58.916	21	100	100	CCGTGGCTCCGTCAAATTCT	60.674	20	100	100	199	105	303	ACATACAACACTGCCGATTGG	58.916	21	100	100	CGTGGCTCCGTCAAATTCTT	58.843	20	100	100	198	105	302	ACATACAACACTGCCGATTGG	58.916	21	100	100	TGGCTCCGTCAAATTCTTTGC	59.731	21	100	100	196	105	300
EST-SSR_264|GA	AGTTCGTGACGCCTTGTGAG	60.598	20	100	100	TTGTTTCTTCCCTGGTCACA	56.887	20	100	100	188	125	312	AGTTCGTGACGCCTTGTGAG	60.598	20	100	100	TGTTTCTTCCCTGGTCACAT	56.654	20	100	100	187	125	311	AGTTCGTGACGCCTTGTGAG	60.598	20	100	100	TTTGTTTCTTCCCTGGTCACA	57.626	21	100	100	189	125	313
EST-SSR_265|GA	TTCCCTTCTCTCCTCTGCCA	59.883	20	100	100	GGCCGTTTCTCTCTCCTCTC	59.542	20	100	100	189	60	248	TCCCTTCTCTCCTCTGCCAT	59.659	20	100	100	GGCCGTTTCTCTCTCCTCTC	59.542	20	100	100	188	61	248	AGTGACCCGCCATGAAATCT	59.379	20	100	100	GGCCGTTTCTCTCTCCTCTC	59.542	20	100	100	123	126	248
EST-SSR_266|GA	TTCGGGTTTGAAGCACTTGC	59.616	20	100	100	AAATAACACCCGCCACTCGA	59.678	20	100	100	152	97	248	TTCGGGTTTGAAGCACTTGC	59.616	20	100	100	TAACACCCGCCACTCGATTG	60.391	20	100	97.5	149	97	245	GGGTTTGAAGCACTTGCCAA	59.536	20	100	100	AAATAACACCCGCCACTCGA	59.678	20	100	100	149	100	248
EST-SSR_267|GA	CAGTGGTTCCTCCCTTTCCC	59.962	20	100	100	CCAATCACCCCACACCCAAA	60.471	20	100	100	187	84	270	CCAGTGGTTCCTCCCTTTCC	59.962	20	100	100	CCAATCACCCCACACCCAAA	60.471	20	100	100	188	83	270	AGTGGTTCCTCCCTTTCCCT	60.104	20	100	100	CCAATCACCCCACACCCAAA	60.471	20	100	100	186	85	270
EST-SSR_268|GA	TGATTTCACTCCCGGCGAAA	59.964	20	100	100	ACTTTCTTGCCAGAGCGTGT	60.179	20	100	100	158	84	241	TTGATTTCACTCCCGGCGAA	59.964	20	100	100	ACTTTCTTGCCAGAGCGTGT	60.179	20	100	100	159	83	241	TGATTTCACTCCCGGCGAAA	59.964	20	100	100	CTTTCTTGCCAGAGCGTGTG	59.763	20	100	100	157	84	240
EST-SSR_269|GA	AGAGATGGAGAAGTACAAGGAGGA	60.017	24	100	100	GGTGTTGTCTTGGTGGGTGA	60.107	20	100	100	144	63	206	GGAGAACAAATGAAATGGGATCCG	60.202	24	100	100	GGTGTTGTCTTGGTGGGTGA	60.107	20	100	100	174	33	206	GAGATGGAGAAGTACAAGGAGGA	58.718	23	100	100	GGTGTTGTCTTGGTGGGTGA	60.107	20	100	100	143	64	206
EST-SSR_270|GA	GGGCAGTGAAAGCTATCCCT	59.451	20	100	100	GGCCAGAAACTCGGATCAGT	59.749	20	98.33	100	200	168	367	GGGGCAGTGAAAGCTATCCC	60.466	20	100	100	GCCAGAAACTCGGATCAGTCT	59.794	21	98.4	100	200	167	366	GGGCAGTGAAAGCTATCCCT	59.451	20	100	100	GCCAGAAACTCGGATCAGTCT	59.794	21	98.4	100	199	168	366
EST-SSR_271|GA	ACTGCCATGGTATTTTCAGAAGC	59.555	23	100	100	CAGGGCTCTCAAGTGCAGAA	59.964	20	100	100	136	151	286	ACTGCCATGGTATTTTCAGAAGC	59.555	23	100	100	AGGGCTCTCAAGTGCAGAAC	59.964	20	100	100	135	151	285	ACTGCCATGGTATTTTCAGAAGC	59.555	23	100	100	ATGAATTGGGCAGGGCTCTC	60.106	20	100	100	146	151	296
EST-SSR_272|GA	ACCCCAACCTCCCAATACGT	60.843	20	100	100	TTTCATGCTAGCCCCACCAG	60.034	20	100	100	181	83	263	CCCCAACCTCCCAATACGTA	58.794	20	100	100	TTTCATGCTAGCCCCACCAG	60.034	20	100	100	180	84	263	TACCCCAACCTCCCAATACG	58.794	20	100	100	TTTCATGCTAGCCCCACCAG	60.034	20	100	100	182	82	263
EST-SSR_273|GA	ATCAGCGGTACCGATCAACC	59.896	20	95	100	GTGGGTTCCGGTGTAATCGA	59.753	20	100	75	140	150	289	ATCAGCGGTACCGATCAACC	59.896	20	95	100	TCGAAACATGGGTGGGTTCC	60.251	20	100	60	151	150	300	CAACAGATCAGCGGTACCGA	59.827	20	N/A	N/A	GTGGGTTCCGGTGTAATCGA	59.753	20	100	75	146	144	289
EST-SSR_274|GA	AGGAACAAACCACCTGGAGA	58.482	20	100	100	TGGTAAACCAGAGCGAGAGA	58.081	20	100	100	196	37	232	AGGAACAAACCACCTGGAGAA	59.15	21	100	100	TGGTAAACCAGAGCGAGAGA	58.081	20	100	100	196	37	232	AAGGAACAAACCACCTGGAGA	59.15	21	100	100	TGGTAAACCAGAGCGAGAGA	58.081	20	100	100	197	36	232
EST-SSR_275|GA	CCAAGTGCCGAGAGAAGAGG	60.108	20	100	87.5	GGTCGAAAGTCCCTCGTCTC	59.829	20	100	100	106	150	255	AAGTGCCGAGAGAAGAGGGA	60.252	20	100	77.5	GGTCGAAAGTCCCTCGTCTC	59.829	20	100	100	104	152	255	CCAAGTGCCGAGAGAAGAGG	60.108	20	100	87.5	TTGGTCGAAAGTCCCTCGTC	59.684	20	100	100	108	150	257
EST-SSR_276|GA	CTGGTCATGGCTTGTCGAGA	59.753	20	100	100	CGGTGCCTTCTGTTCGCTTA	60.669	20	100	100	105	138	242	CTGGTCATGGCTTGTCGAGA	59.753	20	100	100	GGTGCCTTCTGTTCGCTTAC	59.203	20	100	100	104	138	241	TGGTCATGGCTTGTCGAGAA	59.315	20	100	100	CGGTGCCTTCTGTTCGCTTA	60.669	20	100	100	104	139	242
EST-SSR_277|GA	GGCTGCCACCCATTCATTAC	59.253	20	100	100	GTTTTGCCCCTTCTCGCTTG	60.039	20	100	100	188	59	246	CCAGGTGGGAAAGTGAGGAT	59.005	20	100	93.33	AGAGAGCGCCTAGGGTTTTG	59.749	20	100	100	104	157	260	CCAGGTGGGAAAGTGAGGATC	60.065	21	100	93.65	AGAGAGCGCCTAGGGTTTTG	59.749	20	100	100	104	157	260
EST-SSR_278|GA	CCTTTCGGGATCCCACCAAA	59.961	20	100	100	TGAGCAAGCAATCGAGCAAG	59.199	20	95	100	100	77	176	TCTGTCTGTGTACCCCAGGT	59.81	20	100	100	TGAGCAAGCAATCGAGCAAG	59.199	20	95	100	133	44	176	CCTTTCGGGATCCCACCAAA	59.961	20	100	100	TTGAGCAAGCAATCGAGCAAG	59.802	21	95.2	100	101	77	177
EST-SSR_279|GA	TGGCCCAGCATTCACAGATT	59.96	20	100	100	GTGTTTGGATGCTGCTACGC	60.179	20	100	95	199	155	353	CTGGCCCAGCATTCACAGAT	60.395	20	100	100	GTGTTTGGATGCTGCTACGC	60.179	20	100	95	200	154	353	TGGCCCAGCATTCACAGATT	59.96	20	100	100	GATGCTGCTACGCGTCTTCA	60.802	20	100	100	192	155	346
EST-SSR_280|GA	GGAAGCTTTCGGACTCCACA	59.965	20	100	100	AGCCACACGAACATTTTCCT	58.019	20	97.5	100	101	148	248	GGAAGCTTTCGGACTCCACA	59.965	20	100	100	CAGCCGCCCGAGGAATTTT	61.046	19	97.35	100	140	148	287	GCGAACCAGAACAAGGAAGC	59.761	20	95	100	AGCCACACGAACATTTTCCT	58.019	20	97.5	100	115	134	248
EST-SSR_281|GA	CGTCGCTTCTCAGAGGATCC	59.97	20	100	100	GAGACGGCGCAAATTTCGAG	60.247	20	95	100	184	100	283	CCGTCGCTTCTCAGAGGATC	59.97	20	100	100	GAGACGGCGCAAATTTCGAG	60.247	20	95	100	185	99	283	TACTCCCGTCGCTTCTCAGA	60.036	20	100	100	GAGACGGCGCAAATTTCGAG	60.247	20	95	100	190	94	283
EST-SSR_282|GA	AGGAAACAGGGAATTCGGCAT	59.994	21	100	100	TTTTGGGAGGTCGGCTGTC	59.927	19	100	73.68	155	138	292	AGGAAACAGGGAATTCGGCAT	59.994	21	100	100	GGGAGGTCGGCTGTCTTTT	59.625	19	N/A	N/A	151	138	288	AGGAAACAGGGAATTCGGCAT	59.994	21	100	100	TGGGAGGTCGGCTGTCTTTT	61.416	20	100	55	152	138	289
EST-SSR_283|GA	ACAATCTGAAACCGTGGAAGC	59.12	21	100	100	CCACCCATTAACAGAGAGGCA	59.718	21	100	100	159	175	333	ACAATCTGAAACCGTGGAAGC	59.12	21	100	100	TGCCACCCATTAACAGAGAGG	59.718	21	100	100	161	175	335	CTGAAACCGTGGAAGCTATCG	59.073	21	100	100	CCACCCATTAACAGAGAGGCA	59.718	21	100	100	154	180	333
EST-SSR_284|GA	GGGGTTTGGTTTGGAGAGGT	59.812	20	100	100	ACCAAAAGCACCGATGTCGA	60.25	20	95	100	159	176	334	GGGGTTTGGTTTGGAGAGGT	59.812	20	100	100	CCAAAAGCACCGATGTCGAG	59.556	20	100	67.5	158	176	333	GGGGTTTGGTTTGGAGAGGT	59.812	20	100	100	TACCAAAAGCACCGATGTCGA	59.999	21	95.2	100	160	176	335
EST-SSR_285|GA	ATGTTCATGACGTCGGCCAT	60.108	20	100	100	ACGACGAACAAAGTGAAGCC	59.065	20	100	100	159	113	271	ATGTTCATGACGTCGGCCAT	60.108	20	100	100	GACGACGAACAAAGTGAAGCC	60.071	21	100	100	160	113	272	AGGATTTCTCGGGCCTTTCG	60.108	20	100	100	CACATCATTTCCCTCCCCGAT	59.856	21	100	100	146	54	199
EST-SSR_286|GA	CGGCTTCGTACCAACTCTGA	59.757	20	100	100	TGCTTGGGCAATGGATGTTG	59.391	20	100	100	195	80	274	CGGCTTCGTACCAACTCTGA	59.757	20	100	100	GCTTGGGCAATGGATGTTGA	59.103	20	100	100	194	80	273	CCGGCTTCGTACCAACTCTG	60.736	20	100	100	TGCTTGGGCAATGGATGTTG	59.391	20	100	100	196	79	274
EST-SSR_287|GA	TCCACAGCCACAGTTTCCTC	59.891	20	100	100	CGTTTTCGCAATCTTCTCGGT	59.54	21	100	100	122	155	276	CTCCACAGCCACAGTTTCCT	59.891	20	100	100	CGTTTTCGCAATCTTCTCGGT	59.54	21	100	100	123	154	276	GGCGAAACTCATGTCAGGGT	60.322	20	100	100	CGTTTTCGCAATCTTCTCGGT	59.54	21	100	100	185	92	276
EST-SSR_288|GAA	CACACAGCAGTAGCCATGGA	60.036	20	100	100	GTGAAGGGCGTAGGGAGAAG	59.824	20	100	90	136	179	314	TCACACAGCAGTAGCCATGG	60.036	20	100	100	GTGAAGGGCGTAGGGAGAAG	59.824	20	100	90	137	178	314	AACCCCTTCTCACACAGCAG	59.891	20	100	100	GTGAAGGGCGTAGGGAGAAG	59.824	20	100	90	146	169	314
EST-SSR_289|GAA	GCAATCTTACCGGGCTCACT	60.108	20	100	100	TCTCATCCCGAGCTTCCTCT	59.74	20	100	100	180	56	235	GCAATCTTACCGGGCTCACT	60.108	20	100	100	TCTCTCATCCCGAGCTTCCT	59.74	20	100	100	182	56	237	GGCGATGAAGGCAACCTAGA	59.822	20	100	100	TCTCATCCCGAGCTTCCTCT	59.74	20	100	100	102	134	235
EST-SSR_290|GAA	GCGAAAGATGAAGCGAAGAGG	59.674	21	100	100	TCCACCATGAAACTGAGGCT	58.933	20	100	100	148	180	327	TTGAGCGAAAGATGAAGCGA	57.921	20	100	100	TCGAAGTACCCACACCCTGT	60.47	20	100	100	100	176	275	TCTTGTGGTGAAGAAGCTTGGA	59.827	22	100	100	CGAAGTACCCACACCCTGTT	59.605	20	100	100	135	140	274
EST-SSR_291|GAA	TCCTATATGCGCATCACCAGA	58.753	21	100	100	GCATTGTTGTTTTGGAGTGTTTGG	60.202	24	100	100	188	142	329	TGCGCATCACCAGAATTAGT	57.598	20	100	100	GCATTGTTGTTTTGGAGTGTTTGG	60.202	24	100	100	181	149	329	TCCTATATGCGCATCACCAGAA	59.367	22	100	100	GCATTGTTGTTTTGGAGTGTTTGG	60.202	24	100	100	188	142	329
EST-SSR_292|GAA	GGGCTGTTGAGAGTCCCTTC	60.036	20	100	100	GCGGCTTCTGGTCCAAATCA	60.96	20	100	100	122	130	251	ACTGGCCAATGCTCACGTAA	59.964	20	N/A	N/A	GCGGCTTCTGGTCCAAATCA	60.96	20	100	100	193	59	251	TTTGGGGCTGTTGAGAGTCC	59.89	20	100	100	GCGGCTTCTGGTCCAAATCA	60.96	20	100	100	126	126	251
EST-SSR_293|GAA	GCACAAATCGGTCCATGAGC	59.901	20	100	100	CCGCTCTGGAGGAGAAGTTG	60.108	20	100	100	155	108	262	AGCAAACAAACGGTGGCTTC	59.898	20	100	100	CCGCTCTGGAGGAGAAGTTG	60.108	20	100	100	138	125	262	GAGCAAACAAACGGTGGCTT	59.898	20	100	100	CCGCTCTGGAGGAGAAGTTG	60.108	20	100	100	139	124	262
EST-SSR_294|GAC	TGGGAGGACGAGTTTGAGGA	60.179	20	100	100	CCAGTCCCATAGCGTCTACG	59.689	20	100	100	130	134	263	CTGGGAGGACGAGTTTGAGG	59.752	20	100	100	CCAGTCCCATAGCGTCTACG	59.689	20	100	100	131	133	263	TGGGAGGACGAGTTTGAGGA	60.179	20	100	100	CGCTCGTCTTTGTCTTCTGC	59.563	20	100	97.5	161	134	294
EST-SSR_295|GAC	ATGGGGAAGGGGAAGAGGAA	59.877	20	100	55	CTGCTTCGTCCTCCTCTTCC	59.825	20	100	100	117	123	239	AATGGGGAAGGGGAAGAGGA	59.877	20	96.67	85	CTGCTTCGTCCTCCTCTTCC	59.825	20	100	100	118	122	239	CGGAAGAGAATGGGGAAGGG	59.819	20	100	95	CTGCTTCGTCCTCCTCTTCC	59.825	20	100	100	126	114	239
EST-SSR_296|GAC	AAACCGCCTCTGTCTCTTCG	60.038	20	100	100	ATAGAGATGAGGCGGCTTGC	59.965	20	100	100	166	177	342	CGAAACCGCCTCTGTCTCTT	60.038	20	100	100	ATAGAGATGAGGCGGCTTGC	59.965	20	100	100	168	175	342	CCTCTGTATCACGCGACCTC	59.97	20	100	100	ATTACGTTGCGGAGGGGAAG	60.108	20	100	100	180	90	269
EST-SSR_297|GAC	GACAAGCTCATCGCAAGTGG	59.555	20	100	100	AAACCACCATGCACCATCCT	59.885	20	100	100	194	62	255	CCACAAGACAAGCTCATCGC	59.555	20	100	100	AAACCACCATGCACCATCCT	59.885	20	100	100	200	56	255	GACAAGCTCATCGCAAGTGG	59.555	20	100	100	ACGTAAACCACCATGCACCA	60.179	20	100	100	198	62	259
EST-SSR_298|GAG	TTTGCTTGAGTGGCACCAGA	60.107	20	N/A	N/A	GCCTTCGGACATTGTTGCTG	60.11	20	100	100	198	58	255	TTTGCTTGAGTGGCACCAGA	60.107	20	N/A	N/A	CTGCCTTCGGACATTGTTGC	60.11	20	100	100	200	58	257	CTAGAGCCCGAGCATTGCTT	60.179	20	100	100	GCCTTCGGACATTGTTGCTG	60.11	20	100	100	143	113	255
EST-SSR_299|GAT	GGGCCGGATAACTTGGACAA	60.035	20	100	100	TCCTCTGCAGCAGCTTCAAA	59.891	20	100	100	155	107	261	GGAGCAGTTCCAGAAGCAGT	59.964	20	100	98.33	TCCTCTGCAGCAGCTTCAAA	59.891	20	100	100	120	142	261	GGGCCGGATAACTTGGACAA	60.035	20	100	100	TCTGCAGCAGCTTCAAAGGT	60.179	20	100	100	152	107	258
EST-SSR_300|GAT	GCTGGTGCTGAAGATGAGGA	59.749	20	100	100	ACTCCTCTGCAACCTCCATTG	59.996	21	100	100	190	89	278	GCTGGTGCTGAAGATGAGGA	59.749	20	100	100	CCTCCATTGCCTTTTCAACCC	59.724	21	95.2	100	178	89	266	GCTGGTGCTGAAGATGAGGA	59.749	20	100	100	ACTCCTCTGCAACCTCCATT	58.634	20	100	100	190	89	278
EST-SSR_301|GAT	TTGCTGATGCTAAGGCCACA	59.962	20	100	83.33	TCATCCCACGGCTTCACATC	60.108	20	100	100	184	165	348	TTGCTGATGCTAAGGCCACA	59.962	20	100	83.33	TCATCATCCCACGGCTTCAC	60.108	20	100	100	187	165	351	TTGCTGATGCTAAGGCCACA	59.962	20	100	83.33	CTCATCATCCCACGGCTTCA	59.821	20	100	100	188	165	352
EST-SSR_302|GAT	TGAAGAAATAATGGTGCCCCAA	58.216	22	100	100	ACAAGCTTGATTTCTTGGACTGAG	59.482	24	100	75	160	165	324	TGAAGAAATAATGGTGCCCCAA	58.216	22	100	100	AGCTTGATTTCTTGGACTGAGA	57.369	22	100	86.36	157	165	321	TGAAGAAATAATGGTGCCCCAA	58.216	22	100	100	CAAGCTTGATTTCTTGGACTGAGA	59.241	24	100	79.17	159	165	323
EST-SSR_303|GAT	CCTGGAATGGGATAATGAAACGG	59.43	23	95.7	100	TCCATGAGCCTTCCAAGAACC	59.995	21	100	100	200	178	377	GGATCTCACGGGACTAACGG	59.615	20	98.33	96.67	AAAGGTACCACAAAAGCAGT	55.373	20	100	100	153	130	282	GGATCTCACGGGACTAACGG	59.615	20	98.33	96.67	TGAAAAGGTACCACAAAAGCAG	57.353	22	100	100	156	130	285
EST-SSR_304|GAT	TCCATGTAACAAGTAAGCGGCTA	59.804	23	100	100	TCGTGTCTTCTCATTACTCCACA	59.176	23	100	100	114	145	258	CCATGTAACAAGTAAGCGGCTA	58.472	22	100	100	TCGTGTCTTCTCATTACTCCACA	59.176	23	100	100	113	146	258	TCCATGTAACAAGTAAGCGGCTA	59.804	23	100	100	CGTGTCTTCTCATTACTCCACA	57.826	22	100	100	113	145	257
EST-SSR_305|GAT	GGATTCAATCGTCGCGGAGA	60.249	20	95	100	AACCTTCTGCGACAACCGAT	59.965	20	100	100	175	145	319	GGATTCAATCGTCGCGGAGA	60.249	20	95	100	AAACCTTCTGCGACAACCGA	60.179	20	100	100	176	145	320	GGATTCAATCGTCGCGGAGA	60.249	20	95	100	GAAACCTTCTGCGACAACCG	59.765	20	100	100	177	145	321
EST-SSR_306|GC	GAGCCAAAGGTCTGGACACC	60.607	20	100	100	GGAACAAGTGGTCAGCAACG	59.692	20	100	100	196	133	328	GTCGAGCCAAAGGTCTGGAC	60.671	20	100	100	GGAACAAGTGGTCAGCAACG	59.692	20	100	100	199	130	328	GAGCCAAAGGTCTGGACACC	60.607	20	100	100	GGGGAACAAGTGGTCAGCAA	60.467	20	100	100	198	133	330
EST-SSR_307|GC	CTGGGCATGGCGATCAAGAA	60.749	20	100	100	CCTGCACGTGTATGTGTGTG	59.487	20	95	100	156	35	190	GGCATGGCGATCAAGAACCT	60.749	20	100	100	CCTGCACGTGTATGTGTGTG	59.487	20	95	100	153	38	190	CTGGGCATGGCGATCAAGAA	60.749	20	100	100	TCGGGCTAGCCGTTTACAAT	59.462	20	100	100	183	35	217
EST-SSR_308|GCA	TCTTGGAACGACCTCTTGCC	59.965	20	100	100	GCCACCTGAAGCACAGTTTG	59.969	20	95	100	180	123	302	TCTTGGAACGACCTCTTGCC	59.965	20	100	100	TCGCTACTTTCCTCGCCATC	59.898	20	100	100	121	123	243	TCTTGGAACGACCTCTTGCC	59.965	20	100	100	CTCGCTACTTTCCTCGCCAT	59.897	20	100	100	122	123	244
EST-SSR_309|GCC	CAGCAAGAAAGCCGCCAAAA	60.249	20	100	100	GATCCATTTACGGCCGGTCA	60.179	20	100	100	181	136	316	CAGCAAGAAAGCCGCCAAAA	60.249	20	100	100	GTCACGGCTTTCGATTGCAA	59.763	20	98.33	100	165	136	300	CAGCAAGAAAGCCGCCAAAA	60.249	20	100	100	CACGGCTTTCGATTGCAAGT	59.762	20	98.33	100	163	136	298
EST-SSR_310|GCC	GGTAGGGCTTTGGAATCCGA	59.455	20	100	100	TCTCCGACGATATGCCCTCT	59.889	20	100	100	110	179	288	TCGGTAGGGCTTTGGAATCC	59.455	20	100	100	TCTCCGACGATATGCCCTCT	59.889	20	100	100	112	177	288	CGGTAGGGCTTTGGAATCCG	60.814	20	100	100	TCTCCGACGATATGCCCTCT	59.889	20	100	100	111	178	288
EST-SSR_311|GCC	TGCTTCGCGATAAAAGGGGTA	59.792	21	100	100	CCACATCCTCCCTCTTCAGC	59.82	20	100	100	196	8	203	TGCTTCGCGATAAAAGGGGTA	59.792	21	100	100	CACATCCTCCCTCTTCAGCA	59.093	20	100	100	195	8	202	GCTTCGCGATAAAAGGGGTA	58.056	20	100	100	CCACATCCTCCCTCTTCAGC	59.82	20	100	100	195	9	203
EST-SSR_312|GCC	ATTGGAGCTGTGTTCTGCGA	59.965	20	100	100	GTGGTGGTAGCGGAGGAAAT	59.748	20	100	100	192	166	357	ATTGGAGCTGTGTTCTGCGA	59.965	20	100	100	TGGTAGCGGAGGAAATTGGG	59.745	20	100	100	188	166	353	ATTGGAGCTGTGTTCTGCGA	59.965	20	100	100	GCCCGAAGAGAAGTTCTGCA	60.321	20	100	100	111	166	276
EST-SSR_313|GCG	CTGTGCACTTGGACCCAGAT	59.963	20	100	100	CCATAGACGGCTGCGATGAT	60.038	20	100	100	129	166	294	GGCTTCGATTACAGCCCTGT	60.108	20	100	100	CCATAGACGGCTGCGATGAT	60.038	20	100	100	196	99	294	CTGTGCACTTGGACCCAGAT	59.963	20	100	100	ACCATCCCTTTCTCCCTCCA	59.879	20	100	100	146	166	311
EST-SSR_314|GCG	TGGCGATCTTGAGCTTGGAG	60.108	20	100	100	CCCTCTCTCTCCACCTCCAA	59.958	20	100	100	173	103	275	TGGCGATCTTGAGCTTGGAG	60.108	20	100	100	TCTCCACCACAACCCTTTCG	59.892	20	100	100	194	103	296	GGTTGAGCTGCGTCTATGGA	59.824	20	100	100	CCCTCTCTCTCCACCTCCAA	59.958	20	100	100	111	165	275
EST-SSR_315|GCG	GGCCTTGGCATAGCAATTCG	59.969	20	100	100	TCCTAGTACCGAAGCCGACA	60.035	20	94.7	95	140	11	150	GGCCTTGGCATAGCAATTCG	59.969	20	100	100	AGCTGCCAACACCAATCCTA	59.302	20	95	100	155	11	165	AGGGTTCGTGGTTTGGGATT	59.519	20	100	100	GCAAACCGGATGCTAAGAGC	59.621	20	N/A	N/A	177	84	260
EST-SSR_316|GCG	TGCCGAACTTGGATCAGCAT	60.035	20	100	100	CGATAAGACCTCCGCCGTAG	59.762	20	100	100	187	58	244	TCTGCCGAACTTGGATCAGC	60.392	20	100	100	CGATAAGACCTCCGCCGTAG	59.762	20	100	100	189	56	244	GCTCTGCCGAACTTGGATCA	60.392	20	100	100	CGATAAGACCTCCGCCGTAG	59.762	20	100	100	191	54	244
EST-SSR_317|GCG	GACTAGCGGACAGGTGAGTG	59.829	20	100	100	GGGCGTTTATGGTGCGAATC	59.971	20	100	100	141	127	267	GACTAGCGGACAGGTGAGTG	59.829	20	100	100	TCTGAAGGCATCGCACTTGT	59.965	20	100	100	195	127	321	GACTAGCGGACAGGTGAGTG	59.829	20	100	100	TGGTGCGAATCGTGATCACA	60.038	20	100	100	132	127	258
EST-SSR_318|GCG	TGCTGCCCAGATAGATGCTG	59.892	20	100	100	AGTGTCCATGAGCAACAGCA	59.891	20	100	100	159	125	283	GCTGCCCAGATAGATGCTGT	59.892	20	100	100	AGTGTCCATGAGCAACAGCA	59.891	20	100	100	158	126	283	GTGCTGCCCAGATAGATGCT	59.892	20	100	100	AGTGTCCATGAGCAACAGCA	59.891	20	100	100	160	124	283
EST-SSR_319|GCG	ATCCATTTACGGCGGTGGTT	60.035	20	100	100	CCTCCTCCTCTCCATCACCA	60.032	20	100	100	183	168	350	ATCCATTTACGGCGGTGGTT	60.035	20	100	100	TCCTCCTCCTCTCCATCACC	59.737	20	100	100	184	168	351	ATCCATTTACGGCGGTGGTT	60.035	20	100	100	TTCACCTCCTCCTCCTCCTC	59.663	20	100	100	193	168	360
EST-SSR_320|GCG	ATGCGACGACCCTCATCATC	59.967	20	100	100	GGACATGGACATCGCCATCT	59.893	20	100	100	200	113	312	ATGCGACGACCCTCATCATC	59.967	20	100	100	CCCTTCACCTTCGCCGTTAT	60.108	20	100	100	143	113	255	CGGAGGAGACGGTTTTCGAA	60.039	20	100	100	GGACATGGACATCGCCATCT	59.893	20	100	100	139	174	312
EST-SSR_321|GCTT	TGGCTGATTTACGCCTCCAA	59.673	20	100	100	CAGCTGCTTGGACCATTTGG	59.754	20	100	100	129	135	263	TGGCTGATTTACGCCTCCAA	59.673	20	100	100	ATAAGCCAACCCCAGCAGAG	59.743	20	100	100	190	135	324	GTGGCTGATTTACGCCTCCA	60.392	20	100	100	CAGCTGCTTGGACCATTTGG	59.754	20	100	100	130	134	263
EST-SSR_322|GGA	AGAAAGAGCTGCGTGTCGAA	59.968	20	100	100	CACCGCACCAAACGCTTTAC	60.659	20	100	100	102	137	238	AGAAAGAGCTGCGTGTCGAA	59.968	20	100	100	GGACCTCATTCGTCCCTCAA	59.097	20	100	100	140	137	276	AGAAAGAGCTGCGTGTCGAA	59.968	20	100	100	GGACATGATGGACCTGAAGGG	60.134	21	100	100	160	137	296
EST-SSR_323|GGA	TCCTCGCCCACATTTCACAA	59.89	20	100	100	ACGAAGGACAGAAGCTGAGC	60.038	20	100	96.67	139	105	243	CTCGCCCACATTTCACAACC	59.759	20	100	96.67	ACGAAGGACAGAAGCTGAGC	60.038	20	100	96.67	137	107	243	CCTCGCCCACATTTCACAAC	59.759	20	100	100	ACGAAGGACAGAAGCTGAGC	60.038	20	100	96.67	138	106	243
EST-SSR_324|GGC	GGCAGCCCAATCTTCCTCAT	60.106	20	100	100	TCCTTCGCACCACTCCTTTC	59.965	20	100	96.67	190	79	268	GGCAGCCCAATCTTCCTCAT	60.106	20	100	100	TCGCACCACTCCTTTCACAA	59.821	20	100	100	186	79	264	GGCAGCCCAATCTTCCTCAT	60.106	20	100	100	TTCGCACCACTCCTTTCACA	59.821	20	100	100	187	79	265
EST-SSR_325|GGC	CTGCGGGTGGGGTTATCTTT	60.034	20	100	100	GCCGCCTCCTTCTACTGAAG	60.179	20	96.67	100	161	159	319	TGCGGGTGGGGTTATCTTTT	59.594	20	100	100	GCCGCCTCCTTCTACTGAAG	60.179	20	96.67	100	160	160	319	TGCGGGTGGGGTTATCTTTT	59.594	20	100	100	AAGAAAAGCAGGCCCAGACC	60.541	20	100	80	200	160	359
EST-SSR_326|GGC	TGACTTGCAGATCCCACACC	59.963	20	96.07	90	CAGCTCTTGCCTCCGATCTC	60.249	20	100	88.33	171	97	267	ACTTGCAGATCCCACACCTC	59.674	20	100	100	CAGCTCTTGCCTCCGATCTC	60.249	20	100	88.33	169	99	267	GACTTGCAGATCCCACACCT	59.674	20	100	100	CAGCTCTTGCCTCCGATCTC	60.249	20	100	88.33	170	98	267
EST-SSR_327|GGC	AGCAAGGAGGTTTGGGATCG	60.035	20	97.2	95	CCTCCCGTTCCGGTTCATTT	60.322	20	100	100	152	119	270	CAAAGGCCTAGCACGAGGAA	60.036	20	100	100	CCTCCCGTTCCGGTTCATTT	60.322	20	100	100	197	74	270	CGACCCAATTCTCCGATCGA	59.616	20	100	100	GTCCGCCACCATCTCCTAAG	59.895	20	100	100	163	158	320
EST-SSR_328|GGT	CGCGGTCAAAGGGATATGGA	59.894	20	100	100	ACATTTCCTCCAAACCCGGAA	59.854	21	100	100	135	173	307	CTGCGCGGTCAAAGGGATAT	60.533	20	100	100	ACATTTCCTCCAAACCCGGAA	59.854	21	100	100	138	170	307	TGCGCGGTCAAAGGGATATG	60.814	20	100	100	ACATTTCCTCCAAACCCGGAA	59.854	21	100	100	137	171	307
EST-SSR_329|GGT	TACGGACACTGCAACTCCAC	59.967	20	100	100	GGATTGTGGAGGCTGGTGTT	60.251	20	100	100	166	107	272	GTACGGACACTGCAACTCCA	59.967	20	100	100	GGATTGTGGAGGCTGGTGTT	60.251	20	100	100	167	106	272	TGTACGGACACTGCAACTCC	59.967	20	100	100	GGATTGTGGAGGCTGGTGTT	60.251	20	100	100	168	105	272
EST-SSR_330|GT	TTGTGGGATTGGGTGGGATG	59.959	20	100	100	ATCTTCTGGAGGGGCTGAGT	59.956	20	100	100	200	111	310	TTGTGGGATTGGGTGGGATG	59.959	20	100	100	TTCTGGAGGGGCTGAGTTCT	60.179	20	100	100	197	111	307	TTGTGGGATTGGGTGGGATG	59.959	20	100	100	TCTTCTGGAGGGGCTGAGTT	60.179	20	100	100	199	111	309
EST-SSR_331|GT	TGCTTCGTCGCACACAATTT	59.34	20	100	100	ACCGGACGGATGGGTTATTG	59.821	20	100	92.5	134	106	239	ATGCTTCGTCGCACACAATT	59.126	20	100	100	ACCGGACGGATGGGTTATTG	59.821	20	100	92.5	135	105	239	TGCTTCGTCGCACACAATTT	59.34	20	100	100	CGGACGGATGGGTTATTGGA	59.533	20	100	97.5	132	106	237
EST-SSR_332|GT	CTTCCACCCAAGATCGCCAA	60.322	20	100	100	AGCAGTAGATTTTGGAAACCGA	57.984	22	100	100	192	89	280	TCCACCCAAGATCGCCAATT	59.669	20	100	100	AGCAGTAGATTTTGGAAACCGA	57.984	22	100	100	190	91	280	TTCCACCCAAGATCGCCAAT	59.669	20	100	100	AGCAGTAGATTTTGGAAACCGA	57.984	22	100	100	191	90	280
EST-SSR_333|GTG	GGGCTTCTGCTTGTTCAAGT	58.678	20	N/A	N/A	TCCTCCGGGTCCCATTATCA	59.734	20	100	100	190	0	189	CCATAGGAGTGGCATCTTGGT	59.508	21	100	100	TCCTCCGGGTCCCATTATCA	59.734	20	100	100	167	23	189	GGGCTTCTGCTTGTTCAAGTT	59.317	21	N/A	N/A	TCCTCCGGGTCCCATTATCA	59.734	20	100	100	190	0	189
EST-SSR_334|GTG	GGGAAGAACGATTGCGATGC	59.972	20	100	100	CCACATCTCCTGCTCCTTCC	59.82	20	100	100	198	79	276	GGGAAGAACGATTGCGATGC	59.972	20	100	100	CCCACATCTCCTGCTCCTTC	59.82	20	100	100	199	79	277	TCGAGGGATGGGTCGACTAG	60.179	20	100	100	TCTCCGCAAGCATCACCATT	60.035	20	100	100	184	181	364
EST-SSR_335|GTG	ACAACGCCTTTCTCGTGTCA	60.179	20	100	100	GCTCCTCTTCCGATGACGAG	59.97	20	100	100	159	21	179	CTGCTAGTCGTCACCGGAAG	60.179	20	100	100	GCTCCTCTTCCGATGACGAG	59.97	20	100	100	130	50	179	ACAACGCCTTTCTCGTGTCA	60.179	20	100	100	TCCAGCTCCTCTTCCGATGA	60.033	20	100	100	163	21	183
EST-SSR_336|GTG	AGCGTTGGTGTTCCGATGAT	60.036	20	100	100	GATGGCGTCGTTGAATTCGG	59.974	20	100	100	175	127	301	AGCGTTGGTGTTCCGATGAT	60.036	20	100	100	GGATGGCGTCGTTGAATTCG	59.974	20	100	100	176	127	302	CGTTGGTGTTCCGATGATGC	59.903	20	100	100	GATGGCGTCGTTGAATTCGG	59.974	20	100	100	173	129	301
EST-SSR_337|GTT	GCATCGTGGGGTTTAGGGAA	60.035	20	100	100	AACCCCAGCCCCTCATCTAT	60.029	20	100	100	147	103	249	GCATCGTGGGGTTTAGGGAA	60.035	20	100	100	CGACCACTCGTCCTTTCACA	59.968	20	100	100	190	103	292	CCCTGAGGTGGATGAGCATC	59.892	20	100	90	AACCCCAGCCCCTCATCTAT	60.029	20	100	100	162	88	249
EST-SSR_338|GTT	TTTCCCATCACCTCCACACG	59.964	20	100	100	GCTTCTGTTGGTTGGGCTTG	59.967	20	100	100	141	152	292	TTTCCCATCACCTCCACACG	59.964	20	100	100	TGGCTTGTCTCTGGCTTCTG	59.964	20	100	100	154	152	305	TTTCCCATCACCTCCACACG	59.964	20	100	100	GGCTTGTCTCTGGCTTCTGT	59.964	20	100	100	153	152	304
EST-SSR_339|GTT	AAGACAAAGCCGGCTCTCTC	60.037	20	100	86.67	CAGACAGAGCAAACCGCAAC	60.041	20	100	100	151	2	152	GAAGACAAAGCCGGCTCTCT	60.037	20	100	85	CAGACAGAGCAAACCGCAAC	60.041	20	100	100	152	1	152	AAGACAAAGCCGGCTCTCTC	60.037	20	100	86.67	AGACAGAGCAAACCGCAACT	60.179	20	100	100	150	2	151
EST-SSR_340|TA	CCAAGTGAGGGTGGGCTAAC	60.323	20	100	100	TGGGAACAAATGCGCTTGG	59.335	19	100	100	107	141	247	CCAAGTGAGGGTGGGCTAAC	60.323	20	100	100	GGGAACAAATGCGCTTGGC	60.738	19	100	100	106	141	246	TCCAAGTGAGGGTGGGCTAA	60.475	20	100	100	TGGGAACAAATGCGCTTGG	59.335	19	100	100	108	140	247
EST-SSR_341|TA	TAGGTGTTTGTCCAGCGCAT	59.964	20	100	100	AAGACCCATAGCAAGGCGTT	59.672	20	100	100	152	88	239	TGCGACGATCTCAGACTTCG	59.903	20	100	100	AAGACCCATAGCAAGGCGTT	59.672	20	100	100	107	133	239	TAGGTGTTTGTCCAGCGCAT	59.964	20	100	100	AGACCCATAGCAAGGCGTTG	60.393	20	100	100	151	88	238
EST-SSR_342|TA	AAAAGGGTGCGTTTGTGACA	58.822	20	N/A	N/A	TCACCGACAAATCTTGTAGT	54.339	20	100	100	161	87	247	TCCATCCATGTCCCGAAAGT	58.715	20	100	100	TCACCGACAAATCTTGTAGT	54.339	20	100	100	121	127	247	CCATCCATGTCCCGAAAGTTG	59.255	21	95.25	100	TCACCGACAAATCTTGTAGT	54.339	20	100	100	120	128	247
EST-SSR_343|TA	TCCCAAACATAAACCTCCCCAT	59.343	22	100	100	TGCAGGAAGGCTGTTATCCA	59.009	20	98.33	93.33	167	85	251	TCCCAAACATAAACCTCCCCATT	59.922	23	100	100	TGCAGGAAGGCTGTTATCCA	59.009	20	98.33	93.33	167	85	251	CCCAAACATAAACCTCCCCAT	57.885	21	100	100	TGCAGGAAGGCTGTTATCCA	59.009	20	98.33	93.33	166	86	251
EST-SSR_344|TA	CGCGGATCTTTGTATAGAGGCT	60.03	22	100	100	ACCACTAAACTGTGCCCCAT	59.223	20	100	100	169	67	235	CGCGGATCTTTGTATAGAGGCT	60.03	22	100	100	CCACTAAACTGTGCCCCATCA	60.272	21	100	100	168	67	234	CGCGGATCTTTGTATAGAGGCT	60.03	22	100	100	ACCACTAAACTGTGCCCCATC	60.272	21	100	100	169	67	235
EST-SSR_345|TA	TGGACTTAGCAGAGACCTCT	57.09	20	98.33	100	CACGACCAAAAGCAAAGGCA	59.898	20	100	96.67	100	149	248	TGGACTTAGCAGAGACCTCT	57.09	20	98.33	100	ACACGACCAAAAGCAAAGGC	59.898	20	100	98.33	101	149	249	TGGACTTAGCAGAGACCTCTTC	58.907	22	98.5	100	CACGACCAAAAGCAAAGGCA	59.898	20	100	96.67	100	149	248
EST-SSR_346|TA	CACATCTGGCAGGAGGAAGG	60.107	20	100	100	TCCAAGTCCTCGCATAAGCT	58.805	20	100	100	195	67	261	TGGAGTCCAGAGTGCCTACA	59.886	20	100	100	TCCAAGTCCTCGCATAAGCT	58.805	20	100	100	101	161	261	CATCTGGCAGGAGGAAGGTC	59.82	20	100	100	TCCAAGTCCTCGCATAAGCT	58.805	20	100	100	193	69	261
EST-SSR_347|TA	TGTAGCCTTCAACCCAGCTG	59.963	20	100	100	GTTGCTAAAACTTGTGCAGGA	57.291	21	100	100	129	138	266	GGAGCGGGGTATGGAATTGT	59.817	20	100	100	GTTGCTAAAACTTGTGCAGGA	57.291	21	100	100	146	121	266	CCTTCAACCCAGCTGAGGTC	60.322	20	100	100	GTTGCTAAAACTTGTGCAGGA	57.291	21	100	100	124	143	266
EST-SSR_348|TA	GCCGCCGATTCAAGAGATTC	59.416	20	100	100	ACGATTCACCTCCGAACCTC	59.469	20	100	100	188	119	306	CCGCCGATTCAAGAGATTCG	59.145	20	100	100	ACGATTCACCTCCGAACCTC	59.469	20	100	100	187	120	306	GCCGCCGATTCAAGAGATTC	59.416	20	100	100	CGATTCACCTCCGAACCTCT	59.182	20	100	100	187	119	305
EST-SSR_349|TA	GAGAGGTCAAAACGCGATGC	59.905	20	100	90	CCCAAGGCCCAACTGACAAT	60.543	20	100	100	168	112	279	AGAGGTCAAAACGCGATGCT	60.321	20	97.5	100	CCCAAGGCCCAACTGACAAT	60.543	20	100	100	167	113	279	GAGGTCAAAACGCGATGCTT	59.483	20	97.5	100	CCCAAGGCCCAACTGACAAT	60.543	20	100	100	166	114	279
EST-SSR_350|TA	AAAATGGACCTTGCCCTGGA	59.513	20	100	100	TCCGCGTTACATCCTATGAAGA	59.046	22	100	100	155	121	275	ATGGACCTTGCCCTGGATTT	59.288	20	100	92.5	TCCGCGTTACATCCTATGAAGA	59.046	22	100	100	152	124	275	AATGGACCTTGCCCTGGATT	59.288	20	100	95	TCCGCGTTACATCCTATGAAGA	59.046	22	100	100	153	123	275
EST-SSR_351|TA	Primers not available
EST-SSR_352|TA	Primers not available
EST-SSR_353|TA	GCTATAGCCTATGCACTTACTGC	59.07	23	100	100	AAACCAATTGCAGGCCAAAA	57.275	20	100	100	158	162	319	GCACTTACTGCATTATCCCTTCT	58.544	23	100	100	AAACCAATTGCAGGCCAAAA	57.275	20	100	100	146	174	319	GCACTTACTGCATTATCCCT	55.201	20	100	100	AAACCAATTGCAGGCCAAAA	57.275	20	100	100	146	174	319
EST-SSR_354|TA	TGATGCTGGTGCGAAGATGA	59.75	20	100	80	ACAATAACAAGGACTGCTCACG	58.933	22	100	100	133	103	235	TGATGCTGGTGCGAAGATGA	59.75	20	100	80	CACAATAACAAGGACTGCTCACG	60.121	23	100	100	134	103	236	TGCTGGTGCGAAGATGAGAA	59.679	20	100	100	ACAATAACAAGGACTGCTCACG	58.933	22	100	100	130	106	235
EST-SSR_355|TA	TCCTTCCGAGAACAAAGACA	56.416	20	100	100	AACATATGGTCGGGGCTTGT	59.376	20	100	100	193	105	297	TCCTTCCGAGAACAAAGACAA	57.169	21	100	100	AACATATGGTCGGGGCTTGT	59.376	20	100	100	193	105	297	GCCCCAAGAAAATCCTTCCG	59.182	20	100	100	ATGGTCGGGGCTTGTATATT	56.356	20	100	100	200	93	292
EST-SSR_356|TA	CTCTCACCTTCAATCATGTGAACA	59.001	24	95.7	95.83	CCCAAGTTGCCATTTCTACTGT	58.843	22	100	100	160	9	168	CTCTCACCTTCAATCATGTGAACA	59.001	24	95.7	95.83	TCCCAAGTTGCCATTTCTACTGT	60.181	23	100	100	161	9	169	CTCTCACCTTCAATCATGTGAACA	59.001	24	95.7	95.83	TTGACTATCCCAAGTTGCCA	56.736	20	100	100	168	9	176
EST-SSR_357|TA	TGGGAATCCAAGGACTTGTGT	59.22	21	100	100	AGGCAATGAGAGGACTCGGT	60.616	20	100	100	177	32	208	TGGGAATCCAAGGACTTGTGT	59.22	21	100	100	CCCAAGGCAATGAGAGGACT	59.377	20	100	100	181	32	212	TGGGAATCCAAGGACTTGTGTT	59.823	22	100	100	AGGCAATGAGAGGACTCGGT	60.616	20	100	100	177	32	208
EST-SSR_358|TA	TGCCGTATAAAAGTTACCTG	53.035	20	100	95	ACTGGGTATTTTGGGTGTCC	57.402	20	100	93.33	103	37	139	GCCGTATAAAAGTTACCTGT	53.031	20	100	93.33	ACTGGGTATTTTGGGTGTCC	57.402	20	100	93.33	102	38	139	TGCCGTATAAAAGTTACCTG	53.035	20	100	95	CTGGGTATTTTGGGTGTCCT	57.101	20	100	90	102	37	138
EST-SSR_359|TA	GCATCTGCAAACTCGCGTAT	59.347	20	100	100	AGCTGGCCTTTCTCGTTTCA	59.891	20	100	100	145	158	302	GCATCTGCAAACTCGCGTAT	59.347	20	100	100	ACGTGCTCACTTCTGGGTTT	59.82	20	97.5	100	172	158	329	GCATCTGCAAACTCGCGTAT	59.347	20	100	100	AACGTGCTCACTTCTGGGTT	59.82	20	97.5	100	173	158	330
EST-SSR_360|TA	AAGTCCTGGTAGCAGCCAAG	59.674	20	100	90	CCAAGGTCGCCAAGGAAGAA	60.251	20	100	100	178	97	274	GTCCTGGTAGCAGCCAAGAT	59.456	20	100	85	CCAAGGTCGCCAAGGAAGAA	60.251	20	100	100	176	99	274	AGTCCTGGTAGCAGCCAAGA	60.545	20	100	87.5	CCAAGGTCGCCAAGGAAGAA	60.251	20	100	100	177	98	274
EST-SSR_361|TA	TGCTCTCAGATTTGCCAGGA	59.013	20	100	100	TGTGTCCCACTTGTCCCTGT	60.986	20	100	95	194	100	293	TGCTCTCAGATTTGCCAGGA	59.013	20	100	100	GTGTCCCACTTGTCCCTGTA	58.947	20	100	92.5	193	100	292	ACAGTGCTCTCAGATTTGCCA	59.927	21	100	100	TGTGTCCCACTTGTCCCTGT	60.986	20	100	95	198	96	293
EST-SSR_362|TA	TTCCGGTGCGAGAAACCAAA	60.464	20	100	100	CGGGAGGGTTCTGTGATTTACA	60.028	22	100	100	143	121	263	GGCCTTCGATGTAACGCTGT	60.74	20	100	100	CGGGAGGGTTCTGTGATTTACA	60.028	22	100	100	170	94	263	AACGCTGTAAATGCCTTCCG	59.198	20	100	100	CGGGAGGGTTCTGTGATTTACA	60.028	22	100	100	158	106	263
EST-SSR_363|TA	AGGAACACGCCCTTCCTTTC	60.251	20	100	100	TGTTCTCGGTATCGGATGCG	59.97	20	100	100	161	152	312	AGGAACACGCCCTTCCTTTC	60.251	20	100	100	TCTCGGTATCGGATGCGGTA	60.25	20	100	100	158	152	309	GGAACACGCCCTTCCTTTCA	60.536	20	100	100	TGTTCTCGGTATCGGATGCG	59.97	20	100	100	160	153	312
EST-SSR_364|TA	AGCCATCACAGTCCAACGAG	60.037	20	100	100	TGCAGGTTATCTCAAGTGACT	56.663	21	100	100	176	95	270	CAGTCCAACGAGCCAGCTTA	60.037	20	100	100	TGCAGGTTATCTCAAGTGACT	56.663	21	100	100	168	103	270	AGCCATCACAGTCCAACGAG	60.037	20	100	100	GCAGGTTATCTCAAGTGACTTTGC	60.379	24	100	100	175	95	269
EST-SSR_365|TA	ACAGGCACCAACTTGAAGTT	57.856	20	100	100	AATCAACCCCATCCGAACCC	60.034	20	100	100	195	114	308	AACAGGCACCAACTTGAAGT	57.856	20	100	100	AATCAACCCCATCCGAACCC	60.034	20	100	100	196	113	308	AACAGGCACCAACTTGAAGTT	58.543	21	100	100	AATCAACCCCATCCGAACCC	60.034	20	100	100	196	113	308
EST-SSR_366|TA	AGTTACTTGCAAAACGCGTT	57.164	20	100	100	GCTGGGATTGAATCGGATGGA	60.203	21	100	100	199	30	228	AGTTACTTGCAAAACGCGTT	57.164	20	100	100	GCTGGGATTGAATCGGATGG	58.758	20	100	100	199	30	228	AGTTACTTGCAAAACGCGTT	57.164	20	100	100	TGCTGGGATTGAATCGGATGG	60.477	21	100	100	200	30	229
EST-SSR_367|TA	GTCCTCAAATCGCAGAAACGT	59.201	21	97.6	100	GACCTGGCAACGATCCCTAG	59.895	20	100	100	123	171	293	GTCCTCAAATCGCAGAAACGT	59.201	21	97.6	100	AAAGACCTGGCAACGATCCC	60.323	20	100	100	126	171	296	GTCCTCAAATCGCAGAAACGT	59.201	21	97.6	100	AGACCTGGCAACGATCCCTA	60.325	20	100	100	124	171	294
EST-SSR_368|TA	AGCACAACGTACTCAACTCCT	59.313	21	100	100	GCCCTTCCACTACATACGCA	59.823	20	100	100	163	129	291	AGCACAACGTACTCAACTCCT	59.313	21	100	100	ACCAGAAGGCCCTTCCACTA	60.179	20	100	100	171	129	299	AGCACAACGTACTCAACTCCT	59.313	21	100	100	ACTACATACGCACCGCAGTT	59.754	20	100	100	155	129	283
EST-SSR_369|TA	CATGTTCGGCTGCTTTGGAT	59.187	20	100	100	ACGTGGCAGCTAGATATGGTC	59.658	21	100	100	110	180	289	CATGTTCGGCTGCTTTGGAT	59.187	20	100	100	ACGTGGCAGCTAGATATGGT	58.586	20	100	100	110	180	289	CATGTTCGGCTGCTTTGGAT	59.187	20	100	100	GTGGCAGCTAGATATGGTCGA	59.386	21	100	100	108	180	287
EST-SSR_370|TA	CCAAGATGCTTCAACTAACCACA	59.18	23	100	100	AATTTTCCATGGCCGTGTGC	60.037	20	100	100	196	123	318	TCCAAGATGCTTCAACTAACCAC	58.928	23	100	100	AATTTTCCATGGCCGTGTGC	60.037	20	100	100	197	122	318	CCAAGATGCTTCAACTAACCACAG	60.083	24	100	100	AATTTTCCATGGCCGTGTGC	60.037	20	100	100	196	123	318
EST-SSR_371|TA	TGTGTGCGTGCGTGTATGTA	60.319	20	100	100	AGCGCCCATATTTCGTCCTT	59.82	20	100	100	198	175	372	TGTGTGCGTGCGTGTATGTA	60.319	20	100	100	CAGCGCCCATATTTCGTCCT	60.533	20	100	100	199	175	373	TGTGCGTGCGTGTATGTATG	59.004	20	100	100	TTCCAGCGCCCATATTTCGT	60.107	20	100	100	200	177	376
EST-SSR_372|TA	TGGCATGCGATGGTTTTGTG	60.038	20	100	100	GCCGTGCCAACTCCATTAAC	59.83	20	100	100	199	148	346	TGGCATGCGATGGTTTTGTG	60.038	20	100	100	TGCCGTGCCAACTCCATTAA	60.251	20	100	100	200	148	347	GCATGCGATGGTTTTGTGCA	60.667	20	100	100	ATGCCGTGCCAACTCCATTA	60.035	20	100	97.5	199	150	348
EST-SSR_373|TA	CCATGAATGGCCTTGTAAAG	54.609	20	100	100	CCTTGGGATTGGCAAAGTTG	57.539	20	100	100	199	69	267	CCATGAATGGCCTTGTAAA	53.155	19	100	100	CCTTGGGATTGGCAAAGTTG	57.539	20	100	100	199	69	267	CCATGAATGGCCTTGTAAAG	54.609	20	100	100	CCTTGGGATTGGCAAAGTT	55.957	19	100	100	199	69	267
EST-SSR_374|TA	TGGTTTGTATGCTGTTTGATGC	58.088	22	100	100	TGATGGGGATCGGTGGCAA	61.305	19	100	97.37	154	155	308	TGGTTTGTATGCTGTTTGATGC	58.088	22	100	100	TGATGGGGATCGGTGGCAAC	62.551	20	100	97.5	154	155	308	TGGTTTGTATGCTGTTTGATGC	58.088	22	100	100	GTGATGGGGATCGGTGGCAA	62.551	20	100	95	155	155	309
EST-SSR_375|TA	TGGCATGATTATCAACAGCTGTG	59.621	23	95.7	100	ACAAGCAGGCCTCCTCCATA	60.622	20	100	100	200	127	326	GGCATGATTATCAACAGCTGTGT	59.621	23	95.7	100	ACAAGCAGGCCTCCTCCATA	60.622	20	100	100	199	128	326	TGGCATGATTATCAACAGCTGTG	59.621	23	95.7	100	CAAGCAGGCCTCCTCCATAT	59.23	20	100	100	199	127	325
EST-SSR_376|TA	CGCACACGCACACACATATA	59.004	20	98.33	100	TGGAAAAGTCTGCATTTTGC	55.35	20	100	100	182	6	187	CGCACACGCACACACATATA	59.004	20	98.33	100	GTTGATTGCGTGAAGTTTCA	55.138	20	100	100	151	6	156	CGCACACGCACACACATATA	59.004	20	98.33	100	TGTTGATTGCGTGAAGTTTC	55.138	20	100	100	152	6	157
EST-SSR_377|TA	GAGTGGCTCCGGATGAACAA	60.036	20	100	100	GACTCCTGGCACTGCTCATT	60.036	20	100	100	150	101	250	ACATGTCCACTTTGCCGTCT	59.891	20	100	100	GACTCCTGGCACTGCTCATT	60.036	20	100	100	129	122	250	TTGATGAGTGGCTCCGGATG	59.821	20	100	100	GACTCCTGGCACTGCTCATT	60.036	20	100	100	155	96	250
EST-SSR_378|TA	CACTGTGAGGGTGGGTACTA	58.067	20	100	100	CTTCTAAAGACATAGAGCTCAC	53.813	22	100	100	193	48	240	CACTGTGAGGGTGGGTACTAT	58.532	21	100	100	CTTCTAAAGACATAGAGCTCAC	53.813	22	100	100	193	48	240	TGAGGGTGGGTACTATTTGCT	58.442	21	100	100	CTTCTAAAGACATAGAGCTCAC	53.813	22	100	100	188	53	240
EST-SSR_379|TA	AGCCGACCAAATTCACATTTCA	59.11	22	97	100	TGGGATTGTGTGTGCAGTGT	60.107	20	100	100	195	63	257	AGCCGACCAAATTCACATTTCA	59.11	22	97	100	TGAGTGGGATTGTGTGTGCA	59.818	20	100	100	199	63	261	AGCCGACCAAATTCACATTTCA	59.11	22	97	100	AGTGGGATTGTGTGTGCAGT	59.817	20	100	100	197	63	259
EST-SSR_380|TA	AGGACATCAATAGAGGATCGGT	58.149	22	100	100	CCAAACTATGGTGTTGACTT	53.403	20	100	100	193	104	296	ACATCAATAGAGGATCGGTT	53.52	20	100	100	TGTGAGCACACCAAACTATG	55.976	20	100	100	200	107	306	GGACATCAATAGAGGATCGGT	56.683	21	100	100	CCAAACTATGGTGTTGACTT	53.403	20	100	100	192	105	296
EST-SSR_381|TA	ACTTTATCCGTCCAAGCAGCA	59.997	21	100	100	CTCCGCTGCAGAGAAGAAGG	60.46	20	100	100	178	118	295	ACTTTATCCGTCCAAGCAGCA	59.997	21	100	100	CCTCCGCTGCAGAGAAGAAG	60.46	20	100	100	179	118	296	ACTTTATCCGTCCAAGCAGCA	59.997	21	100	100	TCCTCCGCTGCAGAGAAGAA	60.9	20	100	100	180	118	297
EST-SSR_382|TA	GTTTTCGCCGCCTGGTTTAG	60.11	20	100	100	GCGGCAATTTTAGCAGAACCA	60.068	21	100	100	174	36	209	CTGGTTTAGCGGCTCTGCTA	59.824	20	100	100	GCGGCAATTTTAGCAGAACCA	60.068	21	100	100	163	47	209	GTTTTCGCCGCCTGGTTTAG	60.11	20	100	100	AGCGGCAATTTTAGCAGAACC	59.798	21	100	100	175	36	210
EST-SSR_383|TA	CCTGGGTTGGAAGTTGCAGA	60.179	20	100	100	ACCTCCAAACAGCACTCACA	59.454	20	100	100	181	90	270	TCCTGGGTTGGAAGTTGCAG	60.179	20	100	100	ACCTCCAAACAGCACTCACA	59.454	20	100	100	182	89	270	CCTGGGTTGGAAGTTGCAGA	60.179	20	100	100	GCACTCACACAAATGCCTGT	59.33	20	100	100	170	90	259
EST-SSR_384|TA	CTTTTGTCCCCGTCCTCCTC	60.036	20	100	100	GCCCCACGCTACATTACTTA	57.392	20	100	100	147	176	322	GTCCCCGTCCTCCTCATAGT	60.106	20	100	100	GCCCCACGCTACATTACTTA	57.392	20	100	100	142	181	322	TGTCCCCGTCCTCCTCATAG	60.106	20	100	100	GCCCCACGCTACATTACTTA	57.392	20	100	100	143	180	322
EST-SSR_385|TA	ACATTCACCCGTCGGAAACA	59.893	20	100	100	TGAGCATGTTCCTGGTGGAT	59.006	20	100	100	148	155	302	ACATTCACCCGTCGGAAACA	59.893	20	100	100	ATGAGCATGTTCCTGGTGGA	59.006	20	100	100	149	155	303	ACATTCACCCGTCGGAAACA	59.893	20	100	100	AGGGTGGTGTATAGCTCTGGT	59.992	21	100	100	171	155	325
EST-SSR_386|TA	GTTGTGCATGTTCACAGCCA	59.615	20	100	100	AAGGCACAAAAGCAGTTGCC	60.179	20	100	100	178	74	251	GTTGTGCATGTTCACAGCCA	59.615	20	100	100	GCACAAAAGCAGTTGCCTGT	60.179	20	100	100	175	74	248	GTTGTGCATGTTCACAGCCA	59.615	20	100	100	TGGTGAAGGCACAAAAGCAG	59.254	20	100	100	183	74	256
EST-SSR_387|TA	CGTGTCCCGTTCTCTTCTCC	60.109	20	100	100	CTCTCTCTCGCGCTTGTCAT	59.9	20	100	100	146	132	277	CGTGTCCCGTTCTCTTCTCC	60.109	20	100	100	CATCTCTCTCTCGCGCTTGT	59.9	20	100	100	149	132	280	CGTGTCCCGTTCTCTTCTCC	60.109	20	100	100	ACATCTCTCTCTCGCGCTTG	59.9	20	100	100	150	132	281
EST-SSR_388|TA	AGGAGACCAAATTGACATTGGGA	59.924	23	100	93.48	GCAGGTCCCTCCCCATTGTA	61.279	20	100	100	196	48	243	AGCTTGTTAGACAACCTACTCGA	59.175	23	100	100	AAATTCCATCGCAGGTCCCT	59.374	20	100	100	124	130	253	AGGAGACCAAATTGACATTGGGA	59.924	23	100	93.48	CAGGTCCCTCCCCATTGTAT	58.477	20	100	100	195	48	242
EST-SSR_389|TA	CACAAATCTGGGTCGCTCCA	60.322	20	100	93.33	CCTTCGCCTTCCTCCTCATT	59.456	20	100	100	195	174	368	ACAAATCTGGGTCGCTCCAT	59.379	20	100	95	CCTTCGCCTTCCTCCTCATT	59.456	20	100	100	194	175	368	ATCTGGGTCGCTCCATTTGC	60.749	20	100	100	CCTTCGCCTTCCTCCTCATT	59.456	20	100	100	190	179	368
EST-SSR_390|TA	AGGGTTTTGGTCCGTCTTGT	59.451	20	100	100	TTCTGCCCTTCCTACTCCCA	59.882	20	100	100	140	147	286	AGGGTTTTGGTCCGTCTTGT	59.451	20	100	100	CTGCCCTTCCTACTCCCAGT	60.619	20	100	100	138	147	284	AGGGTTTTGGTCCGTCTTGT	59.451	20	100	100	TCCACCTTCCCCTACTTTGC	59.303	20	100	100	167	147	313
EST-SSR_391|TA	CATTGGCATTGGCAGGAGTG	59.825	20	100	100	ATTCCAACGCCACCTCCAAT	59.96	20	98.33	100	176	65	240	CATTGGCATTGGCAGGAGTG	59.825	20	100	100	AATTCCAACGCCACCTCCAA	60.179	20	98.33	100	177	65	241	CATTGGCATTGGCAGGAGTG	59.825	20	100	100	AAATTCCAACGCCACCTCCA	60.179	20	100	100	178	65	242
EST-SSR_392|TA	CCTGGCTTCGCTTCTGCATA	60.463	20	100	100	AGGGCAGAAGAATCACAGCT	59.01	20	100	100	130	152	281	ATTCCTGGCTTCGCTTCTGC	61.029	20	100	100	AGGGCAGAAGAATCACAGCT	59.01	20	100	100	133	149	281	AATTCCTGGCTTCGCTTCTG	58.543	20	100	100	AGGGCAGAAGAATCACAGCT	59.01	20	100	100	134	148	281
EST-SSR_393|TA	CAGGATCCTTATGCCCGCAT	59.963	20	100	100	TCTTGACAGCAAAAGGGCTT	57.928	20	100	100	170	108	277	GGTTGAGAGCACCAGGATCC	60.107	20	100	100	TCTTGACAGCAAAAGGGCTT	57.928	20	100	100	182	96	277	AGCACCAGGATCCTTATGCC	59.524	20	100	100	TCTTGACAGCAAAAGGGCTT	57.928	20	100	100	175	103	277
EST-SSR_394|TA	GGCCAACACCGCGTTTTAAT	60.039	20	100	100	CACCAGAAAACCACCACCCA	60.396	20	100	100	179	147	325	GGCCAACACCGCGTTTTAAT	60.039	20	100	100	TGGATGAGCTTGAGCAACCA	59.599	20	100	100	148	147	294	GACGAGGTGAGAGTCGGTTG	60.11	20	100	100	TGGATGAGCTTGAGCAACCA	59.599	20	100	100	179	116	294
EST-SSR_395|TA	CCGACAAATGGAAGAAAATGAG	55.977	22	100	100	ACGAGAGTACAACACTGAGTGT	59.05	22	100	100	164	139	302	CCGACAAATGGAAGAAAATGAG	55.977	22	100	100	AGGCAATAATTGGTCGTACGAGA	59.868	23	100	100	181	139	319	CCGACAAATGGAAGAAAATGAG	55.977	22	100	100	GCTAGGCAATAATTGGTCGTACG	59.816	23	100	100	184	139	322
EST-SSR_396|TA	TGGAGGAAATGGCGTAACGT	59.678	20	100	100	TCCACATGCATATATGATGGACCA	59.711	24	100	100	199	113	311	TGGAGGAAATGGCGTAACGT	59.678	20	100	100	TGGACCACAAATCTATTCTGCA	57.7	22	100	100	182	113	294	TGGAGGAAATGGCGTAACGT	59.678	20	100	100	CCACATGCATATATGATGGACCAC	59.603	24	100	100	198	113	310
EST-SSR_397|TA	CCGAGCACCCCTCTTTCAAT	60.035	20	100	100	TGGGGCTACTGCTACAGATCT	60.063	21	100	100	184	51	234	CCGAGCACCCCTCTTTCAAT	60.035	20	100	100	TCAGAGAAATGGGGCTACTGC	59.79	21	100	100	193	51	243	CCGAGCACCCCTCTTTCAAT	60.035	20	100	100	CAGAGAAATGGGGCTACTGCT	59.789	21	100	100	192	51	242
EST-SSR_398|TAA	CCACGTCCATGGGAAACTGA	59.964	20	100	100	AGGGTTTCCATGCCATTGGA	59.587	20	100	100	176	63	238	TCCACGTCCATGGGAAACTG	59.964	20	100	100	AGGGTTTCCATGCCATTGGA	59.587	20	100	100	177	62	238	TTCGCATCAAGCCAGCAGAA	60.606	20	100	100	AGGGTTTCCATGCCATTGGA	59.587	20	100	100	131	108	238
EST-SSR_399|TC	GCAGATGACGCTTTCAAGTGA	59.199	21	100	100	ACGTCGAGCTGAGACACAAG	60.04	20	100	100	186	84	269	AGCAGATGACGCTTTCAAGTG	59.197	21	100	100	ACGTCGAGCTGAGACACAAG	60.04	20	100	100	187	83	269	GCAGATGACGCTTTCAAGTGA	59.199	21	100	100	CGTCGAGCTGAGACACAAGA	59.761	20	100	100	185	84	268
EST-SSR_400|TC	Primers not available
EST-SSR_401|TC	CCGACTTCCGAAATCCACCA	60.037	20	100	100	ACAATCGGACCCATGACGTC	60.108	20	100	100	192	85	276	CCGACTTCCGAAATCCACCA	60.037	20	100	100	AGCCTGGTAGTGGAAGGAGA	59.586	20	98.33	90	155	85	239	CCGACTTCCGAAATCCACCA	60.037	20	100	100	AGAGCCTGGTAGTGGAAGGA	59.586	20	95	100	157	85	241
EST-SSR_402|TC	CTCTCCTCCGCAACAAGAGG	60.108	20	100	100	CCAACACCCAACCCACAAAA	59.095	20	100	100	192	59	250	CCTCTCCTCCGCAACAAGAG	60.108	20	100	100	CCAACACCCAACCCACAAAA	59.095	20	100	100	193	58	250	CTCTCCTCCGCAACAAGAGG	60.108	20	100	100	CCCAACACCCAACCCACAAA	60.978	20	100	100	193	59	251
EST-SSR_403|TC	GTGTTCACACGCGAAATGGG	60.385	20	100	100	ATGGATGGGTGACGTTAGCG	60.179	20	100	100	176	73	248	GTGTTCACACGCGAAATGGG	60.385	20	100	100	GTGACGTTAGCGCCATGTTG	60.179	20	100	100	168	73	240	GTGTTCACACGCGAAATGGG	60.385	20	100	100	ATGCGTATGGATGGGTGACG	60.25	20	100	100	182	73	254
EST-SSR_404|TC	GCCGGATCTTATGGTGGGAT	59.307	20	100	100	CAGGCAAGCAAATGGGCATG	60.743	20	100	100	149	85	233	GCCGGATCTTATGGTGGGATT	59.926	21	100	100	CAGGCAAGCAAATGGGCATG	60.743	20	100	100	149	85	233	GCCGGATCTTATGGTGGGAT	59.307	20	100	100	ACAGGCAAGCAAATGGGCAT	61.196	20	100	100	150	85	234
EST-SSR_405|TC	AGTGCAAAGTGATCCAACCCT	59.854	21	100	100	CCCCGACAAACCCCAAGAAA	60.468	20	100	90	129	74	202	TGTGTAACAAGCGACCTCAGT	59.589	21	97.6	100	CCCCGACAAACCCCAAGAAA	60.468	20	100	90	104	99	202	GTGCAAAGTGATCCAACCCT	58.379	20	100	100	CCCCGACAAACCCCAAGAAA	60.468	20	100	90	128	75	202
EST-SSR_406|TC	AGAGCAATTGCACACCAAAA	56.725	20	100	100	TATAATGCTTCAACCATCCC	52.681	20	100	100	179	68	246	GCAAAGTTTTCAAGGATGCG	56.505	20	100	100	TATAATGCTTCAACCATCCC	52.681	20	100	100	138	109	246	TAGAGCAATTGCACACCAAA	55.853	20	100	100	TATAATGCTTCAACCATCCC	52.681	20	100	100	180	67	246
EST-SSR_407|TC	ATGTTGCCGACGACTTGCTA	60.038	20	100	100	GCCATCGTATATCGCCCACA	60.038	20	100	100	109	56	164	GTTGCCGACGACTTGCTAAC	59.837	20	100	100	GCCATCGTATATCGCCCACA	60.038	20	100	100	107	58	164	TGTTGCCGACGACTTGCTAA	60.25	20	100	100	GCCATCGTATATCGCCCACA	60.038	20	100	100	108	57	164
EST-SSR_408|TC	GATCGGCAGCAACCCAATTC	59.899	20	100	100	GGGGACTATGTTCTTCTACGGT	58.97	22	100	100	105	134	238	CGGCAGCAACCCAATTCTTC	60.109	20	100	100	GGGGACTATGTTCTTCTACGGT	58.97	22	100	100	102	137	238	CGGCAGCAACCCAATTCTTC	60.109	20	100	100	CGAAGAGCAATCCATAGCTGA	57.897	21	100	100	199	137	335
EST-SSR_409|TC	CCCCAAACCCTCTCACTCTTC	59.996	21	100	100	GCACCTGCCATTAGAGGGAA	59.744	20	97.5	100	200	31	230	CCCCAAACCCTCTCACTCTT	58.932	20	100	100	GCACCTGCCATTAGAGGGAA	59.744	20	97.5	100	200	31	230	CCCCAAACCCTCTCACTCTTC	59.996	21	100	100	AGCGACAAGTATACGCGTGA	59.551	20	100	100	141	31	171
EST-SSR_410|TC	TGCGTCTTCCATCCATGCTT	60.035	20	100	100	CTCCATGCAAGGGTTAGGGT	59.374	20	100	100	141	112	252	TGCGTCTTCCATCCATGCTT	60.035	20	100	100	GCTCCATGCAAGGGTTAGGG	60.753	20	100	100	142	112	253	TTCGAAAGTTTGCCCCTCCA	59.816	20	100	100	CTCCATGCAAGGGTTAGGGT	59.374	20	100	100	123	130	252
EST-SSR_411|TC	CTCTCTCTCTCCGCGTCTCT	60.179	20	100	100	CCATGCCCTCATTCCAATTTCC	59.896	22	100	93.18	140	153	292	TCTCTCTCTCCGCGTCTCTT	59.749	20	100	100	CCATGCCCTCATTCCAATTTCC	59.896	22	100	93.18	139	154	292	CTCTCTCTCTCCGCGTCTCT	60.179	20	100	100	ACTATCCATGCCCTCATTCCA	58.578	21	100	100	145	153	297
EST-SSR_412|TC	AAACTCTCGCACCAACACCT	59.82	20	100	100	CCGGCATTTACAGCAGCAAG	60.179	20	100	100	179	139	317	AAACTCTCGCACCAACACCT	59.82	20	100	100	CATGCCGGCATTTACAGCAG	60.249	20	100	100	183	139	321	AAACTCTCGCACCAACACCT	59.82	20	100	100	GTTGATCCATGCCGGCATTT	59.539	20	100	100	190	139	328
EST-SSR_413|TC	TGATGGTGCAGCTCATCACT	59.383	20	100	100	GAGTCGTTGGCCTTACAGCA	60.32	20	100	100	191	157	347	TGATGGTGCAGCTCATCACT	59.383	20	100	100	TGAGTCGTTGGCCTTACAGC	60.32	20	100	100	192	157	348	TGATGGTGCAGCTCATCACT	59.383	20	100	100	AGTCGTTGGCCTTACAGCAT	59.675	20	100	100	190	157	346
EST-SSR_414|TC	GCTTCGTGGGCTCGACTTTT	61.229	20	100	100	AGTGGGAGAGAACGACCAGA	59.887	20	100	100	197	45	241	TAGCTTCGTGGGCTCGACTT	61.249	20	100	95	AGTGGGAGAGAACGACCAGA	59.887	20	100	100	199	43	241	GCTTCGTGGGCTCGACTTTT	61.229	20	100	100	CCAGAGCTCGAACTCGTTCA	59.759	20	100	100	182	45	226
EST-SSR_415|TC	ATGCGGGTTCCTAGGGTTTG	60.034	20	100	100	CGCACTCTGTCTCAGGTGTT	59.967	20	95	100	150	126	275	AAGGTGGGTTTCTCCGTCAC	59.892	20	100	100	CGCACTCTGTCTCAGGTGTT	59.967	20	95	100	109	167	275	GATGCGGGTTCCTAGGGTTT	59.745	20	100	100	CGCACTCTGTCTCAGGTGTT	59.967	20	95	100	151	125	275
EST-SSR_416|TC	GGGCATACCAGATCCCGATG	60.036	20	100	83.33	CAGCATCATCAGGGACACGT	60.108	20	98.33	100	141	41	181	GGGCATACCAGATCCCGATG	60.036	20	100	83.33	GAAGGCAGGAGGTTCGACTC	60.109	20	100	70	160	41	200	GGGCATACCAGATCCCGATG	60.036	20	100	83.33	TCAGCATCATCAGGGACACG	59.824	20	100	93.33	142	41	182
EST-SSR_417|TC	GCCTGTACTGAGCCATCCAA	59.747	20	100	100	GCTTTCCGTTTCTCTTCGCT	58.851	20	100	100	199	168	366	GCCTGTACTGAGCCATCCAA	59.747	20	100	100	AGCTTTCCGTTTCTCTTCGC	58.851	20	100	100	200	168	367	GCCTGTACTGAGCCATCCAA	59.747	20	100	100	AGCTTTCCGTTTCTCTTCGCT	60.27	21	100	100	200	168	367
EST-SSR_418|TC	AGAGTCCAGTCCACGTGGTA	59.888	20	100	100	GCTTTGCTTCTTTGCTCAGCT	60	21	100	100	160	69	228	ATTCCAGGGATGGAGGGGTT	60.254	20	100	100	GCTTTGCTTCTTTGCTCAGCT	60	21	100	100	200	29	228	GCAAGTCAAGCAACCACGAC	60.317	20	100	100	GGCTTCCTCTGGGGCTTAGA	60.983	20	100	88.33	152	137	288
EST-SSR_419|TC	TCGATGAGCGAGCAGAGAAC	59.9	20	100	100	AGGACAATAACACCCCTTCT	55.72	20	95	100	188	122	309	CGATGCAACGATCGATGAGC	59.84	20	100	100	AGGACAATAACACCCCTTCT	55.72	20	95	100	199	111	309	TCGATGAGCGAGCAGAGAAC	59.9	20	100	100	AGGACAATAACACCCCTTCTT	56.526	21	95.2	100	188	122	309
EST-SSR_420|TC	GCAAACCAGCCATCCTCTCT	60.035	20	100	100	TCCTCTCCCCTCTCCTCTCT	59.953	20	100	100	157	179	335	ACCTGATGAGCCTTGCCTTC	60.035	20	100	100	TCCTCTCCCCTCTCCTCTCT	59.953	20	100	100	198	138	335	CCTTTGCAAACCAGCCATCC	60.037	20	100	100	TCCTCTCCCCTCTCCTCTCT	59.953	20	100	100	162	174	335
EST-SSR_421|TC	ACCCGCTCCTTTCTTCCAAA	59.523	20	100	100	TGCTACTGGTGCCTGGTTTT	59.815	20	100	100	160	55	214	ACCCGCTCCTTTCTTCCAAA	59.523	20	100	100	ATGCTACTGGTGCCTGGTTT	59.594	20	100	100	161	55	215	ACCCGCTCCTTTCTTCCAAA	59.523	20	100	100	GCTACTGGTGCCTGGTTTTG	59.402	20	100	100	159	55	213
EST-SSR_422|TC	ACAGAGCTTGAAGAGGGGTT	58.56	20	100	100	ACCCACAATGTAATCCGGCAT	60.064	21	100	100	125	180	304	ACAGAGCTTGAAGAGGGGTTT	59.223	21	100	100	ACCCACAATGTAATCCGGCAT	60.064	21	100	100	125	180	304	ACAGAGCTTGAAGAGGGGTT	58.56	20	100	100	CCCACAATGTAATCCGGCAT	58.309	20	100	100	124	180	303
EST-SSR_423|TC	TCGCCACGCTTGAGAAGAAA	60.25	20	95	100	TGCACCAATCAAGTCCCTGA	59.23	20	100	90	197	69	265	AAGCCGCCGTAGAATCTCAA	59.465	20	100	90	TGCACCAATCAAGTCCCTGA	59.23	20	100	90	160	106	265	CGCCACGCTTGAGAAGAAAA	59.414	20	100	80	TGCACCAATCAAGTCCCTGA	59.23	20	100	90	196	70	265
EST-SSR_424|TC	GGAAGAAGGAATCGCCCAGT	59.747	20	100	100	GGCGACTGCAACAAAGATGG	60.11	20	100	100	191	71	261	GGAAGAAGGAATCGCCCAGT	59.747	20	100	100	CGGCGACTGCAACAAAGATG	60.453	20	100	100	192	71	262	GGAAGAAGGAATCGCCCAGT	59.747	20	100	100	GTCGTAATGGGTGGCGACAA	60.671	20	100	100	167	71	237
EST-SSR_425|TC	AACCCACCATCACCACCATC	59.96	20	100	100	ATTTGTCTGAGTCGGTGCGT	59.966	20	100	100	135	90	224	AACCCACCATCACCACCATC	59.96	20	100	100	GAAATGGGCTGTGACGGAGA	60.036	20	100	100	179	90	268	AACCCACCATCACCACCATC	59.96	20	100	100	GCTCGTCTTGAAACCGCATC	59.905	20	100	100	155	90	244
EST-SSR_426|TC	TTGCCGTGCTATCTTCACCA	59.677	20	97.5	100	GCGGCGAGAAGTTGATAGGA	59.898	20	100	100	185	141	325	TTGCCGTGCTATCTTCACCA	59.677	20	97.5	100	AGCGGCGAGAAGTTGATAGG	59.897	20	100	100	186	141	326	TTGCCGTGCTATCTTCACCA	59.677	20	97.5	100	GAGAGAAGCGGCGAGAAGTT	60.109	20	100	100	192	141	332
EST-SSR_427|TC	AGGTGGCCGGCTATTTTGAA	59.961	20	95	100	TGGTCGATGTAGTGACGTCT	58.183	20	100	100	186	130	315	AAGGTGGCCGGCTATTTTGA	59.961	20	100	80	TGGTCGATGTAGTGACGTCT	58.183	20	100	100	187	129	315	TGAAGGTGGCCGGCTATTTT	59.961	20	100	90	TGGTCGATGTAGTGACGTCT	58.183	20	100	100	189	127	315
EST-SSR_428|TC	GGGGAGGGAGCTGTTACTTC	59.458	20	100	100	ACTGGAGAAATCCGGAGCAG	59.461	20	100	100	170	70	239	GGGGAGGGAGCTGTTACTTC	59.458	20	100	100	CTTAGGAAGGGTGGATGCGT	59.458	20	100	100	100	70	169	GGGGAGGGAGCTGTTACTTC	59.458	20	100	100	AGCTTAGGAAGGGTGGATGC	59.451	20	100	100	102	70	171
EST-SSR_429|TC	GGCGAGATTCCAGCCAAGAA	60.393	20	100	100	CGAGAGAGCACAGCTTCGAA	60.11	20	100	100	193	24	216	GCGATACGGCGAGATTCCAG	61.004	20	100	90	CGAGAGAGCACAGCTTCGAA	60.11	20	100	100	200	17	216	GCGATACGGCGAGATTCCA	60.008	19	100	89.47	CGAGAGAGCACAGCTTCGAA	60.11	20	100	100	200	17	216
EST-SSR_430|TC	ATCCGCCCAATGTCCATTCA	59.742	20	100	100	TCCACATGTTGCTGGGAAGT	59.522	20	100	93.33	195	46	240	CGACAAGGCATGCGAAAAGA	59.483	20	100	100	TCCACATGTTGCTGGGAAGT	59.522	20	100	93.33	126	115	240	ACTCTCTCCATGCGACAAGG	59.466	20	100	100	TCCACATGTTGCTGGGAAGT	59.522	20	100	93.33	138	103	240
EST-SSR_431|TC	ACGCGCTCTCTCCTTTTGAA	59.966	20	90	100	TGGGTTTATGCCTTCGTGGT	59.597	20	100	100	119	55	173	TTGACGCGCTCTCTCCTTTT	59.966	20	100	70	TGGGTTTATGCCTTCGTGGT	59.597	20	100	100	122	52	173	AGTTCCCACGGACCTTGTTG	60.179	20	100	100	TGGGTTTATGCCTTCGTGGT	59.597	20	100	100	139	35	173
EST-SSR_432|TC	ACGCATCTGCAAAAGAGCTT	58.758	20	100	100	GGGACTTGTTTCCACCTCCA	59.523	20	N/A	N/A	197	173	369	AACGCATCTGCAAAAGAGCT	58.758	20	100	100	GGGACTTGTTTCCACCTCCA	59.523	20	N/A	N/A	198	172	369	ACGCATCTGCAAAAGAGCTT	58.758	20	100	100	CCTGGGACTTGTTTCCACCT	59.521	20	N/A	N/A	200	173	372
EST-SSR_433|TC	AGCCTTACTCTCCGGGATGT	60.032	20	100	100	CGTCGGAAGGAATTGAAGGGA	60.066	21	100	98.41	115	134	248	ACAGCCTTACTCTCCGGGAT	60.032	20	98.33	100	CGTCGGAAGGAATTGAAGGGA	60.066	21	100	98.41	117	132	248	CCTTACTCTCCGGGATGTGC	59.895	20	100	86.67	CGTCGGAAGGAATTGAAGGGA	60.066	21	100	98.41	113	136	248
EST-SSR_434|TC	ACCCAGCAACGAATCGACTT	59.965	20	100	100	AGGATAGTGGGTGGGTGGTT	60.179	20	100	100	199	126	324	TCGACTTGCCATTCCTTGCT	59.963	20	100	100	AGGATAGTGGGTGGGTGGTT	60.179	20	100	100	186	139	324	CAGCAACGAATCGACTTGCC	60.179	20	100	100	AGGATAGTGGGTGGGTGGTT	60.179	20	100	100	196	129	324
EST-SSR_435|TC	ACCCCTCGTGCGCATTATAG	59.966	20	100	100	TGCGCACACATTTGTAGAGAC	59.202	21	100	100	166	147	312	ACCCCTCGTGCGCATTATAG	59.966	20	100	100	GTGCGCACACATTTGTAGAGA	59.202	21	100	100	167	147	313	CTACCCCTCGTGCGCATTAT	59.966	20	100	100	TGCGCACACATTTGTAGAGAC	59.202	21	100	100	168	145	312
EST-SSR_436|TC	CCTTCCTCTTCCATTCAGGCA	59.717	21	100	100	TGAGGAGGATGGAGGCGAA	59.998	19	100	100	200	82	281	CCTTCCTCTTCCATTCAGGCA	59.717	21	100	100	TGAGGAGGATGGAGGCGAAG	61.045	20	100	100	200	82	281	TCCTCTTCCATTCAGGCACA	58.639	20	100	100	TGAGGAGGATGGAGGCGAA	59.998	19	100	100	197	85	281
EST-SSR_437|TC	CTCCGTATTCGCCATGACCA	59.896	20	100	100	TAAGGACACGCCAGCGATTT	60.037	20	100	100	131	172	302	CTCCGTATTCGCCATGACCA	59.896	20	100	100	TTAAGGACACGCCAGCGATT	60.037	20	100	100	132	172	303	CTCCGTATTCGCCATGACCA	59.896	20	100	100	AATTAAGGACACGCCAGCGA	60.037	20	100	100	134	172	305
EST-SSR_438|TC	GCCGTTGGGTTTCAGTTTCC	59.968	20	100	100	GATCGCTGGTTGAGGGTTCT	59.749	20	100	100	145	76	220	GCCGTTGGGTTTCAGTTTCC	59.968	20	100	100	TCGCTGGTTGAGGGTTCTTT	59.528	20	100	100	143	76	218	CCGTTGGGTTTCAGTTTCCG	59.69	20	100	100	GATCGCTGGTTGAGGGTTCT	59.749	20	100	100	144	77	220
EST-SSR_439|TC	GTGTGAATAACCAAATCCCGAA	56.961	22	100	100	ACCCTTGTTGTACCGTTGCA	60.107	20	100	100	186	115	300	GTGTGAATAACCAAATCCCGAA	56.961	22	100	100	ACCGTTGCAATTCCCTTCCT	59.888	20	100	100	175	115	289	AACCAAATCCCGAATTGAGA	54.926	20	100	100	ACCGTTGCAATTCCCTTCCT	59.888	20	100	100	167	123	289
EST-SSR_440|TC	TCCACGCATCCATTTCTCTCA	59.445	21	100	100	AAAGCACTCACCAGTCACCA	59.454	20	100	100	162	174	335	CCACGCATCCATTTCTCTCAC	59.332	21	100	100	AAAGCACTCACCAGTCACCA	59.454	20	100	100	161	175	335	TCCACGCATCCATTTCTCTCA	59.445	21	100	100	AAGCACTCACCAGTCACCAT	59.233	20	100	100	161	174	334
EST-SSR_441|TCA	AACCCACCCAATCCAAACGA	59.814	20	100	100	AGCGCAACAACAGCATGAAG	60.04	20	100	100	193	76	268	AACCCACCCAATCCAAACGA	59.814	20	100	100	GAAGCGCAACAACAGCATGA	60.04	20	100	100	195	76	270	ACCCACCCAATCCAAACGAT	59.592	20	100	100	AGCGCAACAACAGCATGAAG	60.04	20	100	100	192	77	268
EST-SSR_442|TCA	CGCAGAAGAGTGACACCCAT	60.037	20	100	100	GAGACCCACGAAGACTGCAA	59.966	20	100	100	129	179	307	AGAGCGCAGAAGAGTGACAC	60.039	20	100	100	GAGACCCACGAAGACTGCAA	59.966	20	100	100	133	175	307	CGCAGAAGAGTGACACCCAT	60.037	20	100	100	GAGAGACCCACGAAGACTGC	60.109	20	100	100	131	179	309
EST-SSR_443|TCC	TCGGTACAAAGAGGCCCAAC	59.964	20	100	100	GAGGGGTGATTTGGGTGGAG	60.034	20	93.8	80	106	148	253	TCGGTACAAAGAGGCCCAAC	59.964	20	100	100	ACGTGGAGGAATGCGACTTT	59.965	20	100	100	138	148	285	TCGGTACAAAGAGGCCCAAC	59.964	20	100	100	GTTCGAGGGGTGATTTGGGT	59.962	20	95	100	110	148	257
EST-SSR_444|TCC	CAAGCTCCTCCTCTCCTCCT	60.032	20	100	100	TGTGGGATGACGATTTCGCT	59.751	20	100	100	123	174	296	CAAGCTCCTCCTCTCCTCCT	60.032	20	100	100	GTGTGGGATGACGATTTCGC	59.626	20	100	100	124	174	297	CAAGCTCCTCCTCTCCTCCT	60.032	20	100	100	CCGTCGCTGTTGATGAGGAA	60.39	20	100	100	150	174	323
EST-SSR_445|TCG	ACACTTTGAAGCTCCTCGCA	59.893	20	100	100	GCAAAATGAGCCTCGACGTT	59.483	20	100	100	187	122	308	ACACTTTGAAGCTCCTCGCA	59.893	20	100	100	ACCAGGAGGAAGGAGTTGAGA	59.85	21	96.8	100	121	122	242	CACTTTGAAGCTCCTCGCAAG	59.804	21	100	100	GCAAAATGAGCCTCGACGTT	59.483	20	100	100	186	123	308
EST-SSR_446|TCG	GCCAGACCGATGGTAAGCAT	60.179	20	100	100	GACAAGCCCACTCAGAGGTC	60.037	20	100	100	147	140	286	GCCAGACCGATGGTAAGCAT	60.179	20	100	100	TCAGAGGTCGCGATAACAGC	59.899	20	100	100	136	140	275	GCCAGACCGATGGTAAGCAT	60.179	20	100	100	TGGCACCCTGAACAAGACAA	59.743	20	100	100	162	140	301
EST-SSR_447|TCG	GGGTGAGGTGGAGTTAAGGC	60.035	20	100	100	TTCCGGTATTGCACCCACAA	59.889	20	100	100	149	161	309	TGGTGGGTGAGGTGGAGTTA	60.105	20	100	100	TTCCGGTATTGCACCCACAA	59.889	20	100	100	153	157	309	GGGTGAGGTGGAGTTAAGGC	60.035	20	100	100	CTTCCGGTATTGCACCCACA	60.322	20	100	100	150	161	310
EST-SSR_448|TCG	CTTGAGACTCGCTCCGTCCA	61.587	20	100	100	ATCTTCTCGGACAGCTGTGC	60.108	20	100	100	190	8	197	TTGAGACTCGCTCCGTCCA	60.603	19	100	100	ATCTTCTCGGACAGCTGTGC	60.108	20	100	100	189	9	197	CTTGAGACTCGCTCCGTCCA	61.587	20	100	100	CGAGCGACTTGAGGTAGGTG	60.179	20	100	100	168	8	175
EST-SSR_449|TCT	TCACCTCGCCACCTTTCTTC	59.965	20	100	100	GGGAAGAAGTCACGCTCGAT	59.826	20	100	100	185	131	315	CACCTCGCCACCTTTCTTCT	59.965	20	100	100	GGGAAGAAGTCACGCTCGAT	59.826	20	100	100	184	132	315	CTCACCTCGCCACCTTTCTT	59.965	20	100	100	GGGAAGAAGTCACGCTCGAT	59.826	20	100	100	186	130	315
EST-SSR_450|TCT	CGCCAGCGAAGAGAAGATCT	59.898	20	100	100	ACAACTGCACGATGAAGGCT	60.25	20	100	100	182	69	250	CGGATCTGGCCGTTGTAGAA	59.825	20	98.33	100	ACAACTGCACGATGAAGGCT	60.25	20	100	100	138	113	250	TGTCAGCCAAATCCGGTGTT	60.179	20	100	100	ACAACTGCACGATGAAGGCT	60.25	20	100	100	113	138	250
EST-SSR_451|TCT	CAGCCGAAACACCAAGAAGG	59.407	20	100	100	GCAAACAGCAAGACTTTTCT	55.011	20	100	100	195	122	316	CAGCCGAAACACCAAGAAGG	59.407	20	100	100	AAACACAGATGAACCAGACA	54.807	20	100	100	173	122	294	CCAAGAAGGTGTGGATTCCGA	59.997	21	100	100	GCAAACAGCAAGACTTTTCT	55.011	20	100	100	184	133	316
EST-SSR_452|TCT	GTGGTTGTGGAAAGAGAGGGT	59.857	21	100	100	AGCCTTTGTCTGCTGCTGAT	59.962	20	100	100	185	35	219	GTGGTTGTGGAAAGAGAGGGT	59.857	21	100	100	TGATGCTGTTGCTGGGTCTT	59.889	20	100	100	169	35	203	GTGGTTGTGGAAAGAGAGGGT	59.857	21	100	100	GTCTGCTGCTGATGCTGTTG	59.832	20	100	100	178	35	212
EST-SSR_453|TCT	AGCCCCAACTCACAAAACCT	59.738	20	100	100	AGGGCGGTCGATTGAACTTT	59.964	20	100	100	190	140	329	CCAAACAAGCCCCAACTCAC	59.611	20	100	100	AGGGCGGTCGATTGAACTTT	59.964	20	100	100	197	133	329	TCCCAAACAAGCCCCAACTC	60.469	20	100	100	AGGGCGGTCGATTGAACTTT	59.964	20	100	100	199	131	329
EST-SSR_454|TCT	GCCAGGCTGAGGATTCGATT	60.179	20	100	100	CGGAGCGGAACCGGATATTT	60.25	20	100	100	192	163	354	CCTCCCTCTCCTTCATCGGA	60.106	20	100	100	GAACTCCGAACTCGATCCGT	59.549	20	100	100	177	137	313	GCCAGGCTGAGGATTCGATT	60.179	20	100	100	GAACTCCGAACTCGATCCGT	59.549	20	100	100	151	163	313
EST-SSR_455|TG	TTTTCCCCTACGCAGATGGG	59.745	20	95	100	CTTCTCAATTTGGCTTTCTCCA	56.875	22	100	100	174	72	245	TTTTCCCCTACGCAGATGGG	59.745	20	95	100	ACTTCTCAATTTGGCTTTCTCC	56.873	22	100	100	175	72	246	TTTTCCCCTACGCAGATGGG	59.745	20	95	100	TCTCAATTTGGCTTTCTCCA	54.844	20	100	100	172	72	243
EST-SSR_456|TG	CCCAGGCTGACATCTTTGATG	58.978	21	100	100	GACCACAAAGGAAAACATCAAG	56.087	22	100	100	200	55	254	CCCAGGCTGACATCTTTGATG	58.978	21	100	100	GACCACAAAGGAAAACATCA	54.005	20	100	100	200	55	254	CCCAGGCTGACATCTTTGATGA	60.356	22	100	100	GACCACAAAGGAAAACATCAAG	56.087	22	100	100	200	55	254
EST-SSR_457|TG	GATTCAGAGATGATTCAGTGCA	56.245	22	100	100	TTCTCCAGGCCAATCTTGCC	60.324	20	100	100	178	176	353	GATTCAGAGATGATTCAGTGCA	56.245	22	100	100	CCCTCTTAGCGGCAAGACTG	60.461	20	100	100	152	176	327	AGATTCAGAGATGATTCAGTGC	55.97	22	100	100	TTCTCCAGGCCAATCTTGCC	60.324	20	100	100	179	175	353
EST-SSR_458|TG	TGATGGGGAACGTAGTAGCT	57.845	20	N/A	N/A	CCATTGATGGGCATGAGAAA	56.053	20	100	100	131	113	243	TGATGGGGAACGTAGTAGCT	57.845	20	N/A	N/A	CCATTGATGGGCATGAGAAAA	56.824	21	100	100	131	113	243	TTGATGGGGAACGTAGTAGCT	58.536	21	95.2	100	CCATTGATGGGCATGAGAAA	56.053	20	100	100	132	112	243
EST-SSR_459|TG	TGCTTCAATCCTAGTATCCACTGA	59.038	24	100	100	CATACAGGACCGCCCACATG	60.815	20	100	100	164	86	249	TGCTTCAATCCTAGTATCCACTGA	59.038	24	100	100	CAGTGGAACCAAGCAACACA	58.898	20	100	95	182	86	267	TGCTTCAATCCTAGTATCCACTGA	59.038	24	100	100	CACAGTGGAACCAAGCAACA	58.898	20	100	85	184	86	269
EST-SSR_460|TG	GGAGCCAAGAACGCCTCTAG	60.179	20	100	100	TTCTGTGCTTCTGAAACCCT	56.97	20	100	100	133	115	247	ATCTTCGCCTCCGCATAGAC	59.684	20	100	100	TTCTGTGCTTCTGAAACCCT	56.97	20	100	100	105	143	247	GGAGCCAAGAACGCCTCTAG	60.179	20	100	100	TCTGTGCTTCTGAAACCCTAGA	58.761	22	100	100	132	115	246
EST-SSR_461|TG	TCAACCCACCCATTAGACCA	58.251	20	100	100	CAACGGATTTGTGGGCTTGG	60.038	20	100	100	192	162	353	TCAACCCACCCATTAGACCA	58.251	20	100	100	TGGGCTTGGCGTAAGTATGG	60.107	20	100	100	181	162	342	CACCCTTTTGAACTGCTGCA	59.254	20	100	92.5	AGGGTTCTCCATACCCAAGGT	60.204	21	100	100	198	111	308
EST-SSR_462|TG	ATTGGTGGATCGACCGACTT	59.097	20	100	100	TCGTTTTCCAGTCCGTCGAG	60.04	20	100	100	164	149	312	ATTGGTGGATCGACCGACTT	59.097	20	100	100	TTCGTTTTCCAGTCCGTCGA	59.615	20	100	100	165	149	313	ATTGGTGGATCGACCGACTT	59.097	20	100	100	CAGTCCGTCGAGCGAATCTC	60.59	20	100	100	156	149	304
EST-SSR_463|TG	AACCCCGGCAAAAGAACTCT	59.815	20	100	100	CACTCTCCTGCGTTTCGTCT	60.039	20	100	100	164	176	339	ACATGGGCGAATCTGAACGA	59.751	20	100	100	CACTCTCCTGCGTTTCGTCT	60.039	20	100	100	194	146	339	AACCCCGGCAAAAGAACTCT	59.815	20	100	100	CTCCCACTCTCCTGCGTTTC	60.39	20	100	100	168	176	343
EST-SSR_464|TG	TTGGAGTGACGGCGGATATG	59.896	20	100	100	TAACCAGACGCAACCTCACC	59.966	20	100	100	153	101	253	CATTGGAGTGACGGCGGATA	59.896	20	100	100	TAACCAGACGCAACCTCACC	59.966	20	100	100	155	99	253	TTGGAGTGACGGCGGATATG	59.896	20	100	100	CAGACGCAACCTCACCTCAT	60.037	20	100	100	149	101	249
EST-SSR_465|TG	AGAGGTTGACTTCGGTGTCG	59.686	20	100	100	CTGGTTGTCCTTCCACACGT	60.179	20	100	100	162	74	235	AGAGGTTGACTTCGGTGTCG	59.686	20	100	100	ACTGGTTGTCCTTCCACACG	60.179	20	100	100	163	74	236	GTCGCCTTATGCCTGTCACA	60.391	20	100	100	CTGGTTGTCCTTCCACACGT	60.179	20	100	100	146	90	235
EST-SSR_466|TG	TCTCCCTTCGTGCCCATCTA	60.033	20	100	100	CTGGGGTTTCATCGAGCACT	60.036	20	100	100	144	166	309	TCTCCCTTCGTGCCCATCTA	60.033	20	100	100	TGGGGTTTCATCGAGCACTC	60.036	20	100	100	143	166	308	AATCTCCCTTCGTGCCCATC	59.819	20	100	100	CTGGGGTTTCATCGAGCACT	60.036	20	100	100	146	164	309
EST-SSR_467|TG	TGAATTGAAATACGCGAGCGA	58.736	21	100	100	CGGTGTTGGATTCGTCCGAT	60.46	20	100	100	197	171	367	CTGAATTGAAATACGCGAGCGA	59.719	22	100	100	CGGTGTTGGATTCGTCCGAT	60.46	20	100	100	198	170	367	TGAATTGAAATACGCGAGCGA	58.736	21	100	100	CGGTGTTGGATTCGTCCGA	60.08	19	100	100	197	171	367
EST-SSR_468|TG	CCACAGAAGTGCCCCAATGA	60.251	20	100	100	TCCCCATCTTTATCTCTTGCTCA	58.96	23	100	100	140	112	251	CCACAGAAGTGCCCCAATGA	60.251	20	100	100	CCCATCTTTATCTCTTGCTCATGC	59.784	24	100	100	138	112	249	CCACAGAAGTGCCCCAATGA	60.251	20	100	100	CCCCATCTTTATCTCTTGCTCA	57.572	22	100	100	139	112	250
EST-SSR_469|TG	Primers not available
EST-SSR_470|TG	GCATCTTTGGAGAATTCTTGGT	56.938	22	100	100	CCCCTAATGAGTTTTCAAAGTG	55.263	22	100	100	188	131	318	AGCATCTTTGGAGAATTCTTGG	56.665	22	100	100	CCCCTAATGAGTTTTCAAAGTG	55.263	22	100	100	189	130	318	GCATCTTTGGAGAATTCTTGG	55.179	21	100	100	CCCCTAATGAGTTTTCAAAGTG	55.263	22	100	100	188	131	318
EST-SSR_471|TG	TCTCATTGGAAGCGTACCGA	58.821	20	100	100	GCTGTGAGCAAGACGAATTTTG	59.024	22	97.5	95.45	160	130	289	TCTCATTGGAAGCGTACCGA	58.821	20	100	100	GCTGTGAGCAAGACGAATTT	57.023	20	97.2	95	160	130	289	TCTCATTGGAAGCGTACCGA	58.821	20	100	100	GCTGTGAGCAAGACGAATTTT	57.726	21	97.35	95.24	160	130	289
EST-SSR_472|TG	TCCAATTGATACGGGTGTTGGA	59.694	22	100	100	TGGTCATTGGATCATCTTGTGA	57.427	22	100	100	199	127	325	CTCCAATTGATACGGGTGTTGG	59.317	22	100	100	TGGTCATTGGATCATCTTGTGA	57.427	22	100	100	200	126	325	CCAATTGATACGGGTGTTGGA	58.283	21	100	100	TGGTCATTGGATCATCTTGTGA	57.427	22	100	100	198	128	325
EST-SSR_473|TG	GCGGGAAAGAAGAGGGTGAA	59.964	20	100	100	GGATCCCACAGCATCCAACA	60.034	20	100	100	158	161	318	GCGGGAAAGAAGAGGGTGAA	59.964	20	100	100	TGGATCCCACAGCATCCAAC	60.034	20	100	100	159	161	319	GCGGGAAAGAAGAGGGTGAA	59.964	20	100	100	TCCCACAGCATCCAACACTT	59.522	20	100	100	155	161	315
EST-SSR_474|TG	CCTAGCCCCTTTGCTGTCAT	59.743	20	100	100	AGGGAAGCATCTCAAAACCCT	59.287	21	100	100	184	116	299	GCCCCTTTGCTGTCATCAGA	60.323	20	100	100	AGGGAAGCATCTCAAAACCCT	59.287	21	100	100	180	120	299	AGCCCCTTTGCTGTCATCAG	60.323	20	100	100	AGGGAAGCATCTCAAAACCCT	59.287	21	100	100	181	119	299
EST-SSR_475|TG	GTGGTTCTTGGCTTCTCGCT	60.604	20	97.5	100	AGCATGACCAGTGCAACAGA	59.891	20	100	100	106	84	189	GTGGTTCTTGGCTTCTCGCT	60.604	20	97.5	100	TCAGCATGACCAGTGCAACA	60.179	20	100	100	108	84	191	GTGGTTCTTGGCTTCTCGCT	60.604	20	97.5	100	CAGCATGACCAGTGCAACAG	59.76	20	100	100	107	84	190
EST-SSR_476|TGA	TCTGATTGCCAGTCTGTAGAAGA	58.911	23	N/A	N/A	AAGGGAAGGGTAAGGCATGC	60.033	20	100	100	157	168	324	TCTGATTGCCAGTCTGTAGAAGA	58.911	23	N/A	N/A	TTTGGGCATGACCTCACCTC	59.962	20	100	100	191	168	358	TCTGATTGCCAGTCTGTAGAAGA	58.911	23	N/A	N/A	CTTTGGGCATGACCTCACCT	59.961	20	100	100	192	168	359
EST-SSR_477|TGA	GCAAGGGTGAGGTCATTGGA	59.962	20	100	100	GGAGGGTGCAGGAAGAACAA	59.89	20	100	100	152	87	238	AGCAAATGCAAGGGTGAGGT	60.179	20	100	100	GGAGGGTGCAGGAAGAACAA	59.89	20	100	100	159	80	238	CAAACCCTAACTGCCCACCA	60.179	20	100	100	GGAGGGTGCAGGAAGAACAA	59.89	20	100	100	196	43	238
EST-SSR_478|TGA	TTGGCCTCTGAAGCCATTGA	59.595	20	100	100	CCTTCAACACAGCACCACCT	60.466	20	100	100	187	168	354	GTTGGCCTCTGAAGCCATTG	59.471	20	100	100	CCTTCAACACAGCACCACCT	60.466	20	100	100	188	167	354	TGGCCTCTGAAGCCATTGAT	59.373	20	100	100	CCTTCAACACAGCACCACCT	60.466	20	100	100	186	169	354
EST-SSR_479|TGA	AGCAGGAAGGGAGAGAGGAG	60.032	20	100	100	TGCAAGGACTCAACTCTCTGT	58.958	21	100	100	180	126	305	AGAGCAGGAAGGGAGAGAGG	60.032	20	100	100	TGCAAGGACTCAACTCTCTGT	58.958	21	100	100	182	124	305	GGAAGGGAGAGAGGAGAGCA	60.033	20	100	100	TGCAAGGACTCAACTCTCTGT	58.958	21	100	100	176	130	305
EST-SSR_480|TGA	TGTTGTTGTGCTGATGACTGT	58.358	21	100	100	TCCCCTTAGGCTACCATGCT	60.03	20	100	100	104	180	283	TGTTGTTGTGCTGATGACTGT	58.358	21	100	100	GTCCCCTTAGGCTACCATGC	59.891	20	100	100	105	180	284	TGTTGTTGTGCTGATGACTGT	58.358	21	100	100	ACCATACCACAGGTCCCCTT	60.179	20	100	100	117	180	296
EST-SSR_481|TGC	GCTTGAAGCATTGGCAGGAC	60.109	20	98.33	100	CGCCTCTTTGAATGGCCAAC	60.109	20	100	93.33	157	110	266	ACTGCCAAGCGGGGATATTC	60.179	20	100	96.67	CGCCTCTTTGAATGGCCAAC	60.109	20	100	93.33	197	70	266	CTGCCAAGCGGGGATATTCA	60.179	20	100	98.33	CGCCTCTTTGAATGGCCAAC	60.109	20	100	93.33	196	71	266
EST-SSR_482|TGC	TCTGCATTTCCGAGAACGCT	60.037	20	100	100	GGTGGAAGGAGGCTATTGCA	59.744	20	100	100	169	141	309	TTAGCCAGCCGATTCTCTGC	60.179	20	100	100	GGTGGAAGGAGGCTATTGCA	59.744	20	100	100	184	126	309	TCTGCATTTCCGAGAACGCT	60.037	20	100	100	AGCTTTTCTTGCCCAGAGGT	59.52	20	100	100	186	141	326
EST-SSR_483|TGC	GTCATAGCAGCCGCATGTTC	59.694	20	100	92.5	GCAAATGCAAGACGGAAGCA	60.039	20	100	80	132	128	259	GCAAGATGGTGTTGCTGCTG	60.388	20	100	77.5	GCAAATGCAAGACGGAAGCA	60.039	20	100	80	180	80	259	ATCTGCTGAGCCGACAAAGG	60.392	20	100	100	GGGCATCATCCTCATACGCA	59.965	20	100	92.5	194	152	345
EST-SSR_484|TGG	TCGGTGATTGTGGTGTCTGG	59.965	20	100	100	CCACCCATCCCCAAACCTTA	59.292	20	100	100	126	169	294	GGTCGGTGATTGTGGTGTCT	59.965	20	100	100	CCACCCATCCCCAAACCTTA	59.292	20	100	100	128	167	294	AAGATGCGGTCGGTGATTGT	60.036	20	100	100	CCACCCATCCCCAAACCTTA	59.292	20	100	100	135	160	294
EST-SSR_485|TGG	CGCTTGAGCAACGATAGCAG	59.7	20	97.5	100	GTACGGAGGCTACCAACCAC	60.108	20	100	97.5	181	149	329	GCAGCAATATCGCCTGAAGG	59.41	20	100	100	GTACGGAGGCTACCAACCAC	60.108	20	100	97.5	165	165	329	CGCTTGAGCAACGATAGCAG	59.7	20	97.5	100	CCAACCACCACCTCCATCTT	59.594	20	100	100	169	149	317
EST-SSR_486|TGT	TGTCATGCATCACCCCAAGG	60.324	20	100	100	GCCGCCATGTCAACAAAACA	60.249	20	100	100	198	151	348	TGTCATGCATCACCCCAAGG	60.324	20	100	100	TGCCGCCATGTCAACAAAAC	60.249	20	100	100	199	151	349	TGTCATGCATCACCCCAAGG	60.324	20	100	100	ATGCCGCCATGTCAACAAAA	59.322	20	100	100	200	151	350
EST-SSR_487|TTA	GAATGGACAAAACCAGGCTCA	58.761	21	100	100	AGGCCCCTTCAGTAAATCACT	58.721	21	100	100	180	140	319	AATGGACAAAACCAGGCTCA	57.62	20	100	100	AGGCCCCTTCAGTAAATCACT	58.721	21	100	100	179	141	319	TGAATGGACAAAACCAGGCT	57.62	20	100	100	AGGCCCCTTCAGTAAATCACT	58.721	21	100	100	181	139	319
EST-SSR_488|TTA	ACAGGTTGGGCATATTGTAAGGT	59.989	23	100	100	TTGGGGTTTGCGCCTGATAA	60.251	20	100	100	141	162	302	TGTGCCTCATCCTTTTCTGA	56.749	20	97.5	100	TTGGGGTTTGCGCCTGATAA	60.251	20	100	100	164	139	302	ACAGGTTGGGCATATTGTAAGGT	59.989	23	100	100	GGGGTTTGCGCCTGATAACT	60.68	20	100	100	139	162	300
EST-SSR_489|TTA	GCAAGCTCCATCAGGTATGC	59.05	20	100	100	ACACAGAAACCAAAACAGCGA	58.912	21	100	100	200	9	208	GCAAGCTCCATCAGGTATGC	59.05	20	100	100	ACACAGAAACCAAAACAGCGAA	59.51	22	100	100	200	9	208	GCAAGCTCCATCAGGTATGCT	60.476	21	100	100	ACACAGAAACCAAAACAGCGA	58.912	21	100	100	200	9	208
EST-SSR_490|TTAA	GGGGCCTTCTTCCCATTCTA	58.777	20	100	100	TCTCCCAAAGGTAAGCGAAAGA	59.364	22	100	84.85	199	120	318	GGGGCCTTCTTCCCATTCTA	58.777	20	100	100	TCCCAAAGGTAAGCGAAAGATCA	59.991	23	100	91.3	197	120	316	GGGGCCTTCTTCCCATTCTA	58.777	20	100	100	CTCCCAAAGGTAAGCGAAAGA	57.946	21	100	87.3	198	120	317
EST-SSR_491|TTAT	TTTGTTGTTAATCGCCGTGT	56.577	20	98.33	100	CCCTTCTTGAATTTCCAAAACCCT	59.652	24	100	100	163	144	306	TTTGTTGTTAATCGCCGTGT	56.577	20	98.33	100	ACCCTGATCAATCAAAACCTCA	57.613	22	100	100	144	144	287	TTTGTTGTTAATCGCCGTGT	56.577	20	98.33	100	CCCTTCTTGAATTTCCAAAACCC	58.359	23	100	100	163	144	306
EST-SSR_492|TTC	ACAAGGTCCGAGGAAACGTC	59.967	20	100	100	CTCTTCCCAGCTCCAACCAC	60.322	20	100	100	197	106	302	ACAAGGTCCGAGGAAACGTC	59.967	20	100	100	CAGCTCCAACCACACAACAC	59.618	20	100	100	190	106	295	ACAAGGTCCGAGGAAACGTC	59.967	20	100	100	TCTCTTCCCAGCTCCAACCA	60.474	20	100	100	198	106	303
EST-SSR_493|TTC	ACCTAATGCTGTGGGATGGG	59.447	20	N/A	N/A	TGCCTGGCCATAAAAGGGAA	59.589	20	100	100	174	63	236	ACCTAATGCTGTGGGATGGG	59.447	20	N/A	N/A	ATGCCTGGCCATAAAAGGGA	59.364	20	100	100	175	63	237	CCTAATGCTGTGGGATGGGA	59.154	20	95	100	TGCCTGGCCATAAAAGGGAA	59.589	20	100	100	173	64	236
EST-SSR_494|TTC	ACTCAGTCGTGTTTGCTCAAC	59.066	21	96.67	96.83	CTGAGTGGGTGTAGGTGCTG	60.037	20	100	100	183	131	313	CTCAGTCGTGTTTGCTCAACT	58.795	21	96.47	93.65	CTGAGTGGGTGTAGGTGCTG	60.037	20	100	100	182	132	313	ACTCAGTCGTGTTTGCTCAAC	59.066	21	96.67	96.83	GGTGTAGGTGCTGGGACTTT	59.599	20	100	100	176	131	306
EST-SSR_495|TTCTCT	CTGCTCCGGTCGAAGAACTT	60.038	20	100	100	AAGCAAGTGATTCGCATGCA	59.117	20	100	100	172	61	232	CTGCTCCGGTCGAAGAACTT	60.038	20	100	100	AGGCTCTTCGAGAAGCAAGT	59.027	20	100	100	184	61	244	ACCTCTTCGGTCGATTCACG	59.829	20	100	85	AAGCAAGTGATTCGCATGCA	59.117	20	100	100	198	35	232
EST-SSR_496|TTG	GTTCCCCTTCGGTTTGCAAG	59.686	20	100	100	CTTCCGCTCTCTCGCTCATT	59.898	20	100	90	199	49	247	TCGGTTTGCAAGGCTACTCA	59.605	20	100	100	CTTCCGCTCTCTCGCTCATT	59.898	20	100	90	191	57	247	TGTTCCCCTTCGGTTTGCAA	60.396	20	100	100	CTTCCGCTCTCTCGCTCATT	59.898	20	100	90	200	48	247
EST-SSR_497|TTG	ACACTGAAAACTTGTGCTGCT	58.905	21	100	100	AGAGCCTCTCAACTAAGTGCA	58.748	21	100	100	194	104	297	CACACTGAAAACTTGTGCTGCT	60.159	22	100	100	AGAGCCTCTCAACTAAGTGCA	58.748	21	100	100	195	103	297	ACACTGAAAACTTGTGCTGCT	58.905	21	100	100	ACACCAAATGATCAACCACACC	59.372	22	100	100	145	104	248
